# Supplementary material for: Differential analysis of the bacterial community in colostrum samples from women with gestational diabetes mellitus and obesity
Source: Sci Rep. 2021 Dec 21;11:24373. doi: 10.1038/s41598-021-03779-7 (PMC8692321; doi:10.1038/s41598-021-03779-7)
Supplement: Supplementary file 1 — Supplementary Information. [file 41598_2021_3779_MOESM1_ESM.xlsx]

## Sheet: Supplementary Figure 1
Supplementary Figure S1. Microbial compositional information for batch effect analysis. Samples were processed in a total of 16 different randomized batches. NW-F, healthy normal weight – female; NW-M, healthy normal weight – male; Ob-F, obesity positive GDM negative– female; Ob-M, obesity positive GDM negative – male; GD-F, GDM positive obesity negative – female baby; GD-M, GDM positive obesity …

## Sheet: Supplementary Table 1
Supplementary Table S1. Count table of amplicon sequence variants (ASVs) found per colostrum sample. Silva taxonomy assignation and abundance obtained from QIIME2 platform per colostrum sample from each of the study groups: Normal-weight women (n=18), obesity positive (n=12) and women with gestational diabetes mellitus (n=13).
		Colostrum samples from normal-weight women																		Colostrum samples from women with obesity												Colostrum samples from women with GDM
#OTU ID	Taxonomy	CL1LM3SS01	CL1LM3SS02	CL1LM3SS03	CL1LM3SS04	CL1LM3SS05	CL1LM3SS06	CL1LM3SS07	CL1LM3SS08	CL1LM3SS09	CL1LM3SS10	CL1LM3SS11	CL1LM3SS12	CL1LM3SS13	CL1LM3SS14	CL1LM3SS15	CL1LM3SS17	CL1LM3SS18	CL1LM3SS19	CL1LM3SS29	CL1LM3SS30	CL1LM3SS31	CL1LM3SS32	CL1LM3SS33	CL1LM3SS34	CL1LM3SS35	CL1LM3SS36	CL1LM3SS37	CL1LM3SS38	CL1LM3SS40	CL1LM3SS41	CL1LM3SS42	CL1LM3SS43	CL1LM3SS44	CL1LM3SS45	CL1LM3SS46	CL1LM3SS47	CL1LM3SS48	CL1LM3SS49	CL1LM3SS50	CL1LM3SS51	CL1LM3SS52	CL1LM3SS54	CL1LM3SS55
440d5f1cf265689be6941ce713fe4254	D_0__Bacteria;D_1__Bacteroidetes;D_2__Bacteroidia;D_3__Cytophagales;D_4__Microscillaceae;D_5__uncultured	0	0	0	0	0	0	0	0	0	0	0	0	0	0	0	0	0	0	0	0	0	0	0	0	0	0	0	0	0	0	0	0	0	0	0	0	0	193	0	0	0	0	0
80009af1211e2cbc6ce10db31d67cb0b	D_0__Bacteria;D_1__Planctomycetes;D_2__Planctomycetacia;D_3__Planctomycetales;D_4__uncultured;D_5__uncultured organism;D_6__uncultured organism	0	0	0	0	0	0	0	0	0	0	0	0	0	0	0	0	0	0	0	0	0	0	0	0	26	0	0	0	0	0	0	0	0	0	0	0	0	0	0	0	0	0	0
8f10d3ee3f2d25dac35eee9a0c73c918	D_0__Bacteria;D_1__Proteobacteria;D_2__Alphaproteobacteria;D_3__Paracaedibacterales;D_4__Paracaedibacteraceae;D_5__Candidatus Finniella;D_6__uncultured bacterium	0	3	0	0	0	0	0	0	0	0	0	0	0	0	0	0	0	0	0	0	0	0	0	13	0	0	25	0	0	0	0	0	0	0	0	0	0	0	0	0	0	0	0
6989b60841c2df4789812228144bd7e8	D_0__Bacteria;D_1__Planctomycetes;D_2__Planctomycetacia;D_3__Pirellulales;D_4__Pirellulaceae;D_5__Rhodopirellula	0	0	0	0	0	0	0	0	0	0	0	0	0	0	0	0	0	0	0	0	0	0	0	26	0	0	0	0	0	0	0	0	0	0	0	0	0	0	0	0	0	0	0
b6b597e7977efdbfd80c6d4a1aa6312e	D_0__Bacteria;D_1__Actinobacteria;D_2__Actinobacteria;D_3__Corynebacteriales;D_4__Corynebacteriaceae;D_5__Corynebacterium 1	6908	60	7	18	0	0	0	17	19	1173	11	11	307	963	50	19	0	0	524	29	145	366	35	2529	61	1031	1363	1652	37	10614	24	18	0	29	463	0	3849	62	6138	3278	133	3959	450
6a9b4524020b121c26d0b3f8fa7d71ce	D_0__Bacteria;D_1__Actinobacteria;D_2__Thermoleophilia;D_3__Solirubrobacterales;D_4__67-14	0	0	0	0	0	0	0	0	0	0	0	0	0	0	0	0	26	0	0	0	0	0	0	0	0	0	0	0	0	0	0	0	0	0	0	0	0	0	0	0	0	0	0
b60e48c8c279fde0ad553b596b36b50c	D_0__Bacteria;D_1__Proteobacteria;D_2__Gammaproteobacteria;D_3__Pasteurellales;D_4__Pasteurellaceae;D_5__Haemophilus	0	0	0	0	0	0	0	0	0	0	0	0	0	0	0	0	0	0	0	0	0	0	0	0	0	287	0	0	0	0	0	0	0	0	0	0	0	0	0	0	0	0	0
1d5748a6381ae291224ecfdc7d646c0e	D_0__Bacteria;D_1__Actinobacteria;D_2__Actinobacteria;D_3__Actinomycetales;D_4__Actinomycetaceae;D_5__Mobiluncus;D_6__Mobiluncus curtisii	0	0	0	0	0	0	0	0	14	0	0	0	0	0	0	0	0	0	76	0	0	0	0	0	0	0	0	0	0	0	0	0	0	0	0	0	0	0	0	0	0	0	0
e3ce66e9dd38aa9e6ba31e8c58f54544	D_0__Bacteria;D_1__Firmicutes;D_2__Bacilli;D_3__Lactobacillales;D_4__Enterococcaceae;D_5__Enterococcus	0	0	20	24	0	11	0	0	8	0	16	22	0	11	41	0	0	0	25	14	0	4	6	0	0	33	0	8904	0	0	0	0	32	0	13	0	12	0	0	0	9	9	0
2d4396798a9276c4b49a5afed533a6fa	D_0__Bacteria;D_1__Nitrospirae;D_2__Nitrospira;D_3__Nitrospirales;D_4__Nitrospiraceae;D_5__Nitrospira;D_6__uncultured soil bacterium	0	0	0	0	0	0	0	0	0	0	0	0	0	0	0	0	0	0	0	0	0	0	0	0	0	0	0	0	0	0	0	0	0	0	30	0	0	0	0	0	7	8	10
b90b782cc2979be461d07d040d97ecf7	D_0__Bacteria;D_1__Proteobacteria;D_2__Gammaproteobacteria;D_3__Betaproteobacteriales;D_4__Burkholderiaceae	0	0	0	0	0	0	0	0	0	0	0	16	0	0	0	0	0	0	0	0	0	0	0	0	0	0	0	0	0	0	0	0	0	0	0	0	10	0	0	0	15	0	0
63798d720436d2691b28d3f824866f7c	D_0__Bacteria;D_1__Bacteroidetes;D_2__Bacteroidia;D_3__Sphingobacteriales;D_4__Sphingobacteriaceae;D_5__Mucilaginibacter	0	98	3	0	29	31	41	63	21	0	63	0	26	69	0	0	0	0	25	12	12	177	215	0	0	0	0	0	0	0	19	30	5	72	0	35	0	0	0	0	0	0	4
85141c619ff245622991fd86dc19552d	D_0__Bacteria;D_1__Firmicutes;D_2__Bacilli;D_3__Lactobacillales;D_4__Streptococcaceae;D_5__Streptococcus	0	0	0	0	0	0	0	0	0	0	0	0	0	0	0	0	0	0	0	0	0	0	0	0	0	0	0	0	0	0	0	0	0	0	0	0	43	0	0	0	0	10	0
44c4321acfdbbcddb47c073fe999301b	D_0__Bacteria;D_1__Bacteroidetes;D_2__Bacteroidia;D_3__Bacteroidales;D_4__Bacteroidaceae;D_5__Bacteroides	0	0	0	0	12	30	7	0	0	0	45	0	0	42	0	0	0	0	0	0	0	23	0	0	0	0	24	34	54	0	0	18	0	19	49	12	77	0	0	0	0	16	0
13ef9f5991ae8b58ee261c5d4723df89	D_0__Bacteria;D_1__Bacteroidetes;D_2__Bacteroidia;D_3__Sphingobacteriales;D_4__Sphingobacteriaceae;D_5__Pedobacter	0	0	0	0	0	0	0	0	0	0	0	0	0	0	0	0	0	0	0	0	0	0	0	0	0	0	0	0	0	0	0	0	0	0	0	0	0	60	0	0	0	0	0
707e8aee9a2c8cb0d7ec7e4a709417ed	D_0__Bacteria;D_1__Proteobacteria;D_2__Alphaproteobacteria;D_3__Sphingomonadales;D_4__Sphingomonadaceae;D_5__Sphingomonas	0	0	0	0	0	0	0	0	0	0	0	0	0	0	0	0	0	0	0	0	0	0	0	0	0	0	0	0	0	0	0	0	0	0	0	29	0	0	0	0	0	0	0
c22aed3142efe6cb28deee0375de93c8	D_0__Bacteria;D_1__Planctomycetes;D_2__Planctomycetacia;D_3__Gemmatales;D_4__Gemmataceae;D_5__Gemmata	0	0	0	0	0	0	0	0	0	0	0	0	0	0	0	0	0	0	0	0	0	0	0	17	0	0	0	19	0	0	0	0	0	0	0	0	0	0	0	0	0	0	0
a7ca87db0f58f959a30c0573ed316607	D_0__Bacteria;D_1__Actinobacteria;D_2__Actinobacteria;D_3__Corynebacteriales;D_4__Nocardiaceae;D_5__Rhodococcus	0	0	0	0	0	0	0	0	0	0	0	0	0	0	0	0	16	3	0	0	0	0	0	0	0	0	13	0	0	0	0	0	0	0	0	0	0	0	0	0	0	0	0
36d4658b4141437cb58e6b8f147c9536	D_0__Bacteria;D_1__Bacteroidetes;D_2__Bacteroidia;D_3__Sphingobacteriales;D_4__Sphingobacteriaceae;D_5__Pedobacter	0	33	0	0	6	0	0	0	0	0	0	0	0	0	0	0	0	0	8	7	0	0	0	0	0	0	0	0	0	0	0	0	0	0	0	0	0	0	0	0	0	0	0
0e8667e898f3073b6b6741e9d90a1929	D_0__Bacteria;D_1__Planctomycetes;D_2__Phycisphaerae;D_3__Tepidisphaerales;D_4__WD2101 soil group	0	0	0	0	0	0	0	0	0	0	0	0	0	0	0	0	0	0	0	0	0	0	0	0	0	0	35	0	0	0	0	0	0	0	0	0	0	0	0	0	0	0	0
f17462ac7de37f33ee2db889d23ab6fa	D_0__Bacteria;D_1__Firmicutes;D_2__Clostridia;D_3__Clostridiales;D_4__Family XI;D_5__Finegoldia	6481	0	4	0	0	0	2	2	232	0	0	527	175	83	6	33	0	0	2019	3	0	0	7	0	0	4216	4	32	6	6	0	0	8	31	24	709	3204	16	0	1789	563	950	565
711a0921bdbe71f4feca2bbdc8a31607	D_0__Bacteria;D_1__Proteobacteria;D_2__Gammaproteobacteria;D_3__Pasteurellales;D_4__Pasteurellaceae;D_5__Haemophilus	0	0	0	0	0	0	0	0	0	0	0	0	0	0	0	0	0	0	0	0	0	0	0	0	0	46	0	0	0	0	0	0	0	0	0	0	36	0	0	0	0	0	0
789ee3374906bff59eaac4d61ac70440	D_0__Bacteria;D_1__Proteobacteria;D_2__Gammaproteobacteria;D_3__Pseudomonadales;D_4__Moraxellaceae;D_5__Acinetobacter	0	0	0	0	0	0	0	0	0	0	0	0	0	0	44	0	72	16	0	0	0	0	0	0	0	0	0	0	0	0	0	0	0	0	84	0	0	0	0	0	0	0	0
bf5d0616e27bedf3cb4c1b0d7e80eb9d	D_0__Bacteria;D_1__Firmicutes;D_2__Bacilli;D_3__Bacillales;D_4__Family XI;D_5__Gemella	0	0	0	0	0	0	0	0	0	0	0	0	0	0	0	0	0	0	0	0	0	0	0	0	0	0	1620	0	0	0	0	0	0	0	0	0	0	0	0	0	0	0	0
d7ec9cc8cf5f65218bdad25f317a08d0	D_0__Bacteria;D_1__Acidobacteria;D_2__Subgroup 6	0	0	0	0	0	0	0	0	0	0	0	0	0	0	0	0	0	0	0	0	0	0	0	0	0	0	0	0	2	0	0	0	0	0	0	0	0	0	24	0	0	0	0
5dad0e70c4b160e5e28e9161054d417e	D_0__Bacteria;D_1__Bacteroidetes;D_2__Bacteroidia;D_3__Bacteroidales;D_4__Bacteroidaceae;D_5__Bacteroides	0	0	0	0	0	0	0	36	0	0	0	0	0	0	0	0	0	0	0	0	0	24	0	0	0	0	0	0	0	0	0	0	0	0	0	0	0	0	0	0	0	0	0
3b4b16a99769e9db3ba17971ba4d88da	D_0__Bacteria;D_1__Firmicutes;D_2__Bacilli;D_3__Bacillales;D_4__Bacillaceae;D_5__Bacillus	0	0	0	0	0	0	0	0	0	0	0	10	0	0	0	12	0	0	0	0	0	0	0	0	0	0	34	0	0	27	0	0	0	0	50	0	0	0	42	0	0	15	0
227d08a581950168b9213c2d274e0fdb	D_0__Bacteria;D_1__Zixibacteria;D_2__uncultured delta proteobacterium;D_3__uncultured delta proteobacterium;D_4__uncultured delta proteobacterium;D_5__uncultured delta proteobacterium;D_6__uncultured delta proteobacterium	0	0	0	0	0	0	0	0	0	0	0	0	0	0	0	0	0	0	0	0	0	0	0	0	0	0	0	0	0	0	0	0	0	0	32	0	0	0	0	0	0	0	0
412eaa765b82486d600389fb116df438	D_0__Bacteria;D_1__Proteobacteria;D_2__Alphaproteobacteria;D_3__Rhizobiales;D_4__Xanthobacteraceae;D_5__uncultured	0	0	0	0	0	0	0	0	0	0	0	0	0	0	0	0	0	0	0	0	0	0	0	0	0	0	0	0	0	38	0	0	0	0	0	0	0	0	0	0	0	0	0
ceb0a5709d893bc886cd2d0154e42cff	D_0__Bacteria;D_1__Actinobacteria;D_2__Actinobacteria;D_3__Bifidobacteriales;D_4__Bifidobacteriaceae;D_5__Bifidobacterium;D_6__Bifidobacterium breve	0	0	0	0	0	8	0	0	0	0	0	0	0	6	0	0	0	0	0	9	0	0	0	0	0	0	0	11	0	0	0	0	0	0	10	0	0	0	0	0	0	0	0
5b4b46fa0c2c95ce5453bb7c229058fb	D_0__Bacteria;D_1__Proteobacteria;D_2__Gammaproteobacteria;D_3__Pseudomonadales;D_4__Moraxellaceae;D_5__Acinetobacter	0	0	0	0	0	0	0	0	0	0	0	0	0	0	0	0	0	0	0	0	0	0	0	0	25	0	0	0	0	0	0	0	0	0	0	0	0	0	0	0	0	0	0
e4eb0b9b1dafca7b9e60d7bc2f9a7018	D_0__Bacteria;D_1__Planctomycetes;D_2__Planctomycetacia;D_3__Gemmatales;D_4__Gemmataceae	0	0	0	0	0	0	0	0	0	0	0	0	0	0	0	0	26	0	0	0	0	0	0	0	0	0	28	0	0	0	0	0	0	6	0	0	0	0	0	0	0	0	0
7dcac67a3718352a7dfb7df915a473fd	D_0__Bacteria;D_1__Firmicutes;D_2__Bacilli;D_3__Bacillales;D_4__Bacillaceae;D_5__Bacillus	0	0	0	0	0	0	0	0	0	0	0	0	0	0	0	0	0	0	0	0	0	0	0	0	0	0	0	0	0	52	0	0	0	0	0	0	0	0	0	0	0	0	0
33bd86954810e0b1182ec928cc53c064	D_0__Bacteria;D_1__Actinobacteria;D_2__Thermoleophilia;D_3__Solirubrobacterales	0	0	0	0	0	0	0	0	0	0	0	0	0	0	0	0	0	0	0	0	0	0	0	0	0	0	0	0	0	0	0	0	0	0	0	0	0	51	0	0	0	0	0
954f62441d3df561f58b17c390aae11e	D_0__Bacteria;D_1__Gemmatimonadetes;D_2__Gemmatimonadetes;D_3__Gemmatimonadales;D_4__Gemmatimonadaceae;D_5__uncultured	0	7	0	0	0	0	0	0	0	0	0	0	4	0	19	0	31	0	0	0	0	0	0	0	0	0	0	0	0	0	0	0	0	4	0	0	0	0	0	27	0	0	0
683517d79a7d01a8c45d8b5d1cc6208b	D_0__Bacteria;D_1__Actinobacteria;D_2__Acidimicrobiia;D_3__IMCC26256	0	0	0	0	0	0	0	0	0	0	0	0	0	0	0	0	0	0	0	0	0	0	0	0	0	0	0	0	0	0	0	0	0	0	0	0	0	62	0	0	0	0	0
462ba0966f10b27fbc9d60c5ef9f1b3b	D_0__Bacteria;D_1__Planctomycetes;D_2__Planctomycetacia;D_3__Gemmatales;D_4__Gemmataceae;D_5__uncultured	0	0	0	0	0	0	0	0	0	0	0	0	0	0	0	30	0	0	0	0	0	0	0	0	0	0	0	0	0	0	0	0	0	0	0	0	0	0	0	0	0	0	0
defe141ff3681dc1e8af51272ede3f78	D_0__Bacteria;D_1__Actinobacteria;D_2__Actinobacteria;D_3__Micrococcales;D_4__Microbacteriaceae;D_5__Leifsonia	0	0	0	0	0	0	0	21	14	0	17	0	8	18	0	0	0	0	0	0	0	0	8	0	0	0	0	0	0	0	0	0	0	0	0	0	0	0	0	0	0	0	0
598d4304fba01b5ed2cd0f97899dcb9c	D_0__Bacteria;D_1__Proteobacteria;D_2__Gammaproteobacteria;D_3__Betaproteobacteriales;D_4__Neisseriaceae;D_5__Neisseria	0	0	0	0	0	0	0	0	0	0	0	0	0	0	0	0	0	0	0	0	0	0	0	0	0	0	0	0	0	28	0	0	0	0	0	0	0	0	0	0	0	0	0
fe2b418bad6ace60ea3fd25c9a27d492	D_0__Bacteria;D_1__Acidobacteria;D_2__Subgroup 6	0	0	0	0	0	0	0	0	0	0	0	0	0	0	0	0	0	0	0	0	0	0	0	0	0	0	0	0	0	0	0	0	0	0	0	0	0	60	0	0	0	0	0
3fc2f1c2186294e5f8bbe717e03ce580	D_0__Bacteria;D_1__Actinobacteria;D_2__Actinobacteria;D_3__Micrococcales;D_4__Micrococcaceae;D_5__Rothia	0	0	0	0	0	0	0	0	0	0	0	0	0	0	0	0	30	0	0	0	0	0	0	0	23	10	31	0	0	0	0	0	0	0	0	0	0	0	0	0	2	0	0
e87eca09250af491ff28604a87ccc701	D_0__Bacteria;D_1__Proteobacteria;D_2__Alphaproteobacteria;D_3__Caulobacterales;D_4__Caulobacteraceae;D_5__Brevundimonas	0	0	0	0	0	0	0	0	0	0	0	0	0	0	0	0	0	0	0	0	0	0	0	0	0	0	0	0	0	0	0	0	0	0	0	0	25	0	0	0	0	5	0
981349081e9b653b309ec14aad677942	D_0__Bacteria;D_1__Acidobacteria;D_2__Subgroup 6	0	0	0	0	0	0	0	0	0	0	0	17	0	0	0	19	32	0	0	0	0	0	0	0	0	0	0	0	0	0	0	0	0	0	0	0	20	0	0	0	0	0	0
c5baa1d0259edec9e4488e87d53948a0	D_0__Bacteria;D_1__Proteobacteria;D_2__Gammaproteobacteria;D_3__Pasteurellales;D_4__Pasteurellaceae;D_5__Haemophilus	0	0	0	0	0	0	0	0	0	0	0	0	0	0	0	0	0	0	0	0	0	0	0	0	0	0	58	0	0	0	0	0	0	0	0	0	0	0	0	0	0	0	0
530ce7f278da79dfc1a549baf9bf6508	D_0__Bacteria;D_1__Bacteroidetes;D_2__Bacteroidia;D_3__Bacteroidales;D_4__Prevotellaceae;D_5__Prevotella	0	0	0	17	0	0	0	0	0	0	0	0	0	0	0	0	0	0	0	0	0	0	0	0	0	0	0	0	0	0	0	0	0	0	0	144	0	0	0	1674	2156	0	2121
aba18c5f697cc53fbe7191b2f67bdb5d	D_0__Bacteria;D_1__Firmicutes;D_2__Clostridia;D_3__Clostridiales;D_4__Ruminococcaceae;D_5__Ruminococcaceae UCG-005;D_6__uncultured organism	0	0	0	0	11	0	0	0	3	0	0	0	0	0	0	0	0	0	0	0	0	0	0	0	0	0	0	0	0	0	0	0	3	0	5	0	0	5	0	0	0	0	0
7367c98ac00c73902568aa0393626355	D_0__Bacteria;D_1__Proteobacteria;D_2__Alphaproteobacteria;D_3__Rhizobiales;D_4__Rhizobiaceae	0	0	0	0	0	0	0	0	0	0	0	0	0	0	0	0	0	0	0	0	0	0	0	0	0	0	0	0	0	0	0	0	0	0	43	0	0	0	0	0	0	0	0
9cbf7581cb3665eb2c68fe2a267507af	D_0__Bacteria;D_1__Actinobacteria;D_2__Actinobacteria;D_3__Corynebacteriales;D_4__Corynebacteriaceae;D_5__Corynebacterium 1;D_6__Corynebacterium urinapleomorphum	0	0	0	0	0	0	0	0	0	0	0	0	0	0	0	0	0	0	0	0	0	0	0	0	0	0	43	0	0	0	0	0	0	0	0	0	0	0	0	0	0	0	0
2a2487f5a004d7c07389671c66d8fe3c	D_0__Bacteria;D_1__Firmicutes;D_2__Bacilli;D_3__Lactobacillales;D_4__Enterococcaceae;D_5__Enterococcus	0	0	0	37	0	0	0	0	0	0	0	57	0	0	0	0	0	0	0	0	0	0	0	0	0	47	0	0	0	21	0	0	72	0	0	0	0	0	0	0	25	0	0
12f21bfb95901b507691fa881321e39e	D_0__Bacteria;D_1__Proteobacteria;D_2__Gammaproteobacteria;D_3__Betaproteobacteriales;D_4__Nitrosomonadaceae;D_5__MND1	0	0	0	0	0	0	0	0	0	0	0	0	0	0	0	0	7	0	0	0	0	0	0	0	0	0	0	0	0	0	0	0	0	0	0	0	0	35	0	0	0	0	0
020b31ffb4e3fb616dcb81b5d080d018	D_0__Bacteria;D_1__Bacteroidetes;D_2__Bacteroidia;D_3__Bacteroidales;D_4__Bacteroidaceae;D_5__Bacteroides;D_6__Bacteroides massiliensis B84634 = Timone 84634 = DSM 17679 = JCM 13223	0	0	48	10	0	0	0	0	0	0	39	0	0	0	0	0	0	0	0	0	0	0	0	0	0	10	0	0	0	0	0	0	0	0	0	0	0	0	0	0	0	0	0
0d1fe05115c04e887fbbf48aa6cc02fa	D_0__Bacteria;D_1__Proteobacteria;D_2__Alphaproteobacteria;D_3__Rhizobiales;D_4__Beijerinckiaceae;D_5__Methylobacterium	16	143	0	27	40	0	0	64	31	0	57	0	15	27	28	0	237	0	41	43	10	21	32	0	0	0	0	0	0	31	0	65	15	28	0	28	0	135	45	0	0	17	35
acdfa195a1c4ec8234a12c581e4ace45	D_0__Bacteria;D_1__Verrucomicrobia;D_2__Verrucomicrobiae;D_3__Pedosphaerales;D_4__Pedosphaeraceae;D_5__uncultured bacterium;D_6__uncultured bacterium	0	0	0	0	0	0	0	0	0	0	0	0	0	0	0	0	0	0	0	0	0	0	0	0	0	0	0	0	0	0	0	0	0	0	0	0	0	30	0	0	0	0	0
8be318dfaaa9da099575bf1dcc155680	D_0__Bacteria;D_1__Proteobacteria;D_2__Alphaproteobacteria;D_3__Sphingomonadales;D_4__Sphingomonadaceae;D_5__Novosphingobium	0	0	0	0	0	0	0	0	0	0	0	0	0	0	0	0	0	0	0	0	0	0	0	0	0	0	0	0	0	0	0	0	0	0	0	0	0	62	0	0	0	0	0
adde309447a2541ce31d7756e1b7b273	D_0__Bacteria;D_1__Proteobacteria;D_2__Deltaproteobacteria;D_3__Myxococcales;D_4__bacteriap25;D_5__uncultured delta proteobacterium;D_6__uncultured delta proteobacterium	0	0	0	0	0	0	0	0	0	0	0	0	0	0	0	0	0	0	0	0	0	0	0	0	0	0	0	0	0	0	0	0	0	0	0	0	0	95	0	0	0	0	0
5cc3baad915d3fbf450db0c7ecdfb44e	D_0__Bacteria;D_1__Proteobacteria;D_2__Gammaproteobacteria;D_3__Betaproteobacteriales;D_4__Nitrosomonadaceae;D_5__MND1	0	0	0	0	0	0	0	0	0	0	0	0	0	0	0	0	0	0	0	0	0	0	0	0	0	0	0	0	0	0	0	0	0	0	0	0	0	54	0	0	0	0	0
5d83148cb4b1371037921aeafb85a608	D_0__Bacteria;D_1__Firmicutes;D_2__Clostridia;D_3__Clostridiales;D_4__Family XI;D_5__Finegoldia	0	0	0	0	0	0	0	0	0	0	0	0	0	0	0	0	0	0	0	0	0	0	0	0	0	0	0	0	0	0	0	0	0	0	0	0	0	0	0	0	285	0	236
510f90deea1ed3f749eadde24d8a86ae	D_0__Bacteria;D_1__Proteobacteria;D_2__Gammaproteobacteria;D_3__Betaproteobacteriales;D_4__Burkholderiaceae;D_5__Pseudacidovorax	0	0	0	0	0	0	0	0	0	0	0	0	0	60	0	0	0	0	0	0	0	0	0	0	0	0	0	0	0	0	0	0	0	0	0	0	0	0	0	0	0	0	0
c5172ab9d44dc31be64046df69590846	D_0__Bacteria;D_1__Proteobacteria;D_2__Alphaproteobacteria;D_3__Rhizobiales;D_4__Rhizobiaceae;D_5__Allorhizobium-Neorhizobium-Pararhizobium-Rhizobium	274	47	0	50	75	0	16	308	232	16	316	11	190	250	0	0	1002	0	29	29	20	33	47	0	0	0	0	0	0	204	11	30	27	14	69	714	0	589	175	85	0	0	887
5ff8be56bac775307d4ea0213d572930	D_0__Bacteria;D_1__Proteobacteria;D_2__Gammaproteobacteria;D_3__Pseudomonadales;D_4__Moraxellaceae;D_5__Acinetobacter	0	0	0	0	0	0	0	0	0	0	0	0	0	0	0	0	0	0	0	0	0	0	0	0	0	0	0	0	0	0	0	0	0	0	0	0	0	0	36	0	0	0	0
ced87f8304b07ab3229496a0d039c704	D_0__Bacteria;D_1__Bacteroidetes;D_2__Bacteroidia;D_3__Cytophagales;D_4__Microscillaceae;D_5__Ohtaekwangia	0	0	0	0	0	0	0	0	0	0	0	0	0	0	0	0	0	0	0	0	0	0	0	0	0	0	0	0	0	0	0	0	0	26	0	0	0	0	0	0	0	0	0
e9092aa9ac7306d474c414efc6a66d91	D_0__Bacteria;D_1__Proteobacteria;D_2__Alphaproteobacteria;D_3__Sphingomonadales;D_4__Sphingomonadaceae;D_5__Sphingomonas	0	0	0	0	0	0	0	0	0	122	0	96	0	0	778	489	97	131	0	0	0	0	0	252	257	27	1413	322	213	53	68	0	0	0	0	43	700	64	0	0	96	521	0
dde8561498e5362d2bc6693e1fbf4890	D_0__Bacteria;D_1__Actinobacteria;D_2__Actinobacteria;D_3__Micrococcales;D_4__Micrococcaceae;D_5__Arthrobacter	0	0	20	0	0	0	0	0	0	18	0	0	11	0	19	15	0	0	0	0	0	0	0	0	0	0	0	0	0	0	0	0	0	0	0	0	0	0	0	0	0	0	6
e28e1684cd511869327d20c93def3417	D_0__Bacteria;D_1__Proteobacteria;D_2__Alphaproteobacteria;D_3__Acetobacterales;D_4__Acetobacteraceae;D_5__Craurococcus;D_6__uncultured bacterium	0	0	0	0	0	0	0	0	0	0	0	0	0	0	0	0	0	0	0	0	0	0	0	0	0	0	0	0	0	0	0	0	0	0	0	0	0	36	0	0	0	0	0
e9a0bbc4349442404ea0bebc040ab3e3	D_0__Bacteria;D_1__Firmicutes;D_2__Bacilli;D_3__Lactobacillales;D_4__Streptococcaceae;D_5__Streptococcus	0	0	0	0	0	0	0	0	0	0	0	0	0	0	0	0	61	0	0	0	22	0	0	0	108	0	0	0	0	148	0	0	0	0	0	0	0	0	0	0	0	0	0
98ef70ff0e310e45efa6a0b983ebb8c5	D_0__Bacteria;D_1__Proteobacteria;D_2__Gammaproteobacteria;D_3__Betaproteobacteriales;D_4__Burkholderiaceae;D_5__Parapusillimonas	0	0	0	0	0	0	0	0	0	0	0	0	0	0	0	0	0	0	0	0	0	0	0	0	29	0	0	0	0	0	0	0	0	0	0	0	0	0	0	0	0	0	0
632d5eb6e92ac2dc4c6dcbd242387ec2	D_0__Bacteria;D_1__Firmicutes;D_2__Bacilli;D_3__Lactobacillales;D_4__Lactobacillaceae;D_5__Lactobacillus	0	3	0	0	0	0	0	0	0	0	0	0	0	0	0	3	0	0	0	0	0	0	0	0	0	0	0	0	0	20	0	0	0	0	0	0	0	0	0	31	0	0	5
87ff70be56a93c8de55d68167f4264e6	D_0__Bacteria;D_1__Actinobacteria;D_2__Acidimicrobiia;D_3__IMCC26256	0	0	0	0	0	0	0	0	0	0	0	0	0	0	0	0	0	0	0	0	0	0	0	0	6	0	0	0	0	0	0	0	0	0	0	0	0	38	0	0	0	0	0
c185ece85253968cd941fe1c92e08411	D_0__Bacteria;D_1__Acidobacteria;D_2__Blastocatellia (Subgroup 4);D_3__Blastocatellales;D_4__Blastocatellaceae	0	0	0	0	0	0	0	0	0	0	0	0	0	0	0	0	0	0	0	0	0	0	0	0	0	0	0	0	0	0	0	0	0	0	0	0	0	89	0	0	0	0	0
f32260a38fba3c6c4b1e1759160f3b6a	D_0__Bacteria;D_1__Bacteroidetes;D_2__Bacteroidia;D_3__Cytophagales;D_4__Microscillaceae;D_5__uncultured	0	0	0	0	0	0	0	0	0	0	0	0	0	0	0	0	0	0	0	0	0	0	0	0	0	0	0	0	0	0	0	0	0	0	0	0	0	45	0	0	0	0	0
dad2212521dcf0d98d29ba395cd73da1	D_0__Bacteria;D_1__Actinobacteria;D_2__Actinobacteria;D_3__Pseudonocardiales;D_4__Pseudonocardiaceae;D_5__Lechevalieria	0	8	0	0	0	0	0	0	0	0	0	0	0	0	0	0	0	0	0	0	0	0	0	0	0	0	0	0	0	0	0	0	0	0	0	0	0	48	0	0	0	0	0
533906340eed91261892e32a279ea24d	D_0__Bacteria;D_1__Firmicutes;D_2__Bacilli;D_3__Bacillales;D_4__Bacillaceae;D_5__Bacillus	0	0	0	0	0	0	0	0	0	0	0	0	0	0	0	0	0	0	0	0	0	0	0	0	0	0	0	0	0	0	0	0	0	6	0	0	0	0	0	15	0	0	26
051023f474aa2f93b86cce8a0c34fdfa	D_0__Bacteria;D_1__Firmicutes;D_2__Bacilli;D_3__Lactobacillales;D_4__Streptococcaceae;D_5__Streptococcus	0	0	0	0	0	0	0	0	0	37	0	0	0	0	0	35	0	0	0	0	0	0	0	0	13	6	0	0	0	0	0	0	0	0	0	0	0	0	0	0	0	0	0
afb8fc43015ea0bed4bf924012e88d60	D_0__Bacteria;D_1__Planctomycetes;D_2__Planctomycetacia;D_3__Pirellulales;D_4__Pirellulaceae;D_5__Pir4 lineage;D_6__metagenome	0	0	0	0	0	0	0	0	0	0	0	0	0	0	0	0	38	0	0	0	0	0	0	0	0	0	0	0	0	0	0	0	0	0	0	0	0	0	0	0	0	0	0
929e61a89616899eb048d888dffb7f4b	D_0__Bacteria;D_1__Bacteroidetes;D_2__Bacteroidia;D_3__Bacteroidales;D_4__Bacteroidaceae;D_5__Bacteroides	0	0	0	41	0	0	0	0	0	0	0	0	0	0	0	0	0	0	0	0	0	0	0	0	0	0	0	0	0	0	0	53	62	0	0	0	0	0	0	20	0	0	0
59cba952832150ebee941d727ff2a709	D_0__Bacteria;D_1__Gemmatimonadetes;D_2__Gemmatimonadetes;D_3__Gemmatimonadales;D_4__Gemmatimonadaceae	0	0	0	0	0	0	0	0	0	0	0	0	0	0	0	0	0	0	0	0	0	0	0	0	0	0	0	0	0	0	0	0	0	0	0	0	33	0	0	0	0	0	0
dc7bd0a51c9ecbf894971c56da4ab2bb	D_0__Bacteria;D_1__Bacteroidetes;D_2__Bacteroidia;D_3__Bacteroidales;D_4__Barnesiellaceae;D_5__Barnesiella	0	14	0	0	0	0	0	0	0	0	0	0	0	0	0	0	8	0	0	0	0	0	0	7	0	0	0	0	0	0	0	0	0	0	0	0	0	0	0	0	0	0	0
5b78d7246bacf395202667230715f8bc	D_0__Bacteria;D_1__Firmicutes;D_2__Bacilli;D_3__Bacillales;D_4__Staphylococcaceae;D_5__Staphylococcus	0	0	0	0	0	0	0	0	0	0	0	0	0	0	0	0	0	0	0	0	0	0	0	0	0	0	0	0	0	43	0	0	0	0	0	0	0	0	0	0	0	0	0
804393b9eeee4a5ed278de7ebd12f12f	D_0__Bacteria;D_1__Bacteroidetes;D_2__Bacteroidia;D_3__Bacteroidales;D_4__Bacteroidaceae;D_5__Bacteroides	0	0	0	0	0	0	5	0	0	0	0	0	0	0	36	0	0	0	0	0	0	7	0	0	0	0	0	0	0	0	0	0	0	0	0	29	0	0	10	25	0	0	0
a8b103d1506de4ed9c221f55be1576e1	D_0__Bacteria;D_1__Proteobacteria;D_2__Gammaproteobacteria;D_3__CCD24	0	0	0	0	0	0	0	0	0	0	0	0	0	0	0	0	0	0	0	0	0	0	0	0	0	0	0	0	0	0	0	0	0	0	0	0	6	0	46	0	0	0	0
51ffaf58329a3d99a478e86e0f127812	D_0__Bacteria;D_1__Firmicutes;D_2__Bacilli;D_3__Bacillales;D_4__Staphylococcaceae;D_5__Staphylococcus	36	0	0	0	0	0	0	0	0	0	0	0	0	0	0	0	0	0	0	0	0	0	0	0	0	31	68	0	0	0	0	0	0	0	0	0	0	0	0	0	0	269	0
d9ab4ebd03dab1d8b25dc1add849f1a2	D_0__Bacteria;D_1__Proteobacteria;D_2__Gammaproteobacteria;D_3__Betaproteobacteriales;D_4__Burkholderiaceae;D_5__Achromobacter	20	186	0	23	11	36	13	22	72	6	45	0	28	34	7	0	45	7	24	20	0	41	68	0	0	0	23	0	0	109	26	0	8	22	0	0	0	30	66	0	0	0	0
4a1021516e2d48d22b3b124e0e911d61	D_0__Bacteria;D_1__Proteobacteria;D_2__Alphaproteobacteria;D_3__Rhizobiales;D_4__Beijerinckiaceae;D_5__Methylocella;D_6__uncultured bacterium	26	0	0	0	0	0	0	0	10	6	0	0	0	8	0	0	87	0	0	0	0	0	0	0	0	0	0	0	0	0	0	0	0	0	0	77	0	68	118	17	0	0	0
830facbcd7a7e96415e33750f57e8549	D_0__Bacteria;D_1__Acidobacteria;D_2__Blastocatellia (Subgroup 4);D_3__Pyrinomonadales;D_4__Pyrinomonadaceae;D_5__RB41;D_6__uncultivated soil bacterium clone S027	0	0	0	0	0	0	0	0	0	0	0	0	0	0	0	0	0	0	0	0	0	0	0	0	0	0	0	0	0	0	0	0	0	0	0	0	0	0	29	0	0	0	0
6ffb61582424c3a4ec037187e6bed245	D_0__Bacteria;D_1__Proteobacteria;D_2__Gammaproteobacteria;D_3__Betaproteobacteriales;D_4__Burkholderiaceae	0	0	0	28	0	0	0	0	49	0	75	0	0	26	0	0	0	0	0	0	0	0	0	0	0	0	0	0	0	0	0	0	0	0	0	0	0	0	0	0	0	0	0
2feddc6f5099355d91fe987ed838e747	D_0__Bacteria;D_1__Acidobacteria;D_2__Thermoanaerobaculia;D_3__Thermoanaerobaculales;D_4__Thermoanaerobaculaceae;D_5__Subgroup 10	0	0	0	0	0	0	0	0	0	0	0	0	0	0	0	0	0	0	0	0	0	0	0	0	0	0	0	0	0	0	0	0	0	0	0	0	30	0	0	0	0	0	0
a15fcc180ef382057f80038820a443af	D_0__Bacteria;D_1__Actinobacteria;D_2__Actinobacteria;D_3__Micrococcales;D_4__Micrococcaceae	0	0	0	0	0	0	0	0	0	0	0	0	0	0	0	0	0	0	0	0	0	0	0	0	0	0	0	0	0	55	0	0	0	0	0	0	0	0	0	0	0	0	0
51cac2f24341d26b52f99882188cd35e	D_0__Bacteria;D_1__Actinobacteria;D_2__Rubrobacteria;D_3__Rubrobacterales;D_4__Rubrobacteriaceae;D_5__Rubrobacter	0	0	0	0	0	0	0	0	0	0	0	0	0	0	0	0	0	0	0	0	0	0	0	0	0	0	0	0	0	0	0	0	0	0	0	0	0	0	45	0	0	0	0
f4d0062d60b6b4574ae720988f2695ca	D_0__Bacteria;D_1__Actinobacteria;D_2__Actinobacteria;D_3__Micrococcales;D_4__Microbacteriaceae;D_5__Microbacterium	0	0	0	0	0	0	0	311	253	0	350	0	117	207	0	0	137	0	0	0	0	0	0	0	0	0	0	0	0	0	0	0	0	0	0	42	0	0	0	0	0	0	67
5ed560b72bcff05a855b9bbd40f1354a	D_0__Bacteria;D_1__Actinobacteria;D_2__Actinobacteria;D_3__Corynebacteriales;D_4__Corynebacteriaceae;D_5__Corynebacterium 1	0	0	0	0	0	0	0	0	0	171	0	0	0	0	51	0	0	0	0	0	0	0	0	76	0	0	681	932	0	171	0	0	0	0	0	0	0	0	0	0	0	272	0
e2e7e6ea8f8f012943f61e953f5c178d	D_0__Bacteria;D_1__Firmicutes;D_2__Bacilli;D_3__Bacillales;D_4__Staphylococcaceae;D_5__Staphylococcus	0	0	0	0	0	0	0	0	0	0	0	0	0	0	0	0	0	0	0	0	0	0	0	0	92	0	68	0	0	0	0	0	0	0	0	0	0	0	49	0	0	0	0
1ec7278060e3ea41bcd7b08bc8c8b9d2	D_0__Bacteria;D_1__Proteobacteria;D_2__Gammaproteobacteria;D_3__Alteromonadales;D_4__Alteromonadaceae;D_5__Alishewanella;D_6__uncultured bacterium	0	0	0	0	0	29	0	0	0	0	0	0	0	0	0	0	0	0	0	0	0	0	25	0	0	0	0	0	0	0	0	0	0	15	0	0	0	0	0	0	0	0	0
9abfe025cf638f7f96f962a5d559b128	D_0__Bacteria;D_1__Proteobacteria;D_2__Gammaproteobacteria;D_3__Coxiellales;D_4__Coxiellaceae;D_5__Coxiella;D_6__uncultured bacterium	0	0	0	0	0	0	0	0	0	0	0	0	0	0	0	0	0	0	0	0	0	0	0	0	0	0	0	0	0	0	0	0	0	0	0	0	0	0	42	0	0	0	0
b18d6b50fde9e9f96f68ac14f4c46025	D_0__Bacteria;D_1__Bacteroidetes;D_2__Bacteroidia;D_3__Chitinophagales;D_4__Chitinophagaceae;D_5__Flaviaesturariibacter;D_6__uncultured bacterium	0	0	0	0	0	0	0	0	0	0	0	0	0	0	0	0	0	0	0	0	0	0	0	0	0	0	0	0	0	22	0	0	0	0	0	0	15	0	0	0	0	0	0
481da4f1fa01848177c8dd4f5d1de50e	D_0__Bacteria;D_1__Acidobacteria;D_2__Acidobacteriia;D_3__Solibacterales;D_4__Solibacteraceae (Subgroup 3);D_5__Bryobacter	0	0	0	0	0	0	0	0	0	0	0	0	0	0	0	0	0	8	0	0	0	0	0	23	0	0	24	0	0	0	0	0	2	0	0	0	0	0	0	0	0	0	0
1a987fd1b1e9bb6e8d427be86c9e0357	D_0__Bacteria;D_1__Firmicutes;D_2__Bacilli;D_3__Bacillales;D_4__Bacillaceae;D_5__Bacillus	0	0	0	0	0	0	0	0	0	0	0	0	0	0	0	0	0	0	0	0	0	0	0	0	0	0	0	0	0	0	0	0	0	0	0	0	0	0	0	0	0	31	0
dbe5b59ea61d3b6aae53b17062070704	D_0__Bacteria;D_1__Gemmatimonadetes;D_2__Gemmatimonadetes;D_3__Gemmatimonadales;D_4__Gemmatimonadaceae	0	0	0	0	0	0	0	0	0	0	0	0	0	0	0	0	0	0	0	0	0	0	0	0	0	0	0	0	0	0	0	0	0	0	0	0	0	82	0	0	0	0	0
863746efe4d12223e4aa58f246c02f23	D_0__Bacteria;D_1__Proteobacteria;D_2__Gammaproteobacteria;D_3__Gammaproteobacteria Incertae Sedis;D_4__Unknown Family;D_5__Acidibacter	0	0	0	0	0	0	0	0	0	0	0	0	0	0	0	0	0	0	0	0	0	0	0	0	0	0	0	0	0	0	0	0	0	0	0	0	0	0	63	0	0	0	0
9c844717c91ed4bf08875f12a936d174	D_0__Bacteria;D_1__Proteobacteria;D_2__Alphaproteobacteria;D_3__Micavibrionales;D_4__uncultured;D_5__metagenome;D_6__metagenome	0	0	0	0	0	0	0	0	0	0	0	0	0	0	0	0	0	0	0	0	0	0	0	0	0	0	0	0	0	51	0	0	0	0	0	0	0	0	0	0	0	0	0
adba260f059ce4996e183b66448559d2	D_0__Bacteria;D_1__Proteobacteria;D_2__Gammaproteobacteria;D_3__Betaproteobacteriales;D_4__Burkholderiaceae;D_5__Aquabacterium;D_6__uncultured Burkholderiales bacterium	7	0	0	0	0	0	0	0	0	0	0	30	0	0	18	0	26	0	0	0	0	0	0	17	37	0	0	0	0	0	0	0	0	0	0	0	12	0	27	0	5	21	0
057943ca02acfea27c3c4d714f433607	D_0__Bacteria;D_1__Bacteroidetes;D_2__Bacteroidia;D_3__Bacteroidales;D_4__Prevotellaceae;D_5__Prevotella 9	0	0	0	0	26	0	0	0	0	0	0	0	0	0	0	0	0	0	0	0	0	0	0	0	0	0	0	0	0	0	0	0	0	0	0	33	0	0	0	0	0	0	0
7c4c8410d110f507e223d5b021ff3055	D_0__Bacteria;D_1__Firmicutes;D_2__Bacilli;D_3__Bacillales;D_4__Staphylococcaceae;D_5__Staphylococcus;D_6__Staphylococcus succinus subsp. succinus	0	0	0	0	0	21	0	0	0	0	0	0	0	0	0	0	0	0	0	0	0	0	0	0	0	0	0	0	0	0	0	0	0	0	0	190	0	0	0	0	0	0	0
63a76a9f1f326f865df00fdc17c0f784	D_0__Bacteria;D_1__Proteobacteria;D_2__Gammaproteobacteria;D_3__JG36-TzT-191	0	0	0	0	0	31	0	0	0	0	0	0	0	0	0	0	0	0	0	0	0	0	0	0	0	0	0	0	0	0	0	0	0	0	0	0	0	0	0	0	0	0	0
cdbcf37fa0403713992bdc21a6f28f5b	D_0__Bacteria;D_1__Proteobacteria;D_2__Alphaproteobacteria;D_3__Sphingomonadales;D_4__Sphingomonadaceae	0	0	0	0	0	0	0	0	0	0	0	0	0	0	0	0	0	0	0	0	0	0	0	0	0	0	0	0	0	0	0	0	0	0	0	0	0	0	0	30	0	0	0
aeada0b865aabcf451c269c41ef05053	D_0__Bacteria;D_1__Proteobacteria;D_2__Alphaproteobacteria;D_3__Rhizobiales;D_4__Rhizobiaceae	0	0	0	0	0	0	0	0	0	0	0	0	0	0	0	21	0	0	0	0	0	0	0	18	0	0	0	0	0	0	0	0	0	0	0	0	0	0	0	0	0	9	0
3f14d761d80f440d278477c881f1856f	D_0__Bacteria;D_1__Proteobacteria;D_2__Deltaproteobacteria;D_3__Myxococcales;D_4__bacteriap25;D_5__unidentified;D_6__unidentified	0	0	0	0	0	0	0	0	0	0	0	0	0	0	0	0	0	0	0	0	0	0	0	0	0	0	0	0	0	0	0	0	0	0	0	0	0	49	0	0	0	0	0
8febe3b81af9b74834834590d6de36ef	D_0__Bacteria;D_1__Bacteroidetes;D_2__Bacteroidia;D_3__Bacteroidales;D_4__Prevotellaceae;D_5__Prevotella;D_6__Prevotella bivia	0	0	0	0	0	0	0	0	0	0	0	0	0	0	0	0	0	0	0	0	0	0	0	0	0	0	0	0	0	0	0	0	0	116	0	0	0	0	0	0	0	0	0
bcf91a1b7471240fbabdcc02f49a845d	D_0__Bacteria;D_1__Proteobacteria;D_2__Gammaproteobacteria;D_3__Pseudomonadales;D_4__Moraxellaceae;D_5__Enhydrobacter	0	0	0	0	0	0	0	0	0	0	0	0	0	0	0	166	0	12	0	0	0	0	0	0	15	5	961	34	0	0	0	0	0	8	3	0	14	0	0	0	0	5	14
188ac8ac25ece09e9a2adf36409e3898	D_0__Bacteria;D_1__Firmicutes;D_2__Bacilli;D_3__Lactobacillales;D_4__Streptococcaceae;D_5__Lactococcus	0	0	0	0	0	0	0	0	0	0	0	0	0	0	0	0	0	0	0	0	0	0	0	0	0	0	0	0	0	0	0	0	0	0	0	0	0	0	29	0	0	0	0
08bf51944923ab18e88280040f05f617	D_0__Bacteria;D_1__Acidobacteria;D_2__Subgroup 6	0	0	0	0	0	0	0	0	0	0	0	0	0	0	0	0	0	0	0	0	0	0	0	0	0	0	0	0	0	0	0	0	0	0	0	0	0	0	54	0	0	0	0
5358aeda91f45cef3b6d1df48da208f6	D_0__Bacteria;D_1__Actinobacteria;D_2__Actinobacteria;D_3__Corynebacteriales;D_4__Corynebacteriaceae;D_5__Corynebacterium 1	0	0	0	0	0	0	0	0	0	0	0	0	0	0	0	0	0	0	0	0	0	0	0	0	0	0	0	0	0	0	0	0	0	0	0	74	0	0	0	0	0	0	0
61c51389550fddc9788218b02d0da673	D_0__Bacteria;D_1__Bacteroidetes;D_2__Bacteroidia;D_3__Bacteroidales;D_4__Bacteroidaceae;D_5__Bacteroides;D_6__Bacteroides massiliensis B84634 = Timone 84634 = DSM 17679 = JCM 13223	34	0	0	0	0	0	0	6	12	0	0	0	0	0	0	12	0	29	0	0	0	15	17	0	0	0	34	0	0	12	0	43	0	45	0	0	0	11	0	21	0	0	0
d15bdb6e4cefa8e87f34fbe0e40d0f4e	D_0__Bacteria;D_1__Tenericutes;D_2__Mollicutes;D_3__Entomoplasmatales;D_4__Entomoplasmataceae;D_5__Mesoplasma;D_6__Entomoplasma melaleucae	0	0	0	0	0	0	0	0	0	0	0	0	0	0	0	0	0	0	0	0	0	0	0	0	0	0	0	0	0	18	0	0	0	0	0	50	0	0	0	0	0	0	0
14bfc5b4fa90706c9d5fc46477e089dd	D_0__Bacteria;D_1__Actinobacteria;D_2__Acidimicrobiia;D_3__Microtrichales;D_4__Ilumatobacteraceae;D_5__Ilumatobacter	0	0	0	0	0	0	13	0	0	0	0	0	0	0	0	0	0	0	0	0	0	0	0	39	0	0	0	0	0	0	0	0	0	0	0	0	0	0	0	0	0	0	0
e6a127fa4325112d43dcbb87f2f3fc80	D_0__Bacteria;D_1__Proteobacteria;D_2__Gammaproteobacteria;D_3__Pseudomonadales;D_4__Moraxellaceae;D_5__Acinetobacter	0	0	0	0	0	0	0	0	0	0	0	0	0	0	0	0	0	0	0	0	0	0	0	0	0	0	0	0	0	38	0	0	0	0	0	0	0	0	0	0	0	0	0
4177ad9326ce001cda8463dc9158ee17	D_0__Bacteria;D_1__Firmicutes;D_2__Bacilli;D_3__Bacillales;D_4__Staphylococcaceae;D_5__Staphylococcus	0	0	0	0	0	0	0	0	0	0	0	0	0	0	0	0	0	0	0	0	0	0	0	0	0	0	0	0	0	0	0	0	0	0	0	0	0	0	0	0	0	108	0
dab1c9199ed4f1742ad1ecb9b1cf25a3	D_0__Bacteria;D_1__Proteobacteria	0	0	0	0	0	0	0	0	0	0	0	0	0	30	0	0	0	0	0	0	0	0	0	0	0	0	0	0	0	0	0	0	0	0	0	0	0	0	0	0	0	0	0
9f5a5b8c60156c9b0b12d8807e84aa7f	D_0__Bacteria;D_1__Bacteroidetes;D_2__Bacteroidia;D_3__Bacteroidales;D_4__Prevotellaceae;D_5__Prevotella;D_6__Chlamydia trachomatis	10	0	0	0	0	0	0	0	1779	0	0	0	0	0	0	0	0	0	0	0	0	0	0	0	0	0	0	0	0	9	0	0	0	0	0	0	0	0	0	0	0	0	0
f52aedfa0e0da5ba7e995ad1eee96d7f	D_0__Bacteria;D_1__Bacteroidetes;D_2__Bacteroidia;D_3__Bacteroidales;D_4__Prolixibacteraceae;D_5__uncultured;D_6__uncultured organism	0	0	0	0	0	0	0	0	0	0	0	0	0	0	0	0	0	0	0	0	0	0	0	0	0	0	0	0	0	0	0	0	0	0	0	41	0	0	0	0	0	0	0
3ba52737c9bf16302a786c5b52626ca1	D_0__Bacteria;D_1__Planctomycetes;D_2__Planctomycetacia;D_3__Planctomycetales;D_4__uncultured	0	0	0	0	0	0	7	0	0	0	0	0	0	0	0	0	0	0	0	0	10	0	4	0	0	0	0	0	0	0	7	0	0	0	0	0	0	0	0	0	0	0	0
fcbb17c2e3d31a2093d391a85f591449	D_0__Bacteria;D_1__Actinobacteria;D_2__Acidimicrobiia;D_3__IMCC26256	0	0	0	0	0	0	0	0	0	0	0	0	0	0	0	0	0	0	0	0	0	0	0	0	0	0	0	0	0	25	0	0	0	0	0	0	0	0	0	0	0	0	0
3fada95e5de25a4f1cb39ebbd4c41c00	D_0__Bacteria;D_1__Firmicutes;D_2__Negativicutes;D_3__Selenomonadales;D_4__Acidaminococcaceae;D_5__Acidaminococcus;D_6__uncultured bacterium	0	0	0	0	0	0	0	0	0	0	0	0	0	16	0	0	0	0	0	6	0	0	0	0	0	0	0	13	0	0	0	0	0	0	18	0	0	0	0	0	0	0	0
9667f2c6a78e07141cb7ee5a9b837c5f	D_0__Bacteria;D_1__Acidobacteria;D_2__Blastocatellia (Subgroup 4);D_3__Blastocatellales;D_4__Blastocatellaceae;D_5__JGI 0001001-H03	0	0	0	0	0	0	0	0	0	0	0	0	0	0	0	0	0	0	0	0	0	0	0	0	0	0	0	0	0	0	0	0	0	0	45	0	0	0	0	0	0	0	0
dad6d984f8341a56c6ad6d793275f5dd	D_0__Bacteria;D_1__Bacteroidetes;D_2__Bacteroidia;D_3__Flavobacteriales;D_4__Weeksellaceae;D_5__Chryseobacterium	0	0	0	0	0	0	0	57	0	0	89	0	58	63	0	0	0	0	0	0	0	0	0	0	0	0	0	0	0	0	0	0	0	0	0	0	0	0	0	0	0	0	0
d1c2d1f5da7bf8bc10cd5a951442130c	D_0__Bacteria;D_1__Verrucomicrobia;D_2__Verrucomicrobiae;D_3__Chthoniobacterales;D_4__Chthoniobacteraceae;D_5__Chthoniobacter	0	0	0	0	0	0	0	0	0	0	0	0	0	0	0	0	0	0	0	0	0	0	0	0	0	0	0	0	0	0	0	0	0	0	0	0	0	42	0	0	0	0	0
d610f2b3adccdd2733fc2a62af5caba5	D_0__Bacteria;D_1__Proteobacteria;D_2__Gammaproteobacteria;D_3__Pasteurellales;D_4__Pasteurellaceae;D_5__Haemophilus	0	0	0	0	0	0	0	0	0	0	0	0	0	0	0	0	0	0	0	0	0	0	0	0	0	0	0	0	0	0	0	0	0	0	0	0	0	0	0	0	0	0	87
130c684ea527cd0be1f69319b2299656	D_0__Bacteria;D_1__Proteobacteria;D_2__Gammaproteobacteria;D_3__Betaproteobacteriales;D_4__Burkholderiaceae;D_5__Pseudacidovorax;D_6__uncultured bacterium	167	50	90	161	626	36	26	2226	2406	31	3123	57	1951	2559	0	6	731	0	80	50	248	166	172	0	12	0	0	0	112	73	89	850	381	86	14	521	0	0	0	16	24	0	486
83f0c0cbd07cc65ee61b4ff32d829585	D_0__Bacteria;D_1__Bacteroidetes;D_2__Bacteroidia;D_3__Sphingobacteriales;D_4__ADurb.Bin408;D_5__uncultured bacterium;D_6__uncultured bacterium	0	0	0	0	0	0	0	0	0	0	0	0	0	0	0	0	0	0	0	0	0	0	0	0	0	0	0	0	0	0	0	0	0	0	28	0	0	0	0	0	0	0	0
7f0865b70b452de7bd195f082df54696	D_0__Bacteria;D_1__Planctomycetes;D_2__Planctomycetacia;D_3__Pirellulales;D_4__Pirellulaceae	0	0	0	0	0	0	0	0	0	0	0	0	0	0	0	0	0	0	0	0	0	0	0	0	0	0	0	0	0	0	0	0	0	0	0	0	0	0	49	0	0	0	0
be50f6b2c73bf4b7efcebbd01de3b12c	D_0__Bacteria;D_1__Firmicutes;D_2__Bacilli;D_3__Bacillales;D_4__Bacillaceae;D_5__Bacillus;D_6__Bacillus pseudofirmus	0	0	0	0	0	0	0	0	0	0	0	0	11	0	16	0	0	0	0	0	0	0	0	0	0	0	0	0	0	0	0	17	0	0	9	0	27	0	31	0	0	0	0
1c92d5124a5b245bc8875c5a0dcea124	D_0__Bacteria;D_1__Firmicutes;D_2__Clostridia;D_3__Clostridiales;D_4__Family XI;D_5__Peptoniphilus	9	0	0	0	2	0	2	0	0	7	6	100	0	0	0	30	0	0	1115	0	0	4	0	0	22	207	0	110	4	24	0	0	8	0	0	32	1511	0	0	1865	2510	0	2652
b42b44495fc4d3bb9735e38c069199de	D_0__Bacteria;D_1__Proteobacteria;D_2__Alphaproteobacteria;D_3__Rhizobiales;D_4__Rhizobiaceae	0	0	0	0	0	0	0	21	16	0	0	0	0	0	0	0	0	0	0	0	0	0	0	0	0	0	0	0	0	0	0	0	0	0	0	0	0	0	0	0	0	0	0
700c5992dd0c14accdd3b9e5e5f183ce	D_0__Bacteria;D_1__Gemmatimonadetes;D_2__S0134 terrestrial group;D_3__uncultured Gemmatimonadetes bacterium;D_4__uncultured Gemmatimonadetes bacterium;D_5__uncultured Gemmatimonadetes bacterium;D_6__uncultured Gemmatimonadetes bacterium	0	0	0	0	0	0	0	0	0	0	0	0	0	0	0	0	34	0	0	0	0	0	0	0	0	0	0	0	0	0	0	0	0	0	0	0	0	0	0	0	0	0	0
cf7adb369d6d31a8d4436ae67a20c3e3	D_0__Bacteria;D_1__Proteobacteria;D_2__Alphaproteobacteria;D_3__Sphingomonadales;D_4__Sphingomonadaceae;D_5__Sphingomonas	0	0	0	0	0	0	0	0	0	0	0	0	0	0	0	0	0	0	0	0	0	0	0	0	0	0	0	0	0	0	0	0	0	0	0	0	0	0	36	0	0	0	0
57250c067e70c25779006649c6818e3e	D_0__Bacteria;D_1__Firmicutes;D_2__Clostridia;D_3__Clostridiales;D_4__Family XI;D_5__Anaerococcus	0	0	0	0	0	0	0	0	0	0	0	0	0	0	0	0	0	0	0	0	0	0	0	0	0	0	0	0	0	0	0	0	0	0	0	0	0	0	0	0	0	2013	0
ced0276b99959b5d700c6c19db2b85db	D_0__Bacteria;D_1__Bacteroidetes;D_2__Bacteroidia;D_3__Bacteroidales;D_4__Prevotellaceae;D_5__Prevotella 2	0	0	0	9	0	0	0	0	0	0	0	8	0	0	0	0	0	0	0	0	0	0	0	0	0	11	0	0	0	0	0	0	14	0	0	0	0	0	0	0	5	0	0
6d23d53a3439f5bc545653e3591a826d	D_0__Bacteria;D_1__Actinobacteria;D_2__Rubrobacteria;D_3__Rubrobacterales;D_4__Rubrobacteriaceae;D_5__Rubrobacter;D_6__uncultured Rubrobacter sp.	0	0	0	0	0	14	0	0	0	0	0	0	0	0	0	0	0	0	0	0	0	0	0	0	0	0	0	0	0	0	0	17	0	4	0	0	0	0	0	0	0	0	0
c76231ceffa08fde536a5e62fdec28cc	D_0__Bacteria;D_1__Proteobacteria;D_2__Alphaproteobacteria;D_3__Rhizobiales;D_4__Rhizobiaceae	4876	230	236	214	888	72	69	658	592	6182	697	5074	418	622	573	154	14043	569	194	113	326	309	533	271	474	37	4541	337	19059	9909	148	805	312	126	3802	9588	1923	21008	17242	1161	5590	887	7131
71bb80fd9a505179381f74040c962e00	D_0__Bacteria;D_1__Proteobacteria;D_2__Deltaproteobacteria;D_3__Oligoflexales;D_4__Oligoflexaceae;D_5__uncultured	0	0	0	0	0	31	0	0	0	0	0	0	0	0	0	0	0	0	0	0	0	0	0	0	0	0	0	0	0	0	0	0	0	0	0	0	0	0	0	0	0	0	0
cc08d56bb8f0f854944d08442d9e4440	D_0__Bacteria;D_1__Bacteroidetes;D_2__Bacteroidia;D_3__Flavobacteriales;D_4__Weeksellaceae;D_5__Chryseobacterium	0	0	0	0	0	0	0	72	40	0	102	0	30	59	0	0	0	0	0	0	0	0	0	0	0	0	0	0	0	0	0	0	0	0	0	0	0	0	0	0	0	0	0
6d5723238ee46e2ecdb9c4c1149a40ce	D_0__Bacteria;D_1__Proteobacteria;D_2__Alphaproteobacteria;D_3__Sphingomonadales;D_4__Sphingomonadaceae	0	0	0	0	0	0	0	0	0	0	0	0	0	0	0	0	0	0	0	0	0	0	0	28	0	0	0	0	0	0	0	0	0	0	0	0	0	0	0	0	0	0	0
5a0b0dc23b798664f0738cf3c750cbad	D_0__Bacteria;D_1__Actinobacteria;D_2__Acidimicrobiia;D_3__Microtrichales;D_4__uncultured;D_5__metagenome;D_6__metagenome	0	0	0	0	0	0	0	0	0	0	0	0	0	0	0	0	44	0	0	0	0	0	0	0	0	0	0	0	0	0	0	0	0	0	0	0	0	0	0	0	0	0	0
bc275825b2ad77bb7977d6b821579172	D_0__Bacteria;D_1__Firmicutes;D_2__Bacilli;D_3__Lactobacillales;D_4__Aerococcaceae;D_5__Abiotrophia;D_6__uncultured bacterium	0	0	0	0	0	0	0	0	0	0	0	0	0	0	10	0	0	0	0	0	0	0	0	0	20	0	0	0	0	28	0	0	0	0	0	0	7	0	0	0	0	0	0
8b0ff091bc027b613f4fc40d2dadc09d	D_0__Bacteria;D_1__Firmicutes;D_2__Bacilli;D_3__Lactobacillales;D_4__Lactobacillaceae;D_5__Lactobacillus;D_6__Lactobacillus iners AB-1	0	11	0	0	0	0	0	0	0	0	0	0	0	0	0	0	0	0	0	0	0	0	0	0	0	0	36	0	0	0	0	0	0	0	0	0	0	0	0	0	0	11	0
98c53788e99393107c0612c405edbce9	D_0__Bacteria;D_1__Firmicutes;D_2__Bacilli;D_3__Bacillales;D_4__Staphylococcaceae;D_5__Staphylococcus	0	0	0	0	0	0	0	0	0	0	0	0	0	0	0	0	0	0	0	0	0	0	0	0	0	0	0	0	0	0	0	0	0	0	0	0	0	0	0	996	0	0	0
0a3a93b59c3db0992a7f16801a0a42ca	D_0__Bacteria;D_1__Firmicutes;D_2__Clostridia;D_3__Clostridiales;D_4__Family XI;D_5__Peptoniphilus;D_6__unidentified	0	0	0	0	0	0	0	0	149	0	0	0	0	0	0	0	0	0	0	0	0	0	0	0	0	0	0	0	0	0	0	0	0	0	0	0	0	0	0	0	0	0	0
93b897f16d507b4114b08f7138600cca	D_0__Bacteria;D_1__Firmicutes;D_2__Bacilli;D_3__Lactobacillales;D_4__Streptococcaceae;D_5__Streptococcus	0	0	0	0	0	0	0	0	0	0	0	0	0	0	0	1871	0	0	0	0	0	0	0	0	0	0	0	0	0	0	0	0	0	0	0	0	0	0	0	0	0	0	0
7c76712f7a04c6ed3959839fe0467ed4	D_0__Bacteria;D_1__Proteobacteria;D_2__Gammaproteobacteria;D_3__Alteromonadales;D_4__Shewanellaceae;D_5__Shewanella	0	0	0	12	0	0	0	0	0	0	0	0	0	0	0	0	0	0	0	0	0	0	12	0	0	0	0	0	0	0	15	0	0	0	0	0	0	0	0	0	0	0	0
cc5566f5dea181a9b8e8ff30828e031b	D_0__Bacteria;D_1__Proteobacteria;D_2__Gammaproteobacteria;D_3__Betaproteobacteriales;D_4__Burkholderiaceae;D_5__Curvibacter;D_6__Curvibacter gracilis	0	0	0	0	0	26	12	0	0	23	0	0	0	0	15	35	21	0	0	0	0	0	0	19	15	0	0	0	0	24	17	0	0	0	0	0	17	38	22	18	0	23	20
3332675c495b779657d843f1f0885304	D_0__Bacteria;D_1__Proteobacteria;D_2__Alphaproteobacteria;D_3__Sphingomonadales;D_4__Sphingomonadaceae;D_5__Sphingomonas	0	0	0	0	0	0	0	0	0	0	0	0	0	0	0	0	0	0	0	0	0	0	0	0	0	0	0	0	0	0	0	0	0	0	0	0	0	0	33	0	0	0	0
8a27c9a524b6ad5666f58371e9ca1bdf	D_0__Bacteria;D_1__Firmicutes;D_2__Bacilli;D_3__Bacillales;D_4__Staphylococcaceae;D_5__Staphylococcus	0	0	0	0	0	0	0	0	0	0	0	0	0	0	0	0	0	0	0	0	0	0	0	0	0	0	0	0	0	0	0	0	0	0	0	0	0	66	0	0	0	0	0
5bbfcd7be194a06ce1931000ebab85cb	D_0__Bacteria;D_1__Bacteroidetes;D_2__Bacteroidia;D_3__Flavobacteriales;D_4__Weeksellaceae;D_5__Chryseobacterium	0	0	0	0	0	0	0	0	0	0	0	0	0	0	0	0	0	0	0	0	0	0	0	0	0	0	0	0	0	0	0	0	0	0	24	0	0	23	0	0	0	0	0
ea53c57d91c19e6bb6e6cfa128e03730	D_0__Bacteria;D_1__Proteobacteria;D_2__Gammaproteobacteria;D_3__Betaproteobacteriales;D_4__Burkholderiaceae;D_5__Pelomonas	0	37	0	0	0	0	19	0	0	0	0	0	0	0	0	35	0	0	0	0	0	0	0	0	0	0	0	12	0	54	0	0	0	0	0	0	0	0	0	0	0	0	0
8ebcfd06402074d3f278fa570afa85af	D_0__Bacteria;D_1__Bacteroidetes;D_2__Bacteroidia;D_3__Bacteroidales;D_4__Barnesiellaceae;D_5__Barnesiella	0	0	0	0	0	0	0	11	0	0	0	0	0	0	0	0	0	0	0	0	0	11	0	0	0	0	0	0	8	0	0	0	0	0	0	0	14	0	0	0	0	0	0
5409bb1b2c124e0a7ce4a0dcc2b0bdd0	D_0__Bacteria;D_1__Proteobacteria	0	0	0	0	0	0	0	0	0	0	0	0	0	0	0	0	0	0	0	0	0	0	0	0	0	0	0	0	0	0	0	0	0	0	0	46	0	0	0	0	0	0	0
f578501e9b010baba70d9c08f5ba0fbe	D_0__Bacteria;D_1__Actinobacteria;D_2__Actinobacteria;D_3__Corynebacteriales;D_4__Corynebacteriaceae;D_5__Corynebacterium 1	0	0	0	0	0	0	0	0	0	0	0	0	0	0	0	0	0	0	0	44	0	0	0	0	0	0	0	0	0	0	0	0	0	0	0	0	0	0	0	0	0	0	0
c8b240448a00dc55ea7e909befb174b9	D_0__Bacteria;D_1__Proteobacteria;D_2__Alphaproteobacteria;D_3__Rhodobacterales;D_4__Rhodobacteraceae;D_5__Paracoccus	0	0	0	0	0	0	0	0	0	0	0	0	0	0	0	0	0	0	10	0	0	0	0	0	0	0	0	0	0	0	0	0	0	0	0	13	0	32	0	0	0	0	0
89be4bdb428f1504607d97b9f7759238	D_0__Bacteria;D_1__Firmicutes;D_2__Clostridia;D_3__Clostridiales;D_4__Family XI;D_5__Ezakiella	0	0	0	0	0	0	0	0	56	0	0	0	0	0	0	0	0	0	0	0	0	0	0	0	0	0	0	0	0	0	0	0	0	0	0	0	0	0	0	0	0	0	0
8b9a200058ed86b669a49aebda32c257	D_0__Bacteria;D_1__Proteobacteria;D_2__Alphaproteobacteria;D_3__Sphingomonadales;D_4__Sphingomonadaceae	0	0	0	0	0	0	0	0	0	0	0	0	35	23	0	0	0	0	0	0	0	0	0	0	0	0	0	0	0	0	0	0	0	0	0	0	0	0	0	0	0	0	0
6ab9a8d81e0ab6df3a54485c5eb8bd15	D_0__Bacteria;D_1__Proteobacteria;D_2__Gammaproteobacteria;D_3__Salinisphaerales;D_4__Solimonadaceae;D_5__uncultured;D_6__uncultured bacterium	5	0	0	0	0	27	0	0	0	0	0	0	0	0	11	0	0	0	0	0	6	0	0	0	0	0	35	0	0	0	0	0	0	0	0	0	0	0	0	0	0	0	0
ddacfbacfa2ee4d69e2b217fa482bc70	D_0__Bacteria;D_1__Bacteroidetes;D_2__Bacteroidia;D_3__Bacteroidales;D_4__Bacteroidaceae;D_5__Bacteroides;D_6__Bacteroides massiliensis B84634 = Timone 84634 = DSM 17679 = JCM 13223	0	0	0	0	32	0	0	0	0	0	0	0	0	0	0	0	0	0	29	0	0	0	0	0	0	0	0	0	0	0	0	0	0	0	0	0	0	0	0	0	0	0	0
3ed076b0d78b5165fe605f4c10a571f0	D_0__Bacteria;D_1__Acidobacteria;D_2__Subgroup 6	0	0	0	0	0	0	0	0	0	0	0	0	0	0	0	0	0	0	0	0	0	0	0	0	0	0	0	0	0	0	0	0	0	0	0	0	0	56	0	0	0	0	0
92135fff669f0b8abcb46d5b50755c3b	D_0__Bacteria;D_1__Proteobacteria;D_2__Gammaproteobacteria;D_3__Pseudomonadales;D_4__Moraxellaceae;D_5__Acinetobacter	0	40	0	0	0	0	0	0	0	0	0	0	0	0	0	0	19	0	0	0	0	0	0	0	0	0	0	0	0	0	0	0	0	14	0	0	0	41	0	0	0	0	0
0da8f502462a342f7efdfadbf03a7d20	D_0__Bacteria;D_1__Gemmatimonadetes;D_2__PAUC43f marine benthic group;D_3__uncultured bacterium;D_4__uncultured bacterium;D_5__uncultured bacterium;D_6__uncultured bacterium	0	0	0	0	0	0	0	0	0	0	0	0	0	0	0	0	0	0	0	0	0	0	0	0	0	0	0	0	0	0	0	0	0	0	32	0	0	0	0	0	0	0	0
7a35d65c6e02c496020a36ad96c89c1a	D_0__Bacteria;D_1__Planctomycetes;D_2__Phycisphaerae;D_3__Phycisphaerales;D_4__AKAU3564 sediment group;D_5__uncultured organism;D_6__uncultured organism	0	0	0	0	0	0	0	0	0	0	0	0	0	0	0	0	0	0	0	0	0	0	0	0	0	0	0	0	0	0	0	0	0	0	0	0	0	0	60	0	0	0	0
1faba6f067b1c40ee180e6505c562b57	D_0__Bacteria;D_1__Bacteroidetes;D_2__Bacteroidia;D_3__Bacteroidales;D_4__Prolixibacteraceae;D_5__Draconibacterium;D_6__uncultured bacterium	0	0	0	0	0	0	0	0	0	0	0	0	0	0	0	0	0	0	0	0	0	0	0	0	0	0	0	0	0	0	0	0	0	0	0	0	0	99	0	0	0	0	0
248af86c60c872952f841eb93231fd6b	D_0__Bacteria;D_1__Actinobacteria;D_2__Actinobacteria;D_3__Corynebacteriales;D_4__Corynebacteriaceae;D_5__Lawsonella	0	0	0	0	0	0	0	0	272	0	0	0	0	0	0	0	0	0	0	0	0	0	0	0	0	0	0	0	0	0	0	0	0	0	0	0	0	0	0	0	0	0	0
d12aebdb2aacf3b1519b7a00ac498ee5	D_0__Bacteria;D_1__Bacteroidetes;D_2__Bacteroidia;D_3__Bacteroidales;D_4__Prevotellaceae;D_5__Prevotella 9	0	0	0	0	0	0	0	0	0	0	0	41	30	0	0	0	19	0	22	0	0	0	0	0	0	0	0	0	0	0	0	0	0	0	0	0	0	0	0	0	21	0	0
3527f4a1760dd17cdc4a0e4026388b72	D_0__Bacteria;D_1__Proteobacteria;D_2__Alphaproteobacteria;D_3__Rhodobacterales;D_4__Rhodobacteraceae;D_5__Paracoccus	0	0	0	0	0	0	0	0	0	0	0	0	0	0	0	0	0	0	0	0	0	0	0	0	25	0	0	0	0	0	0	0	0	0	0	0	0	0	0	0	0	0	0
740e81b9a1c80148bebdfd1bd4eb7ccc	D_0__Bacteria;D_1__Proteobacteria;D_2__Gammaproteobacteria;D_3__Betaproteobacteriales;D_4__Burkholderiaceae;D_5__Pelomonas	0	0	0	0	0	0	0	0	0	0	0	0	0	0	0	0	0	0	0	0	0	0	0	0	0	0	0	0	0	0	0	0	0	0	0	0	0	0	0	0	0	0	36
443ebd964d6ab32aee3e84247bbb497e	D_0__Bacteria;D_1__Actinobacteria;D_2__Actinobacteria;D_3__Propionibacteriales;D_4__Propionibacteriaceae;D_5__Cutibacterium;D_6__Propionibacterium sp. KPL1844	23	0	0	0	0	0	0	0	3	4	0	6	0	0	0	0	0	0	299	0	7	0	0	19	43	149	5	27	0	145	0	0	0	0	0	91	559	0	0	0	0	17	0
a75fcbcda6f94c5b8f950e69753db409	D_0__Bacteria;D_1__Planctomycetes;D_2__Planctomycetacia;D_3__Gemmatales;D_4__Gemmataceae;D_5__uncultured	0	0	0	0	0	0	0	0	0	0	0	0	0	0	0	0	55	0	0	0	0	0	0	0	0	0	0	0	0	0	0	0	0	0	0	0	0	0	0	0	0	0	0
dc374b231a34a1cff4b5408d0e8b883c	D_0__Bacteria;D_1__Firmicutes;D_2__Bacilli;D_3__Bacillales;D_4__Paenibacillaceae;D_5__Cohnella	0	0	0	0	0	0	0	0	0	0	0	0	0	0	0	0	0	0	0	0	0	0	0	0	0	0	0	0	0	0	0	0	0	0	0	0	0	29	0	0	0	0	0
c27b2c5fc3537b7fa170f7381e922e72	D_0__Bacteria;D_1__Bacteroidetes;D_2__Bacteroidia;D_3__Bacteroidales;D_4__Marinifilaceae;D_5__Odoribacter;D_6__uncultured organism	25	0	0	0	0	0	0	0	10	0	0	0	0	0	0	18	0	0	0	0	0	0	11	0	0	0	0	0	0	0	0	0	0	0	0	0	0	14	0	0	0	0	0
bb42a1f5909a617f118587f1d270a566	D_0__Bacteria;D_1__Planctomycetes;D_2__Phycisphaerae;D_3__Tepidisphaerales;D_4__WD2101 soil group;D_5__uncultured planctomycete;D_6__uncultured planctomycete	8	0	0	0	0	0	0	0	0	0	0	0	0	0	0	0	0	0	0	0	0	0	0	0	0	0	0	0	0	0	0	0	0	0	22	0	0	0	0	0	0	0	0
099b221bcd556053f7809273e92a495a	D_0__Bacteria;D_1__Planctomycetes;D_2__Phycisphaerae;D_3__Tepidisphaerales;D_4__uncultured Planctomycetales bacterium;D_5__uncultured Planctomycetales bacterium;D_6__uncultured Planctomycetales bacterium	0	0	0	0	0	0	0	0	0	0	0	0	0	0	0	0	0	0	0	0	0	0	0	0	25	0	0	0	0	0	0	0	0	0	0	0	0	0	0	0	0	0	0
51a817338a5f93016ec8bace7c8918f8	D_0__Bacteria;D_1__Firmicutes;D_2__Clostridia;D_3__Clostridiales;D_4__Ruminococcaceae;D_5__Ruminococcus 2	0	0	0	0	0	0	0	0	0	0	0	0	0	0	7	0	0	0	9	0	8	0	0	0	0	0	0	0	0	0	0	0	0	0	0	0	0	0	0	0	0	0	4
6e8e565d534843225fe5d0aeb2156d6b	D_0__Bacteria;D_1__Proteobacteria;D_2__Alphaproteobacteria;D_3__Rickettsiales;D_4__Rickettsiaceae;D_5__Rickettsia	0	0	0	0	0	0	0	0	0	0	0	0	0	0	0	0	0	0	0	0	0	0	0	27	0	0	0	0	0	0	0	0	0	0	0	0	0	0	0	0	0	0	0
96be6b294708e479df9f2be2e72f5672	D_0__Bacteria;D_1__Firmicutes;D_2__Bacilli;D_3__Bacillales;D_4__Staphylococcaceae;D_5__Staphylococcus	0	0	0	0	0	0	0	0	0	0	0	0	0	0	0	0	0	0	0	0	0	0	0	0	0	0	0	0	0	0	0	0	0	0	0	27	0	0	0	0	0	0	0
a308acc3ffdbf6537c6e3916685f3f61	D_0__Bacteria;D_1__Firmicutes;D_2__Bacilli;D_3__Bacillales;D_4__Bacillaceae;D_5__Bacillus	0	0	11	0	0	0	6	0	0	0	0	0	0	0	0	0	56	0	0	0	0	0	0	0	0	0	0	0	0	0	0	0	0	0	34	30	0	116	49	13	0	0	0
f125a269430f38a6539a801435de5393	D_0__Bacteria;D_1__Proteobacteria;D_2__Alphaproteobacteria;D_3__Sphingomonadales;D_4__Sphingomonadaceae;D_5__Sphingomonas	1262	33	0	27	26	0	0	46	40	4731	40	7407	23	63	1261	554	4257	202	0	0	0	25	0	438	72	46	761	217	10457	966	32	34	41	0	457	2533	454	3340	2307	361	3819	314	807
1c34f03371f96b9d293fee9450ecf50a	D_0__Bacteria;D_1__Firmicutes;D_2__Negativicutes;D_3__Selenomonadales;D_4__Veillonellaceae;D_5__Dialister;D_6__unidentified	1774	0	0	0	0	0	0	0	530	0	0	680	34	0	0	4	0	0	1039	0	0	0	0	0	0	0	3	0	0	0	0	0	0	53	0	0	0	8	0	0	1229	0	748
b2340c84622affd16848e911577ab8b9	D_0__Bacteria;D_1__Bacteroidetes;D_2__Bacteroidia;D_3__Bacteroidales;D_4__Porphyromonadaceae;D_5__Porphyromonas	0	0	0	0	0	0	0	0	0	4	0	0	0	0	43	0	0	0	0	0	0	0	0	0	25	0	0	0	0	0	0	0	0	0	0	0	11	0	0	7	0	0	0
8c6428ef8e3d5719fcc2b77135555fe9	D_0__Bacteria;D_1__Bacteroidetes;D_2__Bacteroidia;D_3__Flavobacteriales;D_4__Weeksellaceae;D_5__Bergeyella	0	0	0	0	0	0	0	0	0	0	0	0	0	0	0	0	0	0	0	0	0	0	0	0	177	590	0	0	0	0	0	0	0	0	0	0	0	0	0	0	0	0	0
938ff8d186544ac3701c2e16c3642913	D_0__Bacteria;D_1__Patescibacteria;D_2__Saccharimonadia;D_3__Saccharimonadales;D_4__Saccharimonadaceae;D_5__uncultured bacterium;D_6__uncultured bacterium	0	0	0	0	0	0	0	0	0	0	0	0	0	0	0	0	0	0	0	0	0	0	0	0	0	0	0	0	0	0	0	0	0	0	28	0	0	0	0	0	0	0	0
d20ced9c029609b96cbf1deece83ecb4	D_0__Bacteria;D_1__Firmicutes;D_2__Negativicutes;D_3__Selenomonadales;D_4__Veillonellaceae;D_5__Dialister;D_6__uncultured bacterium	0	0	0	0	0	0	0	0	0	0	0	0	0	0	0	0	0	0	0	0	0	0	0	0	0	0	0	0	0	0	0	0	0	0	0	0	18	0	0	0	330	0	264
6dd2d977dfe69eb99b5b590d97e65e4e	D_0__Bacteria;D_1__Deinococcus-Thermus;D_2__Deinococci;D_3__Deinococcales;D_4__Deinococcaceae;D_5__Deinococcus	0	0	0	0	0	0	0	0	0	0	0	0	0	0	0	0	0	0	0	0	0	0	0	0	0	0	0	0	0	0	0	0	0	0	0	0	0	78	0	0	0	0	0
b81c78a5e602f74eb47433f11ba53709	D_0__Bacteria;D_1__Planctomycetes;D_2__Planctomycetacia;D_3__Pirellulales;D_4__Pirellulaceae;D_5__uncultured;D_6__uncultured bacterium	0	0	0	0	0	0	0	0	0	0	0	0	0	0	0	0	31	0	0	0	0	0	0	0	0	0	0	0	0	0	0	0	0	0	0	0	0	0	0	0	0	0	0
7abf0673460ecf541d78ce8a4d8aa4bb	D_0__Bacteria;D_1__Proteobacteria;D_2__Deltaproteobacteria;D_3__Bdellovibrionales;D_4__Bacteriovoracaceae;D_5__Peredibacter	0	0	0	0	0	0	0	0	0	0	0	0	0	0	0	0	27	0	0	0	0	0	0	0	0	0	0	0	0	0	0	0	0	0	0	0	0	0	0	0	0	0	0
f3b049b0b7de84c515f12f00710a68fc	D_0__Bacteria;D_1__Epsilonbacteraeota;D_2__Campylobacteria;D_3__Campylobacterales;D_4__Campylobacteraceae;D_5__Campylobacter;D_6__Campylobacter ureolyticus ACS-301-V-Sch3b	3268	0	7	0	3	0	0	0	1114	0	17	2160	212	69	4	7	18	5	1638	0	6	0	0	0	9	14	4	8	0	0	0	7	6	13	0	166	763	14	0	5537	3467	0	2636
ed0eb58148fa880a12ed9638aee9af28	D_0__Bacteria;D_1__Firmicutes;D_2__Bacilli;D_3__Bacillales;D_4__Staphylococcaceae;D_5__Staphylococcus	94	0	0	0	0	0	0	0	0	0	0	0	0	0	0	0	0	0	0	0	0	0	0	59	0	0	0	61	0	88	0	0	0	0	0	0	0	0	37	53	0	42	0
e78d0aca1d71509ec4128dcbdccfd9bf	D_0__Bacteria;D_1__Entotheonellaeota;D_2__Entotheonellia;D_3__Entotheonellales;D_4__Entotheonellaceae;D_5__uncultured bacterium;D_6__uncultured bacterium	0	0	0	0	0	0	0	0	0	0	0	0	0	0	0	0	0	0	0	0	0	0	0	0	0	0	0	0	0	0	0	0	0	0	32	0	0	0	0	0	0	0	0
0f146ed2e290c7232959dd31bfc36967	D_0__Bacteria;D_1__Proteobacteria;D_2__Gammaproteobacteria;D_3__Xanthomonadales;D_4__Xanthomonadaceae;D_5__Stenotrophomonas	0	0	0	0	0	0	0	22	0	0	0	0	0	36	0	0	0	0	0	0	0	0	0	0	0	0	0	0	0	0	0	0	0	0	0	0	0	0	0	0	0	0	0
05e261a5f8e6b29c9baefc63e6f5c08c	D_0__Bacteria;D_1__Firmicutes;D_2__Clostridia;D_3__Clostridiales;D_4__Ruminococcaceae;D_5__Ruminococcus 1;D_6__uncultured organism	0	0	0	0	31	0	0	0	0	0	0	0	43	0	7	0	0	0	41	0	5	0	0	0	0	0	33	0	0	0	0	0	0	51	0	8	0	0	0	0	0	0	0
c02b3a5379bce75e4b4f89c2bd6002be	D_0__Bacteria;D_1__Planctomycetes;D_2__Planctomycetacia;D_3__Gemmatales;D_4__Gemmataceae;D_5__uncultured;D_6__uncultured soil bacterium	0	0	0	0	0	40	0	0	0	0	0	0	0	0	0	0	0	0	0	0	0	0	0	0	0	0	0	0	0	0	0	0	0	0	0	0	0	0	0	0	0	0	0
f17bf36f8279e7e9dae8b4a364a7c8b9	D_0__Bacteria;D_1__Proteobacteria	0	0	4	0	0	0	0	0	0	0	0	0	0	0	10	0	0	0	0	0	0	0	0	10	0	0	0	0	0	0	0	12	0	0	0	0	0	6	0	0	0	0	0
343a28f2988eafc7f006672312276fd7	D_0__Bacteria;D_1__Proteobacteria;D_2__Deltaproteobacteria;D_3__Myxococcales;D_4__Sandaracinaceae;D_5__uncultured	0	0	0	0	0	0	0	0	0	0	0	0	0	0	0	0	0	0	0	0	0	0	0	0	0	0	0	0	0	0	0	0	0	0	26	0	0	0	0	0	0	0	0
dd91621508796e7368354f89002932db	D_0__Bacteria;D_1__Proteobacteria;D_2__Gammaproteobacteria;D_3__Pseudomonadales;D_4__Moraxellaceae;D_5__Acinetobacter	0	0	0	0	0	0	0	0	0	0	0	0	0	0	0	0	0	0	0	0	0	0	28	0	0	0	0	0	0	0	0	0	0	0	0	0	0	0	0	0	0	0	0
e03abb28c9071a4cb36ab88f0c613552	D_0__Bacteria;D_1__Firmicutes;D_2__Bacilli;D_3__Lactobacillales;D_4__Leuconostocaceae;D_5__Leuconostoc;D_6__Leuconostoc carnosum JB16	0	0	0	0	0	0	0	0	0	0	0	0	0	0	0	0	0	0	0	0	0	0	0	0	3	0	0	0	0	0	0	0	0	0	0	0	125	0	0	0	0	0	0
d90be8c4f88cb34cef2cb522a7933f7e	D_0__Bacteria;D_1__Firmicutes;D_2__Bacilli;D_3__Bacillales;D_4__Staphylococcaceae;D_5__Staphylococcus	0	0	0	0	0	0	0	0	0	0	0	0	0	0	0	0	0	0	0	0	0	0	0	0	0	0	0	0	0	0	0	0	0	0	0	0	0	0	56	0	0	0	0
1b5c47295ab9870cfe8fb3b94397aa82	D_0__Bacteria;D_1__Proteobacteria;D_2__Deltaproteobacteria;D_3__Myxococcales;D_4__Haliangiaceae;D_5__Haliangium	0	0	0	0	0	0	0	0	0	0	0	0	0	0	0	0	0	0	0	0	0	0	0	0	0	0	0	0	0	0	0	0	0	0	0	0	0	50	0	0	0	0	0
d4f49ee5b18f577868627d608afee829	D_0__Bacteria;D_1__Entotheonellaeota;D_2__Entotheonellia;D_3__Entotheonellales;D_4__Entotheonellaceae;D_5__Candidatus Entotheonella;D_6__uncultured bacterium	0	0	0	0	0	0	0	0	0	0	0	0	0	0	0	0	0	0	0	0	0	0	0	0	0	0	0	0	0	0	2	0	0	0	46	0	0	0	42	0	0	0	0
7d3467df9348ca113e6a0efc087aa586	D_0__Bacteria;D_1__Actinobacteria;D_2__Actinobacteria;D_3__Streptomycetales;D_4__Streptomycetaceae;D_5__Streptomyces	5	0	0	0	0	0	0	0	0	0	0	0	0	0	17	0	0	0	0	0	0	0	0	0	0	0	0	0	0	0	0	0	0	0	28	0	0	0	0	0	0	0	0
3649cec31c4b6643b3bbc9ed8f4b5394	D_0__Bacteria;D_1__Gemmatimonadetes;D_2__Gemmatimonadetes;D_3__Gemmatimonadales;D_4__Gemmatimonadaceae;D_5__uncultured	0	0	0	0	0	0	0	0	0	0	0	0	0	0	0	0	0	0	0	0	0	0	0	30	0	0	0	0	0	0	0	0	0	0	0	0	0	0	0	0	0	0	0
e7ccf47066f53d48c638f715f3253f44	D_0__Bacteria;D_1__Verrucomicrobia;D_2__Verrucomicrobiae;D_3__Pedosphaerales;D_4__Pedosphaeraceae	0	0	0	0	0	0	0	0	0	0	0	0	0	0	0	0	0	0	0	0	0	0	0	0	0	0	0	0	0	29	0	0	0	0	38	0	0	41	30	11	0	0	0
6af3ada961056d922f35698c1c6eaf1c	D_0__Bacteria;D_1__Proteobacteria;D_2__Gammaproteobacteria;D_3__Betaproteobacteriales;D_4__Burkholderiaceae;D_5__Cupriavidus	0	0	0	0	0	0	0	0	0	0	0	0	0	0	0	0	38	0	0	0	0	0	0	0	0	0	0	0	0	0	0	0	0	0	0	21	0	0	10	0	0	0	0
87fc985d01917a8fb0c854815d9deef6	D_0__Bacteria;D_1__Actinobacteria;D_2__Actinobacteria;D_3__Bifidobacteriales;D_4__Bifidobacteriaceae;D_5__Bifidobacterium	0	0	0	0	0	0	0	0	0	0	0	0	0	0	0	0	0	0	0	0	0	0	0	0	0	0	0	0	0	0	0	0	0	0	25	0	0	0	0	0	0	0	0
eb761c8da82ad6799444c18940fc3ddc	D_0__Bacteria;D_1__Planctomycetes;D_2__Planctomycetacia;D_3__Pirellulales;D_4__Pirellulaceae;D_5__uncultured	0	0	0	0	0	0	0	0	0	0	0	0	0	0	0	0	0	0	0	0	0	0	0	0	0	0	0	0	0	0	0	0	0	0	33	0	0	0	0	0	0	0	0
4d101a13382ef235d3ab1d790ba5ebcc	D_0__Bacteria;D_1__Actinobacteria;D_2__Actinobacteria;D_3__Micrococcales;D_4__Dermabacteraceae;D_5__Brachybacterium	0	0	0	0	0	24	0	0	0	0	0	0	0	0	0	0	0	0	0	0	0	0	0	0	0	0	0	0	0	0	0	0	0	0	14	0	0	0	5	0	0	0	0
e7561c89f4407b8483729b497d71f65c	D_0__Bacteria;D_1__Firmicutes;D_2__Bacilli;D_3__Bacillales;D_4__Paenibacillaceae;D_5__Saccharibacillus;D_6__uncultured bacterium	0	0	0	0	0	0	0	0	0	0	0	0	0	0	0	0	0	0	0	0	0	0	0	0	0	0	0	0	0	0	0	0	0	0	0	0	0	91	0	0	0	0	0
a606b18d3ef404ce1273606424af127b	D_0__Bacteria;D_1__Firmicutes;D_2__Negativicutes;D_3__Selenomonadales;D_4__Veillonellaceae;D_5__Negativicoccus;D_6__uncultured bacterium	0	0	0	0	0	0	0	0	13	0	0	0	0	0	0	0	0	0	0	0	0	0	0	0	0	0	0	0	0	0	0	0	0	0	0	0	0	0	0	0	0	0	48
f4863f29282c70920dcb39119d1ed584	D_0__Bacteria;D_1__Firmicutes;D_2__Bacilli;D_3__Bacillales;D_4__Staphylococcaceae;D_5__Staphylococcus	0	0	0	0	0	0	0	0	0	0	0	0	0	53	0	0	0	0	0	0	0	0	0	0	0	0	0	0	0	0	0	0	0	0	0	0	0	0	0	0	0	0	0
430048ce29f07594adf908aa465aad04	D_0__Bacteria;D_1__Firmicutes;D_2__Negativicutes;D_3__Selenomonadales;D_4__Veillonellaceae;D_5__Dialister;D_6__uncultured bacterium	0	0	0	0	0	0	0	0	0	0	0	0	0	0	0	0	0	0	0	0	0	0	0	0	0	0	0	0	0	0	0	0	0	0	0	0	0	0	0	661	0	0	0
3e37c55265c4bb4a4b367a6149ec99d3	D_0__Bacteria;D_1__Planctomycetes;D_2__Planctomycetacia;D_3__Planctomycetales;D_4__uncultured;D_5__uncultured bacterium;D_6__uncultured bacterium	0	0	0	0	0	29	0	0	0	0	0	0	0	0	0	0	0	0	0	0	0	0	0	0	0	0	0	0	0	0	0	0	0	0	0	0	0	0	0	0	0	0	0
0d84bcb745892d9b86d0a894225e8d4e	D_0__Bacteria;D_1__Proteobacteria	0	0	0	0	0	0	0	0	0	21	0	0	0	0	0	0	0	0	0	0	0	0	0	0	0	0	21	0	100	0	0	0	0	0	0	0	0	0	0	0	0	0	0
8c1b952f0167131123acb10c7229969e	D_0__Bacteria;D_1__Planctomycetes;D_2__Planctomycetacia;D_3__Pirellulales;D_4__Pirellulaceae;D_5__Pirellula;D_6__uncultured bacterium	0	0	0	0	0	0	0	0	0	0	0	0	0	0	0	0	0	0	0	0	0	0	0	0	0	0	0	0	0	40	0	0	0	0	0	0	0	0	0	0	0	0	0
3d9ed13a7baf5ab17523097da1303fc1	D_0__Bacteria;D_1__Actinobacteria;D_2__Actinobacteria;D_3__Corynebacteriales;D_4__Mycobacteriaceae;D_5__Mycobacterium	0	0	0	0	0	0	0	0	0	0	0	0	0	0	0	0	21	0	0	0	0	0	0	0	0	0	0	0	0	0	0	0	0	0	0	20	0	64	0	13	0	0	0
66fab4740728945edb02d44eb965e66f	D_0__Bacteria;D_1__Proteobacteria;D_2__Alphaproteobacteria;D_3__Rhodobacterales;D_4__Rhodobacteraceae;D_5__Paracoccus	0	0	0	0	0	0	0	0	0	0	0	0	0	0	0	0	0	0	0	0	0	0	0	0	0	0	0	0	0	0	0	0	0	0	81	0	0	0	0	0	0	0	0
adb6bf63736174482b0c4bc2a01bf68e	D_0__Bacteria;D_1__Actinobacteria;D_2__Actinobacteria;D_3__Corynebacteriales;D_4__Corynebacteriaceae;D_5__Corynebacterium 1;D_6__Corynebacterium kroppenstedtii	0	0	0	0	0	0	0	0	0	0	0	0	0	0	0	128	0	0	0	0	0	0	0	0	0	0	0	0	0	0	0	0	0	0	0	0	0	0	0	0	0	0	0
97f252760f23b53bce1de917e0b15156	D_0__Bacteria;D_1__Firmicutes;D_2__Bacilli;D_3__Bacillales;D_4__Bacillaceae;D_5__Bacillus	0	179	0	18	21	0	16	24	0	19	33	0	0	29	139	44	0	0	0	0	0	0	0	69	0	0	48	0	0	0	0	0	34	0	0	0	0	0	0	0	0	0	0
229fe63b6fd6b436d82b885a2b6975d4	D_0__Bacteria;D_1__Acidobacteria;D_2__Acidobacteriia;D_3__Acidobacteriales;D_4__uncultured	0	0	0	0	0	0	0	0	0	0	0	0	0	0	0	0	25	0	0	0	0	0	0	0	0	0	0	0	0	0	0	0	0	0	0	0	0	0	0	0	0	0	0
f53638e18afef5ba045a6b5459e9ce00	D_0__Bacteria;D_1__Firmicutes;D_2__Clostridia;D_3__Clostridiales;D_4__Lachnospiraceae;D_5__Lachnospiraceae NK4A136 group	0	0	0	0	0	0	0	0	0	9	0	0	0	16	0	0	0	0	0	0	0	0	3	0	0	0	16	12	0	0	0	0	0	0	13	0	0	0	0	0	0	11	0
f9f08be17d8fcabca0b99948a255b872	D_0__Bacteria;D_1__Proteobacteria;D_2__Gammaproteobacteria;D_3__Betaproteobacteriales;D_4__Nitrosomonadaceae;D_5__MND1	0	0	0	0	0	0	0	0	0	0	0	0	0	0	0	0	0	0	0	0	0	0	0	0	0	0	0	0	0	10	0	0	0	9	0	0	0	0	0	0	0	18	0
cfa94a13f397a6a66ed48c748557dfa9	D_0__Bacteria;D_1__Bacteroidetes;D_2__Bacteroidia;D_3__Bacteroidales;D_4__Muribaculaceae;D_5__metagenome;D_6__metagenome	0	0	8	0	0	0	0	0	0	0	11	0	0	0	0	0	0	9	0	0	0	0	0	0	9	0	0	0	0	0	0	19	0	0	0	0	0	0	0	6	0	0	0
54bf271ab37b393d7cc94ea8dafa5678	D_0__Bacteria;D_1__Proteobacteria;D_2__Alphaproteobacteria;D_3__Caulobacterales;D_4__Caulobacteraceae;D_5__Brevundimonas	19	78	10	60	85	0	0	30	18	0	39	0	15	39	0	0	35	0	99	110	34	26	36	0	0	0	0	0	0	0	40	89	54	25	0	25	0	0	0	0	0	0	0
9795fd50fc283479c7bc73c044e77cac	D_0__Bacteria;D_1__Planctomycetes;D_2__Planctomycetacia;D_3__Planctomycetales;D_4__uncultured	0	0	0	0	0	0	0	0	0	0	0	0	0	0	0	0	0	0	0	0	0	0	0	0	0	0	0	0	0	0	0	0	0	0	25	0	0	0	0	0	0	0	0
2c93f14de76e8edaa31438427036679d	D_0__Bacteria;D_1__Firmicutes;D_2__Clostridia;D_3__Clostridiales;D_4__Family XI;D_5__Murdochiella;D_6__Levyella massiliensis	0	0	0	0	0	0	0	0	77	0	0	0	0	0	0	0	0	6	0	0	0	0	0	0	0	0	0	0	0	0	0	0	0	0	0	0	0	0	0	0	0	0	0
7796d15fa0f5e80cddba0eef716481da	D_0__Bacteria;D_1__Firmicutes;D_2__Negativicutes;D_3__Selenomonadales;D_4__Veillonellaceae;D_5__Dialister;D_6__uncultured bacterium	0	0	0	0	0	0	0	0	0	0	0	0	0	0	0	0	0	0	0	0	0	0	0	0	0	0	0	0	0	0	0	0	0	0	0	68	0	0	0	0	0	0	0
139fd1c0b416d94392b0ed7299a37f86	D_0__Bacteria;D_1__Actinobacteria;D_2__Actinobacteria;D_3__Micrococcales;D_4__Dermabacteraceae;D_5__Brachybacterium	0	0	0	0	0	0	0	0	0	0	0	18	0	0	0	0	0	0	0	0	0	0	0	0	0	0	0	0	0	0	0	0	0	8	0	19	0	0	0	0	0	0	0
5d5ed2034ec2763f842c4daf2cf8baba	D_0__Bacteria;D_1__Firmicutes;D_2__Negativicutes;D_3__Selenomonadales;D_4__Veillonellaceae;D_5__Dialister;D_6__uncultured bacterium	0	0	0	0	0	0	0	0	0	0	0	0	0	0	0	0	0	0	0	0	0	0	0	0	0	0	0	0	0	0	0	0	0	0	0	42	60	0	0	0	0	0	0
5da029b17c765d05782ad365ce6c1002	D_0__Bacteria;D_1__Firmicutes;D_2__Bacilli;D_3__Bacillales;D_4__Staphylococcaceae;D_5__Staphylococcus	2333	190	350	0	0	0	0	0	0	391	0	0	585	0	0	65	94	0	567	0	353	0	0	1236	61	99	0	208	0	951	0	0	0	485	0	1397	246	0	348	1059	0	349	0
fbd41f965f8af8b96c32d262eb37b760	D_0__Bacteria;D_1__Proteobacteria;D_2__Alphaproteobacteria;D_3__Sphingomonadales;D_4__Sphingomonadaceae;D_5__Sphingomonas	0	0	0	0	0	0	0	0	0	0	0	31	0	0	0	0	0	0	0	0	0	0	0	0	0	0	0	0	56	0	0	0	0	0	0	0	0	0	0	0	0	0	0
11e33efef887a7093292b9409d885172	D_0__Bacteria;D_1__Firmicutes;D_2__Clostridia;D_3__Clostridiales;D_4__Family XI;D_5__Anaerococcus;D_6__Anaerococcus provenciensis	0	0	0	0	0	34	0	0	0	0	0	0	0	0	0	0	0	0	0	0	0	0	0	0	0	0	0	0	0	0	0	0	0	0	0	0	0	0	0	0	0	0	0
4c6a8e665d5d04acc0787ac76fc5d668	D_0__Bacteria;D_1__Planctomycetes;D_2__Planctomycetacia;D_3__Pirellulales;D_4__Pirellulaceae;D_5__Pir4 lineage;D_6__metagenome	0	0	0	0	0	0	0	0	0	0	0	0	0	0	0	0	0	0	0	0	0	0	0	0	0	0	0	0	0	50	0	0	0	0	0	0	0	0	0	0	0	0	0
917ede516b4c099204090ddcee01a8b4	D_0__Bacteria;D_1__Gemmatimonadetes;D_2__Gemmatimonadetes;D_3__Gemmatimonadales;D_4__Gemmatimonadaceae;D_5__uncultured	0	0	0	0	0	0	0	0	0	0	0	0	0	0	0	0	0	0	0	0	0	0	0	0	0	0	0	0	0	0	0	0	0	0	0	0	0	0	45	0	0	0	0
eb2e5a94d665cc9db9922a11d2135cdd	D_0__Bacteria;D_1__Acidobacteria;D_2__Blastocatellia (Subgroup 4);D_3__Pyrinomonadales;D_4__Pyrinomonadaceae;D_5__RB41	16	0	0	0	0	0	0	0	0	0	0	0	0	0	0	0	0	0	0	0	0	0	0	0	0	0	0	0	0	0	0	9	0	0	0	0	0	0	0	0	0	0	0
a21ad7739544248cc5bcf441d56e1189	D_0__Bacteria;D_1__Gemmatimonadetes;D_2__Gemmatimonadetes;D_3__Gemmatimonadales;D_4__Gemmatimonadaceae	0	0	0	0	0	0	0	0	0	0	0	0	0	0	0	0	25	0	0	0	0	0	0	0	0	0	0	0	0	0	0	0	0	0	0	0	0	0	0	0	0	0	0
fb6600339fed8efe7023e54a9ab00420	D_0__Bacteria;D_1__Firmicutes;D_2__Bacilli;D_3__Bacillales;D_4__Bacillaceae;D_5__Bacillus	0	0	0	0	0	0	0	0	0	0	0	0	0	0	0	0	0	0	0	0	0	0	0	0	0	0	0	0	0	0	0	0	0	0	0	0	0	35	0	0	0	0	0
6882ebed331d0e679e44e305eda4db6e	D_0__Bacteria;D_1__Proteobacteria;D_2__Alphaproteobacteria;D_3__Rhizobiales;D_4__Rhizobiaceae;D_5__Ochrobactrum;D_6__uncultured Photorhabdus sp.	0	0	0	0	0	0	0	0	0	41	0	28	0	0	0	0	48	0	0	0	0	0	0	0	0	0	49	0	177	0	0	0	0	0	0	0	0	36	0	0	0	0	0
dc2bf4b8accaa261bca0daddabaf2c88	D_0__Bacteria;D_1__Proteobacteria;D_2__Alphaproteobacteria;D_3__Sphingomonadales;D_4__Sphingomonadaceae	0	0	0	0	0	0	0	0	46	0	66	0	46	0	0	0	0	0	0	0	0	0	0	0	0	0	0	0	0	0	0	0	0	0	0	0	0	0	0	0	0	0	0
c5b2ef5c2429cb44ce35f65d5f5f8d79	D_0__Bacteria;D_1__Bacteroidetes;D_2__Bacteroidia;D_3__Flavobacteriales;D_4__Weeksellaceae;D_5__Empedobacter	0	0	0	0	0	0	0	0	0	0	0	0	0	0	0	0	0	0	0	0	0	0	0	0	0	0	35	0	0	0	0	0	0	0	0	0	0	0	0	0	0	0	0
0d482901a7fb46bbb70d336edaacab23	D_0__Bacteria;D_1__Verrucomicrobia;D_2__Verrucomicrobiae;D_3__Pedosphaerales;D_4__Pedosphaeraceae	0	0	0	0	0	0	0	0	0	0	0	0	0	0	0	0	0	0	0	0	0	0	0	0	0	0	0	0	0	0	0	0	0	0	0	0	0	29	0	0	0	0	0
76e33e4890a9fbc38dd10c77f5048e56	D_0__Bacteria;D_1__Proteobacteria;D_2__Alphaproteobacteria;D_3__Sphingomonadales;D_4__Sphingomonadaceae	0	0	0	0	0	0	0	0	0	0	0	0	0	0	0	0	0	0	0	0	0	0	0	0	0	0	0	0	0	0	0	0	0	0	0	0	0	0	35	0	0	0	0
06bf82d6d7e1610bedae4dc7fd94b26e	D_0__Bacteria;D_1__Bacteroidetes;D_2__Bacteroidia;D_3__Chitinophagales;D_4__Chitinophagaceae;D_5__Flavihumibacter;D_6__uncultured bacterium	0	0	0	0	0	0	0	0	0	0	0	0	0	0	0	0	0	0	0	0	0	0	0	0	32	0	0	0	0	0	0	0	0	0	0	0	0	0	0	0	0	0	0
cdedba4e510118bd2930e51626d85314	D_0__Bacteria;D_1__Actinobacteria;D_2__Actinobacteria;D_3__Corynebacteriales;D_4__Corynebacteriaceae	0	0	0	0	0	0	0	0	0	25	0	0	0	0	0	0	0	0	0	0	0	0	0	0	0	0	0	0	0	0	0	0	0	0	0	0	0	0	0	0	0	0	0
7b725cce9ec23f9d5fa77ac2af63aaad	D_0__Bacteria;D_1__Firmicutes;D_2__Clostridia;D_3__Clostridiales;D_4__Family XI;D_5__Murdochiella;D_6__Levyella massiliensis	0	0	0	0	0	0	0	0	96	0	0	0	0	0	0	0	0	0	0	0	0	0	0	0	0	0	0	0	0	0	0	0	0	0	0	0	0	0	0	0	0	0	0
14b21d53734c393ac5da6182c3ea58ff	D_0__Bacteria;D_1__Proteobacteria;D_2__Gammaproteobacteria;D_3__PLTA13	0	0	0	0	0	0	0	0	0	0	0	0	0	0	0	0	0	0	0	0	0	0	0	0	0	0	25	0	0	0	0	4	0	0	0	0	0	0	0	0	0	0	0
677f4dc4bd39efef65ebf5114385fda0	D_0__Bacteria;D_1__Actinobacteria;D_2__Actinobacteria;D_3__Propionibacteriales;D_4__Propionibacteriaceae;D_5__Cutibacterium	0	0	0	0	0	0	0	0	0	0	0	0	0	0	0	0	0	0	0	0	0	0	0	0	0	65	0	0	0	0	0	0	0	0	0	0	0	0	0	0	17	0	36
d16019b85f1ed20c064b82b1b0d7c137	D_0__Bacteria;D_1__Bacteroidetes;D_2__Bacteroidia;D_3__Bacteroidales;D_4__Marinifilaceae;D_5__Odoribacter;D_6__uncultured organism	0	0	0	0	0	0	8	0	0	0	0	0	0	0	7	0	0	0	0	0	0	0	0	0	0	0	0	0	0	0	0	0	0	0	0	10	0	0	0	0	0	0	10
2a659f286b235072b22e5462288cc72b	D_0__Bacteria;D_1__Firmicutes;D_2__Clostridia;D_3__Clostridiales;D_4__Lachnospiraceae;D_5__[Eubacterium] eligens group	0	0	0	0	0	0	8	0	0	4	0	0	6	0	15	0	0	0	6	0	14	0	0	0	0	0	10	0	0	0	4	10	0	6	0	16	0	0	5	0	0	0	0
438ecda0c96d3299950c19916d2af439	D_0__Bacteria;D_1__Acidobacteria;D_2__Subgroup 6	0	0	0	0	0	0	0	0	0	0	0	0	0	0	0	0	0	0	0	0	0	0	0	0	0	0	0	0	0	0	0	0	0	0	0	0	0	0	35	0	0	0	0
d99030e27a1f2373c247337f68405d10	D_0__Bacteria;D_1__Firmicutes;D_2__Bacilli;D_3__Bacillales;D_4__Staphylococcaceae;D_5__Staphylococcus	9	0	0	0	0	0	0	0	0	0	0	0	0	0	0	0	0	0	0	0	0	0	0	0	0	0	0	0	0	0	0	0	0	0	0	8	0	0	16	0	0	0	7
49c497030aa7a452c31f4652883cca4d	D_0__Bacteria;D_1__Planctomycetes;D_2__Phycisphaerae;D_3__Tepidisphaerales;D_4__WD2101 soil group;D_5__uncultured bacterium;D_6__uncultured bacterium	0	0	0	0	0	0	0	0	0	0	0	0	9	0	0	0	0	0	0	0	10	0	0	0	12	0	0	0	0	0	0	0	0	0	0	0	0	0	0	0	0	4	0
7163e20a34abc180502774fcb9c338bd	D_0__Bacteria;D_1__Firmicutes;D_2__Clostridia;D_3__Clostridiales;D_4__Lachnospiraceae;D_5__[Ruminococcus] gnavus group	0	27	0	29	0	0	0	0	0	0	0	42	0	0	0	0	0	0	0	0	0	0	0	0	0	33	0	0	0	0	0	0	42	0	0	0	0	0	0	0	16	0	0
4eba7ab76af53f0ce2346021493671f3	D_0__Bacteria;D_1__Firmicutes;D_2__Bacilli;D_3__Lactobacillales;D_4__Leuconostocaceae;D_5__Weissella	17	0	0	0	0	0	0	0	0	0	0	0	451	0	0	0	0	0	3	0	0	0	0	0	0	0	0	0	0	0	0	0	0	2	0	0	0	0	0	0	0	0	0
580fc1f00b4affcb35f14bf2f4a04489	D_0__Bacteria;D_1__Proteobacteria;D_2__Alphaproteobacteria;D_3__Sphingomonadales;D_4__Sphingomonadaceae;D_5__Sphingomonas	0	0	0	0	0	0	0	0	0	0	0	0	0	0	0	0	0	0	0	0	0	0	0	0	0	0	0	0	0	0	12	0	0	0	38	0	0	0	0	0	0	0	0
e1b37ce6494a67f5d678e7092df17293	D_0__Bacteria;D_1__Proteobacteria;D_2__Gammaproteobacteria;D_3__Pseudomonadales;D_4__Moraxellaceae;D_5__Acinetobacter	0	0	0	0	0	0	0	0	0	68	0	0	0	0	0	0	0	0	0	0	0	0	0	0	0	0	0	0	0	0	0	0	0	0	0	0	0	0	0	0	0	0	0
54f33b47cdd1eb5df22346a9ce7951d8	D_0__Bacteria;D_1__Proteobacteria;D_2__Alphaproteobacteria;D_3__Sphingomonadales;D_4__Sphingomonadaceae;D_5__Sphingomonas	0	9	0	0	0	19	0	0	0	0	0	0	0	0	0	0	46	0	0	0	0	0	0	0	0	0	13	17	0	0	0	0	0	0	26	0	20	0	73	23	0	0	0
289c4e1c851aed4eb8757b97e8f31703	D_0__Bacteria;D_1__Proteobacteria;D_2__Deltaproteobacteria;D_3__Desulfovibrionales;D_4__Desulfovibrionaceae;D_5__Desulfovibrio;D_6__uncultured organism	0	0	0	0	0	0	0	0	0	0	0	0	0	0	0	0	0	0	0	0	0	0	0	0	0	0	0	0	0	0	0	0	0	0	28	0	4	0	0	0	0	0	0
72b5696d8a2ba42637049b16ff4c0a6d	D_0__Bacteria;D_1__Gemmatimonadetes;D_2__Gemmatimonadetes;D_3__Gemmatimonadales;D_4__Gemmatimonadaceae;D_5__Gemmatimonas;D_6__metagenome	0	0	0	0	0	0	0	0	0	0	0	0	0	0	0	0	0	0	0	0	0	0	0	0	0	0	0	0	0	0	0	0	0	0	0	0	0	0	45	0	0	0	0
7ff6e638854415e2e181c3db519e3c46	D_0__Bacteria;D_1__Firmicutes;D_2__Bacilli;D_3__Bacillales;D_4__Bacillaceae;D_5__Bacillus	0	0	0	0	0	0	0	0	0	0	0	0	0	0	0	14	0	0	0	0	0	0	0	0	0	0	0	0	0	34	0	0	0	0	0	0	0	0	0	0	0	0	0
5b9a795baac74278d1318fae8534e301	D_0__Bacteria;D_1__Firmicutes;D_2__Bacilli;D_3__Bacillales;D_4__Staphylococcaceae;D_5__Staphylococcus	0	0	0	0	0	0	0	0	0	0	0	0	0	0	0	0	0	0	71	0	0	0	0	0	0	0	0	0	0	0	0	0	0	0	0	0	0	0	0	0	0	0	0
d82eae91c58fade971727b27516347ed	D_0__Bacteria;D_1__Firmicutes;D_2__Bacilli;D_3__Bacillales;D_4__Bacillaceae;D_5__Bacillus	0	0	0	0	0	0	0	0	0	0	0	0	0	0	0	29	0	0	0	0	0	0	0	0	0	0	28	0	0	0	0	0	0	32	0	0	31	0	25	0	0	28	9
6ec6b8b8e31fc30c50cc9a0e521d9f61	D_0__Bacteria;D_1__Proteobacteria;D_2__Deltaproteobacteria;D_3__Myxococcales;D_4__Haliangiaceae;D_5__Haliangium	0	0	0	0	0	0	0	0	0	0	0	0	0	0	0	0	0	0	0	0	0	0	0	0	0	0	0	0	0	0	0	0	0	0	30	0	0	0	0	0	0	0	0
df66728f0cea7a3e2c188fe75d5e4f2b	D_0__Bacteria;D_1__Acidobacteria;D_2__Subgroup 6	0	0	0	0	0	0	0	0	0	0	0	0	0	0	0	0	0	0	0	0	0	0	0	0	0	0	0	0	0	22	0	0	0	0	0	18	0	0	0	0	0	0	0
7084bd3d703e440d68eab0f6609139b2	D_0__Bacteria;D_1__Planctomycetes;D_2__Planctomycetacia;D_3__Planctomycetales;D_4__uncultured	0	0	0	0	4	0	0	0	0	0	0	0	0	0	0	0	0	0	0	0	0	0	0	0	0	0	0	0	0	0	0	0	0	0	36	0	0	48	0	0	0	0	0
a70bcdda7a2396374fbf3315cfd6c898	D_0__Bacteria;D_1__Bacteroidetes;D_2__Bacteroidia;D_3__Flavobacteriales;D_4__Weeksellaceae;D_5__Chryseobacterium	0	0	0	0	0	0	0	32	0	0	0	0	0	37	0	0	0	0	0	0	0	0	0	0	0	0	0	0	0	0	0	0	0	0	0	0	0	0	0	0	0	0	0
0fd2856aefe22fb1d7246324e6602199	D_0__Bacteria;D_1__Actinobacteria;D_2__Actinobacteria;D_3__Micrococcales;D_4__Micrococcaceae;D_5__Rothia;D_6__uncultured organism	18	0	0	0	0	0	0	0	0	150	0	0	0	0	12	14	26	0	0	0	0	0	0	0	61	0	0	0	0	0	0	0	0	0	0	0	0	0	9	0	0	0	0
b981f51454126b77cf2e5e82f3e0fb8b	D_0__Bacteria;D_1__Acidobacteria;D_2__Blastocatellia (Subgroup 4);D_3__Blastocatellales;D_4__Blastocatellaceae;D_5__uncultured;D_6__uncultured Acidobacteria bacterium	0	0	0	0	0	0	0	0	0	0	0	0	0	0	0	0	0	0	0	0	0	0	0	0	0	0	0	0	0	0	0	0	0	0	0	0	0	0	59	0	0	0	0
9a038b8e3afcea3dd2665f26bf2c7ef6	D_0__Bacteria;D_1__Proteobacteria;D_2__Alphaproteobacteria;D_3__Reyranellales;D_4__Reyranellaceae;D_5__Reyranella	0	0	0	0	0	0	0	0	0	0	0	0	0	0	0	0	0	0	0	0	0	0	0	0	0	0	0	0	0	0	0	0	0	0	43	0	0	0	0	0	0	0	0
cd9beb88ab575bfc9560900533279a1e	D_0__Bacteria;D_1__Firmicutes;D_2__Bacilli;D_3__Bacillales;D_4__Staphylococcaceae;D_5__Staphylococcus	0	0	0	0	0	0	0	0	0	70	0	0	0	0	133	0	0	0	0	0	0	0	0	152	66	81	643	953	0	0	0	0	0	0	0	106	0	0	64	0	44	76	0
9429c3bfa7cf91e9f5d58453ae6a8181	D_0__Bacteria;D_1__Firmicutes;D_2__Bacilli;D_3__Bacillales;D_4__Staphylococcaceae;D_5__Salinicoccus;D_6__uncultured bacterium	16	0	0	0	0	0	0	0	0	0	0	0	0	0	0	0	0	0	0	0	0	0	0	0	0	0	0	0	0	0	0	0	0	0	0	0	0	98	0	0	0	0	0
e51235482af9d09bf7e9dd3ec5c48bbd	D_0__Bacteria;D_1__Firmicutes;D_2__Bacilli;D_3__Bacillales;D_4__Bacillaceae;D_5__Anaerobacillus;D_6__uncultured bacterium	0	0	0	0	0	24	7	0	0	0	0	0	0	0	0	0	0	0	0	0	0	0	0	0	0	0	18	0	0	0	0	11	0	0	0	0	0	0	0	0	0	0	0
23967113f777aab04de4617b40efaba7	D_0__Bacteria;D_1__Firmicutes;D_2__Clostridia;D_3__Clostridiales;D_4__Lachnospiraceae;D_5__Shuttleworthia;D_6__uncultured bacterium	0	0	0	0	0	0	0	0	108	0	0	0	0	0	0	0	0	0	0	0	0	0	0	0	0	0	0	0	0	0	0	0	0	0	0	0	0	0	0	0	0	0	0
822af46eb6e127eb4b875b6840489cc4	D_0__Bacteria;D_1__Proteobacteria;D_2__Gammaproteobacteria;D_3__Pseudomonadales;D_4__Moraxellaceae;D_5__Enhydrobacter	19	0	0	0	0	0	0	0	0	0	0	0	0	0	0	0	0	0	0	0	0	0	0	0	0	0	0	0	0	20	0	0	0	0	0	0	0	0	0	0	0	0	0
3237925e4f873c90446e37ebd1fe0da1	D_0__Bacteria;D_1__Bacteroidetes;D_2__Bacteroidia;D_3__Bacteroidales;D_4__ML635J-40 aquatic group	0	0	0	0	0	0	0	0	0	0	0	0	0	0	0	0	0	0	0	0	0	0	0	0	0	0	44	0	0	0	0	0	0	0	0	0	0	0	0	0	0	0	0
83b3a8170e99f2555adbb99c78d08d66	D_0__Bacteria;D_1__Firmicutes;D_2__Bacilli;D_3__Bacillales;D_4__Bacillaceae;D_5__Bacillus	0	0	0	0	0	0	0	0	0	0	0	0	0	0	0	0	0	0	0	0	0	0	0	0	0	0	0	0	0	0	0	0	0	0	0	0	0	0	43	0	0	0	0
c04f7a801b8c005ea15f3efad4637797	D_0__Bacteria;D_1__Acidobacteria;D_2__Acidobacteriia;D_3__Solibacterales;D_4__Solibacteraceae (Subgroup 3);D_5__Bryobacter	0	0	0	0	0	0	0	0	0	0	0	9	0	0	0	0	0	0	0	0	0	0	0	0	0	0	0	0	0	24	0	0	0	0	0	0	0	0	0	0	0	0	0
8fc186f5db0c234276e7ae021dcfdd27	D_0__Bacteria;D_1__Bacteroidetes;D_2__Bacteroidia;D_3__Cytophagales;D_4__Hymenobacteraceae;D_5__Pontibacter	0	0	0	0	0	0	0	0	0	0	0	0	0	0	0	0	0	0	0	0	8	0	0	12	0	0	0	0	0	0	0	0	0	0	0	0	0	0	0	0	0	8	0
2d78bb22727ad90ec15ecc485bcb12eb	D_0__Bacteria;D_1__Firmicutes;D_2__Bacilli;D_3__Bacillales;D_4__Family XI;D_5__Gemella	0	0	0	0	0	0	0	0	0	0	0	0	0	0	0	0	0	0	0	0	0	0	0	0	0	53	0	0	0	0	0	0	0	0	0	0	0	0	0	0	0	0	0
42f010b7103b3578c2173689e27d87c4	D_0__Bacteria;D_1__Proteobacteria;D_2__Gammaproteobacteria;D_3__Chromatiales;D_4__Chromatiaceae;D_5__Halochromatium	0	0	0	0	0	0	0	0	0	0	0	0	0	0	0	5	0	0	0	0	0	0	0	0	0	0	0	0	0	24	0	0	0	0	0	0	0	29	0	0	0	0	0
7c7de59ebfb19c7bb4ccc7d2a57353a9	D_0__Bacteria;D_1__Firmicutes;D_2__Bacilli;D_3__Bacillales;D_4__Staphylococcaceae;D_5__Staphylococcus	762	0	0	0	0	0	0	0	0	0	0	0	0	0	0	0	0	0	0	0	0	0	0	0	0	0	0	0	0	387	0	0	0	0	0	745	0	0	2252	1008	0	0	0
2c6e69734bcea66a94294c32461db6ee	D_0__Bacteria;D_1__Planctomycetes;D_2__Planctomycetacia;D_3__Gemmatales;D_4__Gemmataceae;D_5__uncultured	0	0	0	0	0	0	0	0	0	0	0	0	0	0	0	0	0	0	0	0	0	0	0	0	0	0	0	0	0	0	0	0	0	0	48	0	0	0	0	0	0	0	0
8c9bdc0caebc10651b4d70b0ac0eb5f0	D_0__Bacteria;D_1__Bacteroidetes;D_2__Bacteroidia;D_3__Bacteroidales;D_4__Prevotellaceae;D_5__Prevotellaceae NK3B31 group;D_6__metagenome	0	0	0	0	7	0	0	0	0	0	0	0	6	0	0	0	0	0	10	0	0	0	0	0	0	0	3	0	0	0	0	0	0	0	0	0	0	0	0	0	0	0	0
988d61b338e51681e19b9374474d0e96	D_0__Bacteria;D_1__Epsilonbacteraeota;D_2__Campylobacteria;D_3__Campylobacterales;D_4__Arcobacteraceae;D_5__Arcobacter;D_6__Arcobacter butzleri	0	0	0	0	3	0	13	0	0	0	0	0	6	0	13	0	0	0	0	0	4	0	0	0	0	0	4	0	0	0	0	0	0	6	0	5	0	0	0	0	0	0	9
fd75545958effdf770d5c2212c24c23d	D_0__Bacteria;D_1__Proteobacteria;D_2__Gammaproteobacteria;D_3__Pseudomonadales;D_4__Moraxellaceae;D_5__Acinetobacter	0	0	0	0	0	0	0	0	0	0	0	0	0	0	0	0	0	0	0	0	0	0	0	0	0	0	0	0	0	0	0	0	0	0	27	0	0	0	0	0	0	0	0
79c8d2404cec8e800e1835893460c65e	D_0__Bacteria;D_1__Actinobacteria;D_2__Acidimicrobiia;D_3__Microtrichales;D_4__Microtrichaceae;D_5__uncultured;D_6__uncultured Actinomycetales bacterium	0	0	0	0	0	0	0	0	0	0	0	0	0	0	0	0	0	0	0	0	0	0	0	0	31	0	0	0	0	0	0	0	0	0	0	0	0	0	0	0	0	0	0
42f2123884c4f0293c24f116b40d0e61	D_0__Bacteria;D_1__Planctomycetes;D_2__Phycisphaerae;D_3__Tepidisphaerales;D_4__WD2101 soil group	0	0	0	0	0	38	0	0	0	0	0	0	0	0	0	0	0	0	0	0	0	0	0	0	0	0	0	0	0	0	0	0	0	0	0	0	0	0	0	0	0	0	0
09446fe087b15a15af500c3cdb3074e8	D_0__Bacteria;D_1__Proteobacteria;D_2__Alphaproteobacteria;D_3__Rhizobiales;D_4__Rhizobiaceae;D_5__Allorhizobium-Neorhizobium-Pararhizobium-Rhizobium	0	0	0	0	0	0	0	0	0	0	0	0	0	0	0	0	0	0	0	0	0	0	0	0	0	0	0	0	0	0	0	0	0	0	0	0	0	0	0	0	0	0	26
e4319a3e4b98941d086c8644091ccbc3	D_0__Bacteria;D_1__Proteobacteria;D_2__Alphaproteobacteria;D_3__Rhizobiales;D_4__Beijerinckiaceae;D_5__Methylobacterium	0	0	0	0	0	0	0	0	0	0	0	0	0	0	0	0	0	0	0	0	0	0	0	0	0	0	0	0	0	0	0	0	0	0	0	0	0	0	54	0	0	0	0
4eeae11b2946cd95718f028e62f9ad53	D_0__Bacteria;D_1__Entotheonellaeota;D_2__Entotheonellia;D_3__Entotheonellales;D_4__Entotheonellaceae;D_5__Candidatus Entotheonella;D_6__uncultured bacterium	0	0	0	0	0	0	0	0	0	0	0	0	0	0	0	0	0	0	0	0	0	0	0	0	0	0	0	0	0	0	0	0	0	0	0	0	0	0	28	0	0	0	0
3852975fbc14a3ee5e8d70914405ed00	D_0__Bacteria;D_1__Firmicutes;D_2__Bacilli;D_3__Bacillales;D_4__Staphylococcaceae;D_5__Staphylococcus	0	0	0	0	0	0	0	0	0	0	0	0	0	0	0	0	0	0	0	0	0	0	0	0	0	55	0	0	0	0	0	0	0	0	0	0	0	0	0	0	0	0	0
c584cbac95f5c35ba82c415f47de5055	D_0__Bacteria;D_1__Bacteroidetes;D_2__Bacteroidia;D_3__Bacteroidales;D_4__Muribaculaceae;D_5__uncultured bacterium;D_6__uncultured bacterium	0	0	0	0	0	0	0	0	0	0	0	0	0	0	0	0	0	0	0	0	0	0	0	0	0	0	0	7	0	36	0	0	0	0	0	0	0	0	0	0	0	0	0
b567d7a3507c58fac1260e13eac2c4b6	D_0__Bacteria;D_1__Proteobacteria;D_2__Alphaproteobacteria;D_3__Rhizobiales;D_4__Rhizobiaceae;D_5__Ochrobactrum;D_6__uncultured Photorhabdus sp.	0	0	0	0	0	0	0	0	0	0	0	0	0	0	0	0	0	0	0	0	0	0	0	0	0	0	0	0	0	0	0	0	0	0	0	47	0	60	0	0	0	0	0
ed814e2a75eb37d54eb736d940a4f532	D_0__Bacteria;D_1__Firmicutes;D_2__Bacilli;D_3__Bacillales;D_4__Bacillaceae;D_5__Bacillus	0	0	0	0	0	26	0	0	0	0	0	0	0	0	0	16	20	0	0	0	0	0	0	0	0	0	0	0	0	0	0	0	0	0	0	13	0	0	35	23	0	0	0
a8aef172d64f9fa95826fe159592ded5	D_0__Bacteria;D_1__Bacteroidetes;D_2__Bacteroidia;D_3__Bacteroidales;D_4__Prevotellaceae;D_5__Prevotella 6;D_6__Prevotella colorans	0	0	0	0	0	0	0	0	2093	0	0	0	0	0	0	0	0	0	0	0	0	0	0	0	0	0	0	0	0	0	0	0	0	0	0	0	0	0	0	0	0	0	0
88bc162938f9992e77f5baf54ae1f2ae	D_0__Bacteria;D_1__Planctomycetes;D_2__Planctomycetacia;D_3__Pirellulales;D_4__Pirellulaceae;D_5__uncultured;D_6__uncultured Planctomycetaceae bacterium	0	0	0	0	0	0	0	0	0	0	0	0	0	0	0	0	0	0	0	0	3	0	0	0	0	0	0	0	0	0	0	0	0	0	0	0	0	62	0	0	0	0	0
ffd9210b5f5c7e8c21732dbaca9c3d6b	D_0__Bacteria;D_1__Proteobacteria;D_2__Deltaproteobacteria;D_3__Bdellovibrionales;D_4__Bdellovibrionaceae;D_5__Bdellovibrio;D_6__uncultured bacterium	0	19	0	0	0	0	0	0	0	0	0	0	0	3	0	0	0	0	6	6	0	0	0	0	0	0	0	0	0	0	0	0	0	0	0	0	0	0	0	0	0	0	0
6f04d1acfc41b260997d7ab1fe648ae7	D_0__Bacteria;D_1__Actinobacteria;D_2__Acidimicrobiia;D_3__Microtrichales;D_4__Ilumatobacteraceae;D_5__Ilumatobacter	0	0	0	0	0	0	0	0	0	0	0	0	0	0	0	0	0	0	0	0	0	0	0	0	0	0	0	0	0	0	0	0	0	0	0	0	27	0	0	0	0	0	0
2933ccce0c78ae1439a6787ed855773d	D_0__Bacteria;D_1__Firmicutes;D_2__Bacilli;D_3__Bacillales;D_4__Family XI;D_5__Gemella	0	0	0	0	0	0	0	0	0	0	0	0	0	0	0	0	0	0	0	0	0	0	0	0	0	1204	0	0	0	0	0	0	0	0	0	0	0	0	0	0	0	0	0
e5aff7dbf307070e845bb87251cb3e2b	D_0__Bacteria;D_1__Verrucomicrobia;D_2__Verrucomicrobiae;D_3__Opitutales;D_4__Opitutaceae	0	0	0	0	0	0	0	0	0	0	0	0	0	0	0	0	0	0	0	0	0	0	0	0	0	0	0	0	0	0	0	0	0	0	0	0	0	89	0	0	0	0	0
e9e65098cd04caa0dc9b3ad82988c2f9	D_0__Bacteria;D_1__Firmicutes;D_2__Bacilli;D_3__Bacillales;D_4__Bacillaceae;D_5__Bacillus	0	0	0	0	0	0	0	0	0	0	0	0	0	0	0	0	0	0	0	0	0	0	0	0	0	0	28	0	0	0	0	0	0	0	0	0	0	0	0	0	0	0	0
99e8807e4d09cde952c697f61f45bb87	D_0__Bacteria;D_1__Proteobacteria;D_2__Gammaproteobacteria;D_3__Betaproteobacteriales;D_4__Neisseriaceae;D_5__Neisseria	0	0	0	0	0	4	0	0	0	0	0	0	0	0	0	0	0	0	0	0	0	0	0	0	0	0	0	1401	0	0	0	0	0	0	0	0	0	0	0	0	0	0	0
52c2da7eb2e569d4044bb7cbc549a836	D_0__Bacteria;D_1__Firmicutes;D_2__Clostridia;D_3__Clostridiales;D_4__Ruminococcaceae;D_5__Faecalibacterium	0	32	52	0	10	24	0	0	0	11	50	0	0	0	0	0	22	36	0	18	0	0	0	15	30	0	0	20	0	0	14	31	0	0	36	0	0	0	17	0	0	0	0
412ed23bd8fe215091495eee1d1f320b	D_0__Bacteria;D_1__Firmicutes;D_2__Bacilli;D_3__Lactobacillales;D_4__Streptococcaceae;D_5__Streptococcus	0	0	0	0	0	0	0	0	0	0	0	0	0	0	0	0	0	0	0	0	0	0	0	0	0	0	0	0	0	0	0	0	0	26	0	0	0	0	403	0	0	0	0
784cd4b96d7f4d41d80a2fdb630a0a14	D_0__Bacteria;D_1__Planctomycetes;D_2__Planctomycetacia;D_3__Planctomycetales;D_4__uncultured;D_5__uncultured bacterium;D_6__uncultured bacterium	0	0	0	0	0	0	0	0	0	0	0	0	0	0	0	0	0	0	0	0	0	0	0	0	0	0	0	0	0	0	0	0	0	0	0	0	0	0	65	0	0	0	0
004d0636a071bb2cb539fbba5c62a09c	D_0__Bacteria;D_1__Proteobacteria;D_2__Gammaproteobacteria;D_3__Betaproteobacteriales;D_4__Nitrosomonadaceae;D_5__Nitrosospira	0	0	0	0	0	0	0	0	0	0	0	0	0	0	0	0	0	0	0	0	0	0	0	0	0	0	0	0	0	0	0	0	0	0	0	0	0	0	27	0	0	0	0
db92b6d116d913304ed3e736adfab63b	D_0__Bacteria;D_1__Proteobacteria;D_2__Gammaproteobacteria;D_3__Steroidobacterales;D_4__Steroidobacteraceae;D_5__Steroidobacter	0	0	0	0	0	0	0	0	0	0	0	0	0	0	0	0	0	0	0	0	0	0	0	0	25	0	0	0	0	0	0	0	0	0	0	0	0	0	0	0	0	0	0
0e637d72ec35b1e36004b012f35f3bbd	D_0__Bacteria;D_1__Firmicutes;D_2__Bacilli;D_3__Bacillales;D_4__Bacillaceae;D_5__Bacillus	8	11	29	0	0	70	0	0	17	23	0	0	0	0	17	17	0	0	0	0	0	0	14	33	0	0	62	0	0	26	14	27	0	10	24	33	0	66	84	0	0	23	0
510f3039ca3219ac06b35d12890f13a3	D_0__Bacteria;D_1__Firmicutes;D_2__Negativicutes;D_3__Selenomonadales;D_4__Veillonellaceae;D_5__Veillonella	0	0	0	0	0	0	0	0	0	0	0	0	0	0	32	0	0	0	0	0	0	0	0	0	0	0	0	0	0	0	0	0	0	0	0	0	0	0	0	0	0	0	0
4aef5420029e1d8d68bc01387c270631	D_0__Bacteria;D_1__Planctomycetes;D_2__Phycisphaerae;D_3__Tepidisphaerales;D_4__WD2101 soil group	0	0	0	0	0	0	0	0	0	0	0	0	0	0	0	0	0	0	3	0	0	0	0	0	0	0	0	0	0	0	0	0	0	0	5	0	0	126	0	0	0	0	11
9841712634e485f51787972e2eaa6b5a	D_0__Bacteria;D_1__Elusimicrobia;D_2__Lineage IIb;D_3__uncultured soil bacterium;D_4__uncultured soil bacterium;D_5__uncultured soil bacterium;D_6__uncultured soil bacterium	0	0	0	0	0	0	0	0	0	0	0	0	0	0	0	0	0	0	0	0	0	0	0	0	0	0	0	0	0	0	0	0	0	0	0	0	0	0	43	0	0	0	0
4ec16d19b648bdb83c36dc000a42f330	D_0__Bacteria;D_1__Actinobacteria;D_2__Actinobacteria;D_3__Micrococcales;D_4__Microbacteriaceae;D_5__Microbacterium	0	0	0	0	0	0	0	0	0	0	0	0	0	0	18	0	0	0	0	0	0	0	0	0	9	0	0	0	0	0	0	0	0	0	0	0	0	0	0	0	0	0	0
f542cd31828e4f331c6613b56cc4ec48	D_0__Bacteria;D_1__Bacteroidetes;D_2__Bacteroidia;D_3__Chitinophagales;D_4__Chitinophagaceae;D_5__uncultured;D_6__uncultured microorganism	0	0	0	0	0	0	0	0	0	0	0	0	0	0	0	0	0	0	0	0	0	0	0	0	0	0	0	0	0	0	0	0	0	0	0	0	0	81	0	0	0	0	0
b515c3de9f9c41c17437b6cf145acd5c	D_0__Bacteria;D_1__Gemmatimonadetes;D_2__Gemmatimonadetes;D_3__Gemmatimonadales;D_4__Gemmatimonadaceae;D_5__uncultured	0	0	0	0	0	0	0	0	0	0	0	0	0	0	0	0	0	0	0	0	0	0	0	0	0	0	0	0	0	0	0	0	0	0	11	0	0	0	46	0	0	0	0
38c298099a06dc8fc47f8ca1c21b77df	D_0__Bacteria;D_1__Proteobacteria;D_2__Gammaproteobacteria;D_3__Xanthomonadales;D_4__Xanthomonadaceae	0	0	0	0	0	0	0	0	0	0	0	0	0	0	0	0	26	0	0	0	0	0	0	0	0	0	0	0	0	0	0	0	0	0	0	0	0	0	0	0	0	0	0
bb5a791e5e1f39b58b5b626c602ea030	D_0__Bacteria;D_1__Bacteroidetes;D_2__Bacteroidia;D_3__Bacteroidales;D_4__Marinifilaceae;D_5__Odoribacter;D_6__gut metagenome	0	0	0	0	0	3	0	0	0	0	8	0	7	0	0	0	0	0	10	0	0	0	0	0	0	0	6	0	0	0	0	0	0	8	0	0	0	0	0	0	0	0	0
b742e14b94f92b95a7c196332072c7db	D_0__Bacteria;D_1__Proteobacteria;D_2__Alphaproteobacteria;D_3__Azospirillales;D_4__uncultured;D_5__uncultured bacterium;D_6__uncultured bacterium	0	0	0	0	0	42	0	0	0	0	0	0	0	0	0	16	0	0	0	0	0	0	0	0	0	0	0	0	0	77	0	0	0	0	0	0	0	0	0	0	10	0	0
682f5e7b9b2f98d0fb24c91b3199a4cf	D_0__Bacteria;D_1__Actinobacteria;D_2__Actinobacteria;D_3__Corynebacteriales;D_4__Corynebacteriaceae;D_5__Corynebacterium 1;D_6__Corynebacterium appendicis CIP 107643	0	0	0	0	0	0	0	0	0	0	0	0	0	0	0	0	0	0	0	0	0	0	0	0	0	37	0	35	0	0	0	0	0	0	0	0	0	0	0	0	0	0	0
5ad22085278bb61f00ae14e228e5b0dc	D_0__Bacteria;D_1__Proteobacteria;D_2__Gammaproteobacteria;D_3__Gammaproteobacteria Incertae Sedis;D_4__Unknown Family;D_5__Acidibacter	0	0	0	0	0	0	0	0	0	0	3	0	0	0	0	0	0	0	0	0	0	0	0	15	0	0	0	0	0	0	0	0	0	0	0	0	0	0	63	0	0	0	0
8473a904495bd28591351b541e1bef24	D_0__Bacteria;D_1__Proteobacteria;D_2__Gammaproteobacteria;D_3__Betaproteobacteriales;D_4__Burkholderiaceae	0	0	0	0	0	0	0	28	0	0	0	0	0	0	0	0	0	0	0	0	0	0	0	0	0	0	0	11	0	0	0	0	0	0	0	0	35	0	0	0	0	0	0
b097878dc0dc419db3912e12d33b3bc2	D_0__Bacteria;D_1__Actinobacteria;D_2__Actinobacteria;D_3__Frankiales;D_4__Geodermatophilaceae;D_5__Geodermatophilus	0	0	0	0	0	0	0	0	0	0	0	0	0	0	0	0	0	0	0	0	0	0	0	0	0	0	0	0	0	8	0	0	0	0	0	0	0	102	0	0	0	0	0
a5254851e21cd10dee5fa58517788414	D_0__Bacteria;D_1__Planctomycetes;D_2__OM190;D_3__uncultured bacterium;D_4__uncultured bacterium;D_5__uncultured bacterium;D_6__uncultured bacterium	0	0	0	0	0	0	0	0	0	0	0	0	0	0	0	0	0	0	0	0	0	0	0	0	0	0	0	0	0	0	0	0	0	0	0	29	0	0	0	0	0	0	0
72b110885ea8f9319708395b9ff43c64	D_0__Bacteria;D_1__Bacteroidetes;D_2__Bacteroidia;D_3__Sphingobacteriales;D_4__env.OPS 17;D_5__uncultured Bacteroidetes bacterium;D_6__uncultured Bacteroidetes bacterium	0	0	0	0	0	0	0	0	0	0	0	0	0	0	0	0	0	0	0	0	0	0	0	31	0	0	0	0	0	0	0	0	0	0	0	0	0	0	0	0	0	0	0
610e83b0c5555cecff72c3eb92b6e685	D_0__Bacteria;D_1__Nitrospirae;D_2__Nitrospira;D_3__Nitrospirales;D_4__Nitrospiraceae;D_5__Nitrospira;D_6__uncultured soil bacterium	0	0	0	0	0	0	0	0	0	0	0	0	0	0	0	0	0	0	0	0	0	0	0	25	0	0	0	0	0	0	0	0	0	0	0	0	0	0	0	0	0	0	0
bcb2faac181e61c8652d4f6b7240663d	D_0__Bacteria;D_1__Bacteroidetes;D_2__Bacteroidia;D_3__Bacteroidales;D_4__Prevotellaceae;D_5__Prevotella;D_6__Prevotella pallens	0	0	0	0	0	0	0	0	0	0	0	0	0	0	0	0	0	0	0	0	0	0	0	0	0	0	0	0	0	0	0	0	0	0	0	0	0	0	68	0	0	0	0
fea62e374a55df7c77c1375ba5347b93	D_0__Bacteria;D_1__Actinobacteria;D_2__Actinobacteria;D_3__Micrococcales;D_4__Micrococcaceae;D_5__Pseudarthrobacter	0	0	0	0	0	0	0	0	0	0	0	0	0	0	0	0	0	0	0	0	0	0	0	18	0	0	0	0	0	0	0	14	0	0	0	0	0	0	69	0	0	0	0
6a9d89d5eafa5bfdada6c099570c3464	D_0__Bacteria;D_1__Verrucomicrobia;D_2__Verrucomicrobiae;D_3__Chthoniobacterales;D_4__Chthoniobacteraceae	0	0	0	0	0	0	0	0	0	0	0	0	0	0	0	0	0	0	0	0	0	0	0	0	0	0	0	0	0	0	0	0	0	0	41	0	0	0	0	0	0	0	0
3b943f1d58be5c76ebc6e8d50429001d	D_0__Bacteria;D_1__Proteobacteria;D_2__Gammaproteobacteria;D_3__Pasteurellales;D_4__Pasteurellaceae;D_5__Haemophilus	0	0	0	0	0	0	0	0	0	0	0	0	0	0	15	0	0	0	0	0	0	0	0	0	0	0	45	0	0	0	0	0	0	0	0	0	0	0	0	0	0	0	0
2797fbef75a4a08a058f9752b94834db	D_0__Bacteria;D_1__Bacteroidetes;D_2__Bacteroidia;D_3__Bacteroidales;D_4__Prevotellaceae;D_5__Alloprevotella	0	0	0	0	0	0	0	0	0	0	0	0	0	0	0	22	0	0	0	0	0	0	0	0	40	531	0	0	0	0	0	0	0	0	0	0	14	0	0	0	0	0	0
4682d04588cc83410de3a93c4a057775	D_0__Bacteria;D_1__Planctomycetes;D_2__Planctomycetacia;D_3__Planctomycetales;D_4__uncultured;D_5__uncultured planctomycete;D_6__uncultured planctomycete	9	0	0	0	0	0	0	0	4	6	0	0	0	0	0	16	0	0	0	0	22	0	0	0	0	8	0	0	0	0	3	0	10	6	0	25	0	0	0	9	0	0	16
395cca55c029a75a41f6cc6494e41550	D_0__Bacteria;D_1__Actinobacteria;D_2__Actinobacteria;D_3__Micrococcales;D_4__Intrasporangiaceae	0	0	0	0	0	0	0	0	0	0	0	0	0	0	0	0	0	0	0	0	0	0	0	0	0	0	0	0	0	0	0	0	0	0	0	29	0	0	0	0	0	0	0
9b5f9a9d49ad0c8be9437228f28f7ad2	D_0__Bacteria;D_1__Proteobacteria;D_2__Alphaproteobacteria;D_3__Tistrellales;D_4__Geminicoccaceae;D_5__Geminicoccus;D_6__uncultured bacterium	0	0	0	0	0	0	0	0	0	0	0	0	0	0	0	0	0	0	0	0	0	0	0	0	0	0	0	0	0	0	0	0	0	0	0	0	0	75	0	0	0	0	0
3ebf312a5e311c96d758d579c87d0ec4	D_0__Bacteria;D_1__Proteobacteria;D_2__Gammaproteobacteria;D_3__Pseudomonadales;D_4__Moraxellaceae;D_5__Acinetobacter	0	0	0	0	0	0	0	0	0	0	0	0	0	0	0	0	16	11	0	0	0	0	0	0	0	0	45	0	0	0	0	0	0	0	0	25	0	0	0	0	0	0	0
6fb163c53c5f9ac993b85e145ceb1bb8	D_0__Bacteria;D_1__Acidobacteria;D_2__Blastocatellia (Subgroup 4);D_3__Pyrinomonadales;D_4__Pyrinomonadaceae;D_5__RB41	0	0	0	0	0	0	0	0	0	0	0	0	0	0	0	0	0	0	0	0	0	0	0	0	0	0	0	0	0	26	0	0	0	0	0	0	0	0	0	0	0	3	0
5e0cbffe58c50b72a7b41d7554069ada	D_0__Bacteria;D_1__Proteobacteria;D_2__Gammaproteobacteria;D_3__Pseudomonadales	0	0	0	0	0	0	0	0	0	0	0	0	0	0	0	0	0	0	0	0	0	0	0	0	0	0	0	0	0	28	0	0	0	0	0	0	0	0	0	0	0	0	0
546ebd0c39121b82a700e73fe4c2849a	D_0__Bacteria;D_1__Firmicutes;D_2__Negativicutes;D_3__Selenomonadales;D_4__Veillonellaceae;D_5__Veillonella	0	0	0	0	0	45	0	0	0	0	0	0	0	0	54	0	0	0	0	0	0	0	0	0	0	0	0	0	0	0	0	0	13	0	34	0	39	0	0	0	0	26	0
c438a1944bff66c97d4e195b902041e7	D_0__Bacteria;D_1__Firmicutes;D_2__Clostridia;D_3__Clostridiales;D_4__Family XI;D_5__Anaerococcus;D_6__uncultured bacterium	26	0	0	0	0	0	5	0	0	0	0	0	64	243	37	0	0	0	851	0	25	7	0	0	20	50	0	29	0	37	0	0	0	0	34	31	2560	3	0	0	638	610	1091
1cdcd6e105c3e959ae30ebf7961b45d9	D_0__Bacteria;D_1__Bacteroidetes;D_2__Bacteroidia;D_3__Chitinophagales;D_4__Chitinophagaceae;D_5__uncultured;D_6__metagenome	0	0	0	0	0	0	0	0	0	0	0	0	0	0	0	0	0	0	0	0	0	0	0	0	0	0	0	0	0	0	0	0	0	0	0	0	0	0	40	0	0	0	0
cebc5d7c167e152741d485a74e4a4f44	D_0__Bacteria;D_1__Firmicutes;D_2__Bacilli;D_3__Bacillales;D_4__Bacillaceae;D_5__Bacillus	0	0	0	0	0	0	0	0	0	0	0	0	0	0	0	0	44	0	0	0	24	10	0	0	0	0	0	0	0	0	0	0	0	0	0	0	29	0	0	0	0	0	0
ab5153342710b8b99c427247cd872a86	D_0__Bacteria;D_1__Actinobacteria;D_2__Actinobacteria;D_3__Bifidobacteriales;D_4__Bifidobacteriaceae;D_5__Bifidobacterium	0	0	0	0	0	0	0	13	0	0	0	0	0	0	0	0	0	0	0	0	0	23	0	0	0	0	0	0	13	0	0	0	0	0	0	0	20	0	0	0	0	0	0
6925d5e228e1800217b6dc237e7f6be1	D_0__Bacteria;D_1__Firmicutes;D_2__Bacilli;D_3__Lactobacillales;D_4__Carnobacteriaceae;D_5__Carnobacterium	0	0	0	0	0	39	0	0	0	0	0	0	0	0	0	0	0	0	0	0	0	0	0	0	0	0	0	0	0	0	0	0	0	0	0	0	15	0	0	0	0	0	0
9591dc99019250f368d19a5735fbfa9c	D_0__Bacteria;D_1__Gemmatimonadetes;D_2__S0134 terrestrial group;D_3__uncultured Gemmatimonadetes bacterium;D_4__uncultured Gemmatimonadetes bacterium;D_5__uncultured Gemmatimonadetes bacterium;D_6__uncultured Gemmatimonadetes bacterium	0	0	0	0	0	0	0	0	0	0	0	0	0	0	0	0	0	0	0	0	0	0	0	0	0	0	0	0	0	0	0	0	0	0	0	0	0	68	0	0	0	0	0
100947206ba719240937a243a6cfe57c	D_0__Bacteria;D_1__Gemmatimonadetes;D_2__Gemmatimonadetes;D_3__Gemmatimonadales;D_4__Gemmatimonadaceae;D_5__uncultured	0	0	0	0	0	0	0	0	0	0	0	0	0	0	0	0	0	0	0	0	0	0	0	0	0	0	0	0	0	0	0	0	0	0	0	0	0	67	0	0	0	0	0
295c2f1357dc355da967c529caa2a2a0	D_0__Bacteria;D_1__Proteobacteria;D_2__Deltaproteobacteria;D_3__Myxococcales;D_4__bacteriap25;D_5__metagenome;D_6__metagenome	0	0	0	0	0	0	0	0	0	0	0	0	0	0	0	0	0	0	0	0	0	0	0	0	0	0	0	0	0	31	0	0	0	0	0	0	0	0	0	0	0	0	0
5eb3e479f39149f923673b4067c8b2c2	D_0__Bacteria;D_1__Firmicutes;D_2__Bacilli;D_3__Lactobacillales;D_4__Leuconostocaceae;D_5__Leuconostoc	0	0	0	0	0	0	0	0	0	0	0	0	0	0	0	0	0	46	0	0	0	0	0	0	0	0	0	0	0	0	0	0	0	0	0	0	0	0	0	0	0	0	0
11b7dad783240f8d0ef58864b3cd507f	D_0__Bacteria;D_1__Actinobacteria;D_2__Rubrobacteria;D_3__Rubrobacterales;D_4__Rubrobacteriaceae;D_5__Rubrobacter;D_6__uncultured actinobacterium	0	0	0	0	0	0	0	0	0	0	0	0	0	0	0	0	0	0	0	0	0	0	0	0	0	0	0	0	0	0	0	0	0	0	0	0	0	61	15	0	0	17	0
b2ed249680c8d4300e367661cb87c43b	D_0__Bacteria;D_1__Firmicutes;D_2__Clostridia;D_3__Clostridiales;D_4__Eubacteriaceae;D_5__Eubacterium	8	0	0	0	0	0	0	0	0	0	0	0	0	0	0	10	0	0	0	0	0	0	0	0	0	0	0	0	0	7	0	0	0	0	0	0	0	0	0	0	0	0	0
61a181e84a9283fcd53ee33c4c0d29e5	D_0__Bacteria;D_1__Firmicutes;D_2__Bacilli;D_3__Lactobacillales;D_4__Lactobacillaceae;D_5__Lactobacillus;D_6__Lactobacillus florum 2F	0	0	0	0	0	0	0	0	0	0	0	0	0	0	0	0	0	0	0	0	0	0	0	0	0	0	0	0	0	0	0	0	0	0	0	0	0	0	61	0	0	0	0
442529c96fc866481b7d9a769dd5a65d	D_0__Bacteria;D_1__Proteobacteria;D_2__Deltaproteobacteria;D_3__Myxococcales;D_4__Phaselicystidaceae;D_5__Phaselicystis;D_6__uncultured bacterium	0	0	0	0	0	0	0	0	0	0	0	0	0	0	0	0	0	0	0	0	0	0	0	0	0	0	0	0	0	0	0	0	0	0	0	0	0	0	31	0	0	0	0
8b8313f0ea1d86198a6fb16134033093	D_0__Bacteria;D_1__Gemmatimonadetes;D_2__S0134 terrestrial group;D_3__uncultured bacterium;D_4__uncultured bacterium;D_5__uncultured bacterium;D_6__uncultured bacterium	0	0	0	0	0	25	0	0	0	0	0	0	0	0	0	0	0	0	0	0	0	0	0	0	0	0	0	0	0	0	0	0	0	0	0	0	0	0	0	0	0	0	0
2d88135a64bf78fc91feec961a1d58fe	D_0__Bacteria;D_1__Proteobacteria;D_2__Gammaproteobacteria;D_3__Pseudomonadales;D_4__Moraxellaceae;D_5__Acinetobacter	0	0	0	0	0	0	0	0	0	0	0	0	0	38	0	0	0	0	15	0	0	0	0	0	0	0	0	0	0	0	0	0	0	0	0	0	0	0	0	0	0	0	0
58013a307099a14157bb8c10143b18c7	D_0__Bacteria;D_1__Proteobacteria;D_2__Alphaproteobacteria;D_3__Rhizobiales;D_4__Rhizobiaceae	0	0	0	0	0	0	0	0	0	0	0	0	0	0	0	0	0	0	0	0	0	0	31	0	0	0	0	0	0	0	0	0	0	0	0	0	0	0	0	0	0	0	0
5ae79730e2ce9145d06e91d1e891be49	D_0__Bacteria;D_1__Actinobacteria;D_2__Thermoleophilia;D_3__Gaiellales;D_4__uncultured	0	0	0	0	0	0	0	0	0	0	0	0	0	0	0	0	0	0	0	0	0	8	0	0	24	0	0	0	0	0	0	0	0	0	43	0	0	0	80	0	0	0	0
27a37b00b3048015f996c1a2a62799ef	D_0__Bacteria;D_1__Firmicutes;D_2__Clostridia;D_3__Thermoanaerobacterales;D_4__Thermoanaerobacteraceae;D_5__Thermoanaerobacter	0	0	0	0	0	0	0	0	0	0	0	0	0	0	0	0	0	0	0	0	0	0	0	0	0	0	35	0	0	0	0	0	0	0	0	0	0	0	0	0	0	0	0
86b1bafde4f0292b75f944eee86dbb3e	D_0__Bacteria;D_1__Firmicutes;D_2__Clostridia;D_3__Clostridiales;D_4__Lachnospiraceae;D_5__Agathobacter	18	18	0	0	0	0	0	0	0	0	15	0	17	0	0	20	0	0	0	0	0	0	11	10	0	0	0	0	0	0	14	14	0	0	0	0	0	0	0	0	0	0	0
f89d3bd19e318b01b36b65fc3d06b2c7	D_0__Bacteria;D_1__Bacteroidetes;D_2__Bacteroidia;D_3__Bacteroidales;D_4__Prevotellaceae;D_5__Prevotella;D_6__Prevotella bivia DSM 20514	0	0	0	0	0	0	0	0	45	0	0	0	0	0	0	0	0	0	0	0	0	0	0	0	0	0	0	0	0	0	0	0	0	0	0	0	0	0	0	0	0	0	0
9c72f03d8d2ac3ff7a549b9495e18e13	D_0__Bacteria;D_1__Bacteroidetes;D_2__Bacteroidia;D_3__Bacteroidales;D_4__Bacteroidaceae;D_5__Bacteroides	0	0	0	0	21	0	0	0	0	0	0	0	42	0	0	0	0	0	0	0	0	0	0	0	0	0	19	0	0	0	0	0	0	19	0	0	0	0	0	0	0	0	0
3046512fd4f5eb8e36a6a738a45942dd	D_0__Bacteria;D_1__Acidobacteria;D_2__Acidobacteriia;D_3__Solibacterales;D_4__Solibacteraceae (Subgroup 3);D_5__Bryobacter	0	0	0	0	0	0	10	0	0	0	0	0	0	0	0	0	0	0	0	0	0	0	0	27	0	0	0	0	0	21	0	0	0	0	0	0	0	0	0	0	0	0	0
b55972efc8d2cd3c0fd78c8a43adcec1	D_0__Bacteria;D_1__Proteobacteria;D_2__Gammaproteobacteria;D_3__Legionellales;D_4__Legionellaceae	0	0	0	0	0	0	0	0	0	0	0	0	0	0	0	0	37	0	0	0	0	0	0	0	0	0	0	0	0	0	0	0	0	0	0	0	0	0	0	0	0	0	0
6ab7822f14dfd0b07116944510b5a4be	D_0__Bacteria;D_1__Proteobacteria;D_2__Gammaproteobacteria;D_3__Gammaproteobacteria Incertae Sedis;D_4__Unknown Family;D_5__Acidibacter	23	0	0	5	0	14	0	0	0	33	0	0	0	0	0	0	124	0	0	0	0	8	0	0	0	0	0	0	0	53	7	0	0	19	0	194	11	216	0	7	0	0	31
f5bfa216cf73e6aa9aaca61e2e52863d	D_0__Bacteria;D_1__Firmicutes;D_2__Bacilli;D_3__Bacillales;D_4__Staphylococcaceae;D_5__Staphylococcus	20249	1551	1525	87	46	170	77	45	63	2197	82	125	3621	2955	156	450	261	316	3513	276	3626	137	107	18052	921	1228	131	6659	88	20835	224	1870	352	4315	850	11593	8729	199	16020	10114	5356	8102	6691
56a0041809e75c0b9f5defd634ebca6c	D_0__Bacteria;D_1__Firmicutes;D_2__Bacilli;D_3__Bacillales;D_4__Staphylococcaceae;D_5__Staphylococcus	0	0	0	0	0	0	0	0	0	0	0	0	0	0	0	0	0	0	0	0	0	0	0	1952	0	0	0	0	0	0	0	0	0	0	0	0	0	0	0	0	0	0	0
4c31b662691c88f924df672b08f0ee9e	D_0__Bacteria;D_1__Proteobacteria;D_2__Deltaproteobacteria;D_3__MBNT15	0	0	0	0	0	0	0	0	0	0	0	0	0	0	0	0	0	0	0	0	0	0	0	0	0	0	0	0	0	31	0	0	0	0	0	0	0	0	0	0	0	0	0
34812d552d2ebfe55dfb4b2a0eea80c9	D_0__Bacteria;D_1__Actinobacteria;D_2__Actinobacteria;D_3__Frankiales;D_4__Geodermatophilaceae;D_5__Geodermatophilus;D_6__uncultured bacterium	0	0	0	0	0	0	0	0	0	0	0	0	0	0	0	0	0	0	0	0	0	0	0	0	0	0	0	0	0	0	0	0	0	0	0	0	0	0	30	0	0	0	0
c023bdec555c525e10b5ca4b4f7148d0	D_0__Bacteria;D_1__Actinobacteria;D_2__Rubrobacteria;D_3__Rubrobacterales;D_4__Rubrobacteriaceae;D_5__Rubrobacter;D_6__uncultured Rubrobacter sp.	0	0	0	0	0	0	0	0	0	0	0	0	0	0	0	0	0	0	0	0	13	0	0	0	0	0	0	0	0	0	0	0	0	0	17	0	0	0	0	0	0	0	0
a7eb6ea2003a5d480ef41b5caf12f3df	D_0__Bacteria;D_1__Proteobacteria;D_2__Gammaproteobacteria;D_3__Pseudomonadales;D_4__Moraxellaceae;D_5__Acinetobacter	0	0	0	0	0	0	0	0	0	0	0	0	0	0	0	26	0	0	0	0	0	0	0	0	0	0	0	0	0	0	0	0	0	0	0	0	0	0	0	0	0	0	0
dcf6466e88baf4460578661d12abe08b	D_0__Bacteria;D_1__Planctomycetes;D_2__Planctomycetacia;D_3__Planctomycetales;D_4__Rubinisphaeraceae;D_5__SH-PL14;D_6__uncultured Planctomycetaceae bacterium	0	0	0	0	0	32	0	0	0	0	0	0	0	0	0	0	0	0	0	0	0	0	0	0	0	0	0	0	0	0	0	0	0	0	0	0	0	87	0	0	0	0	0
c42eb349dabf6893dbf56031ac1942fb	D_0__Bacteria;D_1__Patescibacteria;D_2__Saccharimonadia;D_3__Saccharimonadales;D_4__uncultured Sphingobium sp.;D_5__uncultured Sphingobium sp.;D_6__uncultured Sphingobium sp.	0	0	0	0	0	0	0	0	0	0	0	0	0	0	0	0	0	0	0	0	0	0	0	0	0	0	0	0	0	0	0	0	0	11	17	0	0	0	0	0	0	0	17
8436660ddffeab77b899926a5b27703e	D_0__Bacteria;D_1__Firmicutes;D_2__Bacilli;D_3__Lactobacillales;D_4__Carnobacteriaceae;D_5__Granulicatella;D_6__Granulicatella elegans ATCC 700633	0	0	0	0	0	0	0	0	0	0	0	0	0	0	0	0	0	0	0	0	0	0	0	0	0	0	0	0	0	0	0	0	0	0	42	0	0	0	0	0	0	0	0
35c51e10e7da912e838277a9387ce6bb	D_0__Bacteria;D_1__Proteobacteria;D_2__Alphaproteobacteria;D_3__Caulobacterales;D_4__Caulobacteraceae;D_5__Brevundimonas;D_6__Brevundimonas diminuta	11	20	0	0	0	0	0	0	0	21	0	0	0	0	39	0	0	0	0	16	0	0	0	4	8	0	46	0	0	17	18	7	0	0	0	22	0	32	0	0	5	25	13
1b7ee8b8652b8700a8c7939a2c6e8086	D_0__Bacteria;D_1__Acidobacteria;D_2__Thermoanaerobaculia;D_3__Thermoanaerobaculales;D_4__Thermoanaerobaculaceae;D_5__Subgroup 10;D_6__uncultured bacterium	8	0	0	0	0	0	0	0	0	0	0	0	0	0	0	0	0	0	0	0	0	0	0	0	0	0	0	0	0	0	0	0	0	0	0	18	0	0	0	0	0	0	0
3e483e05800129f2fb1a0de6521b55fb	D_0__Bacteria;D_1__Proteobacteria;D_2__Deltaproteobacteria;D_3__Desulfovibrionales;D_4__Desulfohalobiaceae;D_5__Desulfovermiculus;D_6__bacterium YC-ZSS-LKJ164	0	0	0	0	0	0	0	0	0	0	0	0	0	0	0	10	4	0	0	0	0	0	0	0	0	0	4	0	0	0	0	0	0	0	4	0	0	0	0	0	0	0	11
5b248ae526975f4ef795c2e78f512464	D_0__Bacteria;D_1__Proteobacteria;D_2__Gammaproteobacteria;D_3__Betaproteobacteriales;D_4__Burkholderiaceae;D_5__Comamonas	0	0	0	0	10	0	0	0	0	0	0	0	10	0	0	0	0	0	18	0	0	0	0	0	0	0	13	0	0	0	0	0	0	19	0	0	0	0	0	0	0	0	0
db9955768e93ce45c6af5c4c7f9c88be	D_0__Bacteria;D_1__Bacteroidetes;D_2__Bacteroidia;D_3__Bacteroidales;D_4__Marinilabiliaceae;D_5__Anaerophaga;D_6__uncultured bacterium	0	0	0	0	0	0	0	0	0	0	0	0	0	0	8	0	0	0	0	0	14	0	0	0	0	0	45	0	0	0	0	0	0	0	0	0	0	0	0	0	0	0	0
6f37cca9af18744c0d2b5f92afbe433d	D_0__Bacteria;D_1__Proteobacteria;D_2__Gammaproteobacteria;D_3__Betaproteobacteriales;D_4__Burkholderiaceae;D_5__Pelomonas	0	0	0	0	0	108	0	0	0	0	0	18	0	0	0	0	89	25	0	0	0	0	0	12	0	0	0	0	0	0	0	0	0	0	58	86	20	18	0	55	6	21	0
5815caa43114677f4a3b371e27d8e253	D_0__Bacteria;D_1__Proteobacteria;D_2__Alphaproteobacteria;D_3__Sphingomonadales;D_4__Sphingomonadaceae	0	0	0	0	0	0	0	0	0	0	0	0	0	0	0	0	0	0	0	0	0	0	0	0	0	0	0	0	0	0	0	0	0	0	41	0	0	0	0	0	0	0	0
7fc4f97e1ae74dc2e81ec02ecbc9ec06	D_0__Bacteria;D_1__Firmicutes;D_2__Bacilli;D_3__Lactobacillales;D_4__Streptococcaceae;D_5__Streptococcus;D_6__Streptococcus salivarius subsp. thermophilus	0	0	0	0	0	0	0	0	0	0	0	0	0	0	0	0	0	0	0	0	0	0	0	54	0	0	0	0	0	0	0	0	0	0	0	0	80	0	0	0	25	0	0
734e84a3397a4dfda41d31a36999f76e	D_0__Bacteria;D_1__Bacteroidetes;D_2__Bacteroidia;D_3__Chitinophagales;D_4__Chitinophagaceae;D_5__Flavisolibacter	0	0	0	0	0	0	0	0	0	0	0	0	0	0	0	0	0	0	0	0	0	0	0	0	0	0	0	0	0	0	0	0	0	0	0	0	0	72	0	0	0	0	0
51cdab30bf05858759d333c27529e2aa	D_0__Bacteria;D_1__Planctomycetes;D_2__Planctomycetacia;D_3__Pirellulales;D_4__Pirellulaceae;D_5__Pir4 lineage;D_6__Planctomycetaceae bacterium LX124	0	0	0	0	0	0	0	0	0	0	0	0	0	0	0	0	0	0	0	0	0	0	0	0	0	0	0	0	0	55	0	0	0	0	0	0	0	0	0	0	0	0	0
8ade19f706283f0de67eaa6dcd76f2e7	D_0__Bacteria;D_1__Proteobacteria;D_2__Alphaproteobacteria;D_3__Rhizobiales;D_4__Beijerinckiaceae;D_5__Salinarimonas	0	0	0	0	0	55	0	0	0	0	0	0	0	0	0	0	0	0	0	0	0	0	0	0	0	0	0	0	0	0	0	0	0	0	0	0	0	0	0	0	0	0	0
fd76319c2313d57daf3fd85b59bd4fa8	D_0__Bacteria;D_1__Firmicutes;D_2__Bacilli;D_3__Bacillales;D_4__Planococcaceae;D_5__Planococcus	0	0	0	0	0	0	0	0	0	0	0	0	0	0	0	0	0	0	0	0	0	0	0	0	0	0	0	0	0	0	0	0	0	0	0	30	0	0	0	0	0	0	0
0bae4367e7b02e21cacb2997ebc6c857	D_0__Bacteria;D_1__Proteobacteria	0	0	0	0	0	0	0	0	0	0	0	45	0	0	0	0	37	0	0	0	0	0	0	0	0	0	36	0	78	0	0	0	0	0	0	0	0	0	0	0	0	0	0
46c05658c7a8ac8352705ed7bda32a95	D_0__Bacteria;D_1__Bacteroidetes;D_2__Bacteroidia;D_3__Bacteroidales;D_4__Bacteroidaceae;D_5__Bacteroides	0	0	0	0	0	6	0	0	0	0	0	0	0	0	0	0	0	0	0	0	0	0	0	0	0	0	0	0	0	0	0	0	0	0	0	0	19	0	0	0	0	0	0
70ba757453f85d11dbf43bda17b3a947	D_0__Bacteria;D_1__Proteobacteria;D_2__Gammaproteobacteria;D_3__Betaproteobacteriales;D_4__Neisseriaceae;D_5__Neisseria	0	0	0	0	0	0	0	0	0	0	0	0	0	0	0	0	0	0	0	0	0	0	0	0	0	0	0	0	0	0	0	0	0	0	0	0	0	0	0	29	0	0	0
f15da7272f70ae3aec6485150e72894b	D_0__Bacteria;D_1__Gemmatimonadetes;D_2__Gemmatimonadetes;D_3__Gemmatimonadales;D_4__Gemmatimonadaceae;D_5__Gemmatimonas	0	0	0	0	0	0	0	0	0	0	0	0	0	0	0	0	0	0	0	0	0	0	0	0	0	0	0	0	0	0	0	0	0	0	0	0	0	0	41	0	0	0	0
b1f2f4ea606bba9e33c5d35a779b04a6	D_0__Bacteria;D_1__Acidobacteria;D_2__Blastocatellia (Subgroup 4);D_3__Blastocatellales;D_4__Blastocatellaceae;D_5__uncultured	0	0	0	0	0	0	0	0	0	0	0	0	0	0	0	0	0	0	0	0	0	0	0	0	28	0	0	0	0	0	0	0	0	0	0	0	0	0	0	0	0	0	0
bd356328b3a37f45861f27163fa4313e	D_0__Bacteria;D_1__Firmicutes;D_2__Clostridia;D_3__Clostridiales;D_4__Lachnospiraceae;D_5__[Ruminococcus] gauvreauii group	0	0	40	0	0	0	0	0	0	0	45	0	0	0	0	0	0	37	0	0	0	0	0	0	45	0	0	0	0	0	0	44	0	0	0	0	0	0	0	0	0	0	0
1f1c8dd12320c78212d12882c64c66c2	D_0__Bacteria;D_1__Acidobacteria;D_2__Subgroup 6	0	0	0	0	0	0	0	0	0	0	0	0	0	0	0	0	0	0	0	0	0	0	0	0	0	0	0	0	0	0	0	0	0	0	0	0	0	62	0	0	0	0	0
cb3db5b484fa1c00f45a5b9821b88c5a	D_0__Bacteria;D_1__Proteobacteria;D_2__Gammaproteobacteria;D_3__Pseudomonadales;D_4__Moraxellaceae;D_5__Acinetobacter	295	0	0	0	0	0	0	0	0	0	0	0	0	0	0	0	0	0	0	0	0	0	0	0	42	0	0	0	0	0	0	0	0	0	0	0	17	0	0	0	0	0	0
d9a86445a84885d431f4d84ed7bc7096	D_0__Bacteria;D_1__Firmicutes;D_2__Clostridia;D_3__Clostridiales;D_4__Family XI;D_5__Ezakiella	0	5	0	0	0	0	0	0	2	4	0	4	0	0	0	0	0	0	0	0	0	0	0	0	8	0	0	0	0	0	0	0	0	0	0	0	11	0	0	0	0	0	0
9c275b6ebdb30ea1e4d09c581feb459d	D_0__Bacteria;D_1__Bacteroidetes;D_2__Bacteroidia;D_3__Bacteroidales;D_4__Prevotellaceae;D_5__Prevotella;D_6__Prevotella buccalis	0	0	0	0	0	0	0	0	0	0	0	0	0	0	0	0	0	0	0	0	0	0	0	0	0	0	0	0	0	0	0	0	0	0	0	0	0	0	0	343	0	0	0
2eb469b337250b994420e4c32e0584e5	D_0__Bacteria;D_1__Firmicutes;D_2__Bacilli;D_3__Lactobacillales;D_4__Lactobacillaceae;D_5__Lactobacillus;D_6__Lactobacillus mucosae	24	0	0	0	17	14	0	0	9	0	0	0	13	14	0	7	0	0	21	19	0	0	0	0	0	0	22	17	0	7	0	0	0	19	22	0	0	12	0	0	0	13	0
92ed72f7a3211181433a94cbd58318da	D_0__Bacteria;D_1__Proteobacteria;D_2__Deltaproteobacteria;D_3__Desulfovibrionales;D_4__Desulfovibrionaceae;D_5__uncultured;D_6__uncultured organism	0	0	0	0	0	0	0	0	0	0	0	0	0	0	0	0	0	0	0	0	0	0	0	0	0	0	0	0	0	0	0	0	0	0	0	0	0	0	37	0	0	0	0
c32877f9c8c1e2962ed4447d1d81881e	D_0__Bacteria;D_1__Bacteroidetes;D_2__Bacteroidia;D_3__Chitinophagales;D_4__Chitinophagaceae	0	0	6	0	0	0	0	0	0	0	0	0	0	0	0	0	0	0	0	0	0	0	0	0	0	0	7	0	0	0	0	0	0	0	0	0	0	0	48	0	0	0	0
aaa4a2a050885b5579776dc4d55706f6	D_0__Bacteria;D_1__Proteobacteria;D_2__Deltaproteobacteria;D_3__Bdellovibrionales;D_4__Bdellovibrionaceae;D_5__Bdellovibrio;D_6__metagenome	0	0	0	0	0	0	0	0	0	0	0	0	0	0	0	0	0	0	0	0	0	0	0	0	0	0	0	0	0	0	0	0	0	0	0	0	0	0	73	0	0	0	0
e6be980f6ec54864292c31d7e949aa21	D_0__Bacteria;D_1__Proteobacteria;D_2__Gammaproteobacteria;D_3__Pseudomonadales;D_4__Moraxellaceae;D_5__Acinetobacter	0	83	44	26	18	0	0	11	0	13	12	0	18	26	47	8	20	0	47	26	12	20	0	0	0	0	0	0	0	0	22	26	24	0	0	12	0	0	0	13	0	0	0
40868e45bffa783483ba8d5024fe9dfb	D_0__Bacteria;D_1__Proteobacteria;D_2__Alphaproteobacteria;D_3__Sphingomonadales;D_4__Sphingomonadaceae;D_5__Sphingomonas	0	0	0	0	0	0	0	0	0	0	0	0	0	0	0	40	0	0	0	0	0	0	0	0	0	0	0	0	0	0	0	0	0	0	0	0	0	0	0	0	0	0	0
a4ccb416535931e009d73b0553091e20	D_0__Bacteria;D_1__Firmicutes;D_2__Bacilli;D_3__Bacillales;D_4__Staphylococcaceae;D_5__Staphylococcus	0	0	0	0	0	30	0	0	0	0	0	0	7	0	94	0	0	0	0	0	0	0	0	0	0	0	17	0	0	0	0	0	0	0	0	0	0	86	0	0	0	0	0
98a8508fc304d9831ff7c50297e40135	D_0__Bacteria;D_1__Acidobacteria;D_2__Blastocatellia (Subgroup 4);D_3__Pyrinomonadales;D_4__Pyrinomonadaceae;D_5__RB41;D_6__uncultured proteobacterium	0	0	0	0	0	0	0	0	0	0	0	0	0	0	0	0	0	0	0	0	0	0	0	0	0	0	0	0	0	0	0	0	0	0	0	0	0	0	55	0	0	0	0
3e080d28ebe2abdb6c88668c400bfc35	D_0__Bacteria;D_1__Firmicutes;D_2__Bacilli;D_3__Bacillales;D_4__Staphylococcaceae;D_5__Staphylococcus	0	0	0	0	0	0	0	0	0	0	0	0	0	0	0	0	0	43	0	0	0	0	0	0	0	0	39	0	0	0	0	0	0	0	49	0	131	0	0	0	0	15	0
1da935d8918195f0ef5ec8e967bba73f	D_0__Bacteria;D_1__Proteobacteria;D_2__Alphaproteobacteria;D_3__Sphingomonadales;D_4__Sphingomonadaceae	0	0	0	0	0	0	0	0	70	0	92	0	0	35	0	0	0	0	0	0	0	0	0	0	0	0	0	0	0	0	0	0	0	0	0	0	0	0	0	0	0	0	0
aa7bec49350738c4a204803676f0fdc4	D_0__Bacteria;D_1__Bacteroidetes;D_2__Bacteroidia;D_3__Bacteroidales;D_4__Bacteroidaceae;D_5__Bacteroides;D_6__Bacteroides massiliensis B84634 = Timone 84634 = DSM 17679 = JCM 13223	0	0	0	0	0	0	0	0	0	0	0	0	31	0	0	0	0	0	0	0	0	0	0	0	0	0	0	0	0	0	0	0	0	0	0	0	0	0	0	0	0	0	0
8956d816cdbe4c85e5fde29f0d6d058e	D_0__Bacteria;D_1__Proteobacteria;D_2__Alphaproteobacteria;D_3__Sphingomonadales;D_4__Sphingomonadaceae;D_5__Sphingomonas	0	0	0	0	0	0	0	0	0	0	0	0	0	0	27	0	0	0	0	0	0	0	0	0	0	0	0	8	0	0	0	0	0	0	0	0	0	45	0	0	0	0	0
0d947aec179d68081adba2e15fc1db8f	D_0__Bacteria;D_1__Armatimonadetes;D_2__Armatimonadia;D_3__Armatimonadales;D_4__uncultured bacterium;D_5__uncultured bacterium;D_6__uncultured bacterium	0	0	0	0	0	0	0	0	0	0	0	0	0	0	0	0	0	0	0	0	0	0	0	0	0	0	0	0	0	0	0	0	0	0	0	0	0	68	0	0	0	0	0
d4c263bcb6fe51b87008e868b930d365	D_0__Bacteria;D_1__Firmicutes;D_2__Clostridia;D_3__Clostridiales;D_4__Family XI;D_5__Anaerococcus	0	0	0	0	0	0	0	0	0	0	0	0	32	0	0	0	0	0	0	0	0	0	0	0	0	0	0	0	0	0	0	0	0	0	0	0	0	0	0	0	0	604	0
b81f652dfac37febbf3d0f9d6f6caeda	D_0__Bacteria;D_1__Planctomycetes;D_2__Planctomycetacia;D_3__Gemmatales;D_4__Gemmataceae;D_5__uncultured;D_6__uncultured bacterium	0	0	0	0	0	0	0	0	0	0	0	0	0	0	0	0	0	0	0	0	0	0	0	0	0	0	0	0	0	28	0	0	0	0	0	0	0	0	0	0	0	0	0
15dfb501f9cee9b57b7d426e8b862f08	D_0__Bacteria;D_1__Proteobacteria;D_2__Gammaproteobacteria;D_3__Cellvibrionales;D_4__Cellvibrionaceae;D_5__uncultured	0	0	0	0	0	0	0	0	0	0	0	0	0	0	0	0	0	0	0	0	0	0	0	0	0	0	0	0	0	0	0	0	0	0	0	22	15	73	0	0	0	0	0
64f6243ec7fadda5795bec3ec0e9c877	D_0__Bacteria;D_1__Proteobacteria;D_2__Gammaproteobacteria;D_3__Betaproteobacteriales;D_4__Nitrosomonadaceae;D_5__Nitrosospira	0	0	0	0	0	0	0	0	0	0	0	0	0	0	0	0	0	0	0	0	0	0	0	0	0	0	0	0	0	63	0	0	0	0	0	0	0	0	0	0	0	0	0
3748feebf50f7b227ce1f074d792d42f	D_0__Bacteria;D_1__Proteobacteria;D_2__Gammaproteobacteria;D_3__Betaproteobacteriales;D_4__Neisseriaceae;D_5__Neisseria	0	0	0	7	0	0	0	0	0	0	0	7	0	0	0	0	0	0	0	0	0	0	0	0	0	6168	0	0	0	0	0	0	9	0	0	0	0	0	0	0	10	0	0
8490a4c5670dd3b5bbd1a16fbd4f1134	D_0__Bacteria;D_1__Acidobacteria;D_2__Subgroup 6	0	0	0	0	0	0	0	0	0	0	0	0	0	0	0	0	29	0	0	0	0	0	0	0	0	0	0	0	0	0	0	0	0	0	0	0	0	0	0	0	0	0	0
582126d387e28039696dd8149315f61d	D_0__Bacteria;D_1__Gemmatimonadetes;D_2__Gemmatimonadetes;D_3__Gemmatimonadales;D_4__Gemmatimonadaceae	0	0	0	0	0	0	0	0	0	0	0	0	0	0	0	0	0	0	0	0	0	0	0	0	0	0	0	0	0	0	0	0	0	0	0	0	0	100	0	0	0	0	0
ee096e4c752595de0e690e10fbfe6162	D_0__Bacteria;D_1__Firmicutes;D_2__Bacilli;D_3__Lactobacillales;D_4__Carnobacteriaceae;D_5__Alloiococcus;D_6__uncultured bacterium	0	0	0	0	0	0	0	0	0	0	0	0	0	0	0	0	0	470	0	0	10	0	0	0	0	0	0	0	0	27	0	0	0	0	0	0	0	193	0	0	0	0	0
c4feea85bcbebce8e155a2e182f295b7	D_0__Bacteria;D_1__Acidobacteria;D_2__Subgroup 6	0	0	0	0	0	0	0	0	0	0	0	0	0	0	0	0	0	0	0	0	0	0	0	0	0	0	0	0	0	0	0	9	0	8	29	0	11	0	0	0	0	0	0
d16ef2e436599cd6bc7619d1752e32ff	D_0__Bacteria;D_1__Actinobacteria;D_2__Actinobacteria;D_3__Propionibacteriales;D_4__Nocardioidaceae	0	0	0	0	0	0	0	0	0	0	0	0	0	0	0	0	27	0	0	0	0	0	0	0	0	0	0	0	0	0	0	0	0	0	0	0	0	0	0	0	0	0	0
5e5fc70ba469d00fca638b6dee0ecb00	D_0__Bacteria;D_1__Actinobacteria;D_2__Actinobacteria;D_3__Corynebacteriales;D_4__Mycobacteriaceae;D_5__Mycobacterium	4	0	0	0	0	0	0	0	0	0	0	0	0	0	0	0	0	0	3	6	0	0	4	0	0	0	0	0	0	44	5	0	0	0	0	0	0	0	124	0	0	0	0
1113275f26eae901e1e6b019f9943426	D_0__Bacteria;D_1__Proteobacteria;D_2__Alphaproteobacteria;D_3__Rickettsiales;D_4__Anaplasmataceae;D_5__Wolbachia	3	0	0	0	0	23	0	0	0	0	0	0	0	0	0	0	10	0	0	0	0	0	0	27	20	0	0	13	0	80	0	0	0	3	0	0	2	135	0	0	0	28	29
3e41d54e7985eb99fd4646814ddd6ab2	D_0__Bacteria;D_1__Gemmatimonadetes;D_2__AKAU4049	0	0	0	0	0	0	6	0	0	0	0	9	0	0	0	0	0	0	0	0	0	0	0	0	0	0	0	0	0	0	0	0	0	0	0	0	0	0	0	0	0	0	17
b31ef88968acf871bb2f3d98d65da2e4	D_0__Bacteria;D_1__Planctomycetes;D_2__Planctomycetacia;D_3__Gemmatales;D_4__Gemmataceae;D_5__uncultured	0	0	0	0	0	0	0	0	0	0	0	0	0	0	0	0	0	0	0	0	0	0	0	0	0	0	0	0	0	0	0	0	0	0	44	0	0	0	0	0	0	0	0
3e4bdb640f4cb3e080d6281eed89a15a	D_0__Bacteria;D_1__Thermotogae;D_2__Thermotogae;D_3__Petrotogales;D_4__Petrotogaceae;D_5__SC103;D_6__uncultured organism	0	0	0	0	0	0	0	0	0	0	0	0	0	0	0	0	0	0	0	0	0	0	0	0	0	0	0	0	0	0	0	0	0	0	0	0	6	0	56	0	0	0	0
8c61b10146d3ca34b3bd283584594625	D_0__Bacteria;D_1__Actinobacteria;D_2__Actinobacteria;D_3__Micrococcales;D_4__Microbacteriaceae;D_5__Curtobacterium	0	0	0	0	0	0	0	0	0	0	0	4	0	0	0	0	0	0	0	0	7	0	0	0	0	0	0	14	0	0	0	0	0	0	26	0	0	0	0	0	0	0	0
8fcc9d0aac0181efb8da8bf60a39738c	D_0__Bacteria;D_1__Proteobacteria;D_2__Gammaproteobacteria;D_3__Xanthomonadales;D_4__Xanthomonadaceae;D_5__Pseudoxanthomonas	8	77	42	40	24	16	0	17	5	0	0	0	20	25	66	0	26	0	41	58	11	29	37	0	0	0	0	0	0	0	11	19	19	24	0	0	0	0	0	0	0	0	0
534d4a185f0d2693feca1098cd67e3e1	D_0__Bacteria;D_1__Bacteroidetes;D_2__Bacteroidia;D_3__Bacteroidales;D_4__Prevotellaceae;D_5__Paraprevotella	0	0	0	0	0	0	0	23	0	0	0	0	0	0	0	0	0	0	0	0	0	0	0	0	0	5	0	0	19	45	0	0	0	0	0	0	29	0	0	0	0	0	0
d1c5cc93a8c6e57444fb3fc410c81708	D_0__Bacteria;D_1__Firmicutes;D_2__Bacilli;D_3__Lactobacillales;D_4__P5D1-392;D_5__uncultured bacterium;D_6__uncultured bacterium	17	0	0	0	0	21	11	0	0	2054	0	0	0	17	0	23	0	0	0	21	0	0	0	4	47	256	12	25	71	0	0	0	0	6	17191	0	0	0	5	0	0	13	0
39336ef41618222510e17da3f22739ac	D_0__Bacteria;D_1__Patescibacteria;D_2__WWE3;D_3__Candidatus Berkelbacteria bacterium RIFCSPHIGHO2_12_FULL_50_11;D_4__Candidatus Berkelbacteria bacterium RIFCSPHIGHO2_12_FULL_50_11;D_5__Candidatus Berkelbacteria bacterium RIFCSPHIGHO2_12_FULL_50_11;D_6__Candidatus Berkelbacteria bacterium RIFCSPHIGHO2_12_FULL_50_11	0	0	0	0	0	40	0	0	0	0	0	0	0	0	0	0	0	0	0	0	0	0	0	0	0	0	0	0	0	0	0	0	0	0	0	0	0	0	0	0	0	0	0
48ca03590f0941686dceb34c96bdb166	D_0__Bacteria;D_1__Firmicutes;D_2__Bacilli;D_3__Bacillales;D_4__Staphylococcaceae;D_5__Staphylococcus	5395	0	0	30	0	0	0	0	16	0	0	0	0	754	0	37	0	0	0	0	0	0	58	1672	0	0	0	0	0	0	0	0	0	0	48	0	0	0	36	0	0	1041	0
ecc365d89a602fba29a2d7010aa6d800	D_0__Bacteria;D_1__Planctomycetes;D_2__Planctomycetacia;D_3__Isosphaerales;D_4__Isosphaeraceae;D_5__uncultured;D_6__uncultured bacterium	0	0	0	0	0	0	0	0	0	0	0	0	0	0	0	0	0	0	0	0	0	0	0	0	0	0	0	0	0	0	0	0	0	0	0	0	0	0	66	0	0	0	0
2d63f4d406d908369711461f818c9235	D_0__Bacteria;D_1__Proteobacteria;D_2__Alphaproteobacteria;D_3__Rhodospirillales;D_4__uncultured;D_5__gut metagenome;D_6__gut metagenome	0	23	0	0	0	0	0	0	0	8	0	0	0	0	0	0	23	0	0	0	0	0	0	19	0	0	0	0	0	0	15	0	0	0	0	0	0	0	19	0	0	0	0
2f1f1b1ca1ce35655262d769f3bffc78	D_0__Bacteria;D_1__Planctomycetes;D_2__Phycisphaerae;D_3__Phycisphaerales;D_4__Phycisphaeraceae;D_5__uncultured;D_6__uncultured Bacteroidetes bacterium	0	0	0	0	0	0	0	0	0	0	0	0	0	0	0	0	0	0	0	0	0	0	0	0	26	0	0	0	0	0	0	0	0	0	0	0	0	0	0	0	0	0	0
fb21d39bcdd6ec9f7b7928ea73d67bb4	D_0__Bacteria;D_1__Actinobacteria;D_2__Acidimicrobiia;D_3__Microtrichales;D_4__Iamiaceae;D_5__Iamia;D_6__uncultured bacterium	0	0	0	0	0	34	0	0	0	0	0	0	0	0	0	0	0	0	0	0	0	0	0	0	0	0	0	0	0	0	0	0	0	0	0	0	0	0	0	0	0	0	0
39a17a232473bcc969394964bf256d75	D_0__Bacteria;D_1__Nitrospirae;D_2__Nitrospira;D_3__Nitrospirales;D_4__Nitrospiraceae;D_5__Nitrospira;D_6__Nitrospira sp.	0	0	0	0	0	0	0	0	0	0	0	0	0	0	0	0	0	0	0	0	0	0	0	0	0	0	0	0	0	0	0	0	0	0	0	28	0	0	0	0	0	0	0
a3ce739995fedbeecca93a44091f114b	D_0__Bacteria;D_1__Actinobacteria;D_2__Thermoleophilia;D_3__Gaiellales	0	0	4	0	0	0	0	0	0	0	0	0	0	0	9	0	25	0	0	0	0	0	0	0	0	0	0	0	0	0	0	0	0	0	0	0	0	0	0	0	0	0	0
fb55dbb56c97430ec67b5cbf635504c5	D_0__Bacteria;D_1__Actinobacteria;D_2__MB-A2-108;D_3__uncultured actinobacterium;D_4__uncultured actinobacterium;D_5__uncultured actinobacterium;D_6__uncultured actinobacterium	0	0	0	0	0	33	0	0	0	0	0	0	0	0	0	0	0	0	0	0	0	0	0	0	0	0	0	0	0	0	0	0	0	0	0	0	0	0	0	0	0	0	0
dfeb16e1d26742b9c1b11932be4bb589	D_0__Bacteria;D_1__Firmicutes;D_2__Bacilli;D_3__Bacillales;D_4__Staphylococcaceae;D_5__Staphylococcus	596	0	0	0	0	0	0	0	0	0	0	0	0	0	0	0	0	0	0	0	0	0	0	0	0	0	0	0	0	0	0	0	0	0	0	0	0	0	0	0	0	0	0
4b2734cf4e83eba94cac4e584e1bb111	D_0__Bacteria;D_1__Proteobacteria;D_2__Alphaproteobacteria;D_3__Sphingomonadales;D_4__Sphingomonadaceae	0	0	0	0	0	0	0	0	0	0	0	0	0	0	69	0	0	0	0	0	0	0	0	25	0	0	0	0	0	0	0	0	0	0	0	0	0	0	0	0	0	0	0
6d14f0756f9e42492be4d43daf320ba6	D_0__Bacteria;D_1__Gemmatimonadetes;D_2__Gemmatimonadetes;D_3__Gemmatimonadales;D_4__Gemmatimonadaceae;D_5__uncultured;D_6__uncultured Gemmatimonadales bacterium	0	0	0	0	0	0	0	0	0	0	0	0	0	0	0	0	0	0	0	0	0	0	0	0	0	7	0	0	0	0	0	0	0	0	0	0	0	59	0	9	0	0	0
61d3a2a4cc3ea1b9cf1b03902b01dc7e	D_0__Bacteria;D_1__Actinobacteria;D_2__0319-7L14;D_3__uncultured bacterium;D_4__uncultured bacterium;D_5__uncultured bacterium;D_6__uncultured bacterium	0	0	0	0	0	0	0	0	0	0	0	0	0	0	0	0	0	0	0	0	0	0	0	0	0	0	0	0	0	0	0	0	0	0	0	29	0	0	0	0	0	0	0
9d7df9de72f2416e23fe78249ca4887a	D_0__Bacteria;D_1__Proteobacteria;D_2__Alphaproteobacteria;D_3__Rhizobiales;D_4__Rhizobiaceae;D_5__Mesorhizobium	0	0	0	0	0	0	0	0	0	0	0	0	0	0	0	0	0	0	0	0	0	0	0	0	0	0	0	0	0	189	0	0	0	0	0	0	0	0	0	0	0	0	0
d106be603f5743826250a805d76de332	D_0__Bacteria;D_1__Proteobacteria;D_2__Gammaproteobacteria;D_3__Betaproteobacteriales;D_4__Burkholderiaceae;D_5__Pelomonas	0	0	0	0	0	0	0	0	0	0	0	0	0	0	0	0	0	0	0	0	0	0	0	0	0	0	0	0	0	25	0	0	0	0	0	0	0	0	0	0	0	0	0
91b9919799fcca01afe078b687d28d4d	D_0__Bacteria;D_1__Bacteroidetes;D_2__Bacteroidia;D_3__Sphingobacteriales;D_4__Sphingobacteriaceae;D_5__Sphingobacterium	0	0	0	0	0	0	0	0	0	0	0	0	0	0	0	15	0	0	0	0	0	5	0	0	0	0	0	0	0	0	0	0	0	0	0	0	0	0	72	0	0	0	0
3001363f359b17d56facee045cd1b367	D_0__Bacteria;D_1__Proteobacteria;D_2__Gammaproteobacteria;D_3__Pseudomonadales;D_4__Moraxellaceae;D_5__Acinetobacter	48	0	0	0	0	21	0	0	0	0	0	0	8	0	44	0	87	5	0	0	0	0	0	0	0	0	0	14	0	9	0	4	0	0	45	45	182	708	178	0	9	0	0
fdaddb678f21eacfd67308fbe759a3d1	D_0__Bacteria;D_1__Planctomycetes;D_2__Planctomycetacia;D_3__Pirellulales;D_4__Pirellulaceae;D_5__uncultured;D_6__uncultured bacterium	0	0	0	0	0	0	0	0	0	0	0	0	0	0	0	0	0	0	0	0	0	0	0	0	0	0	0	0	0	0	0	0	0	0	0	0	0	0	33	0	0	0	0
a5821a810016d1255907a72de243dc4b	D_0__Bacteria;D_1__Atribacteria;D_2__JS1;D_3__uncultured organism;D_4__uncultured organism;D_5__uncultured organism;D_6__uncultured organism	0	0	0	0	0	0	0	0	0	0	0	0	0	0	0	0	0	0	0	0	0	0	0	0	0	0	0	0	0	0	0	0	0	0	28	0	0	0	0	0	0	0	0
746fe6c59749e0ac07114aa177e454b1	D_0__Bacteria;D_1__Actinobacteria;D_2__Actinobacteria;D_3__Corynebacteriales;D_4__Corynebacteriaceae	91	0	0	0	0	0	0	0	0	0	0	0	0	0	0	0	0	0	0	0	0	0	0	30	0	0	0	44	0	79	0	0	0	0	0	0	45	0	39	48	0	23	0
bd99cb7f749751e504fb50d18bd12d4c	D_0__Bacteria;D_1__Bacteroidetes;D_2__Bacteroidia;D_3__Flavobacteriales;D_4__Weeksellaceae;D_5__Chryseobacterium	0	0	0	0	0	0	0	30	21	0	0	0	0	26	0	0	0	0	0	0	0	0	0	0	0	0	0	0	0	0	0	0	0	0	0	0	0	0	0	0	0	0	0
61d95b7acd801136c1224881f67ef2ef	D_0__Bacteria;D_1__Proteobacteria;D_2__Gammaproteobacteria;D_3__Xanthomonadales;D_4__Rhodanobacteraceae;D_5__uncultured	0	0	0	0	0	0	0	0	0	0	0	0	0	0	0	0	0	0	0	0	0	0	0	0	0	0	0	0	0	0	0	0	0	0	0	0	0	0	39	0	0	0	0
f99b20291d5886ba12ab067b5241a93f	D_0__Bacteria;D_1__Firmicutes;D_2__Clostridia;D_3__Clostridiales;D_4__Ruminococcaceae;D_5__[Eubacterium] coprostanoligenes group;D_6__human gut metagenome	0	0	0	0	0	0	6	12	0	0	0	5	0	0	4	0	0	0	0	0	8	0	0	0	0	6	35	0	11	0	0	0	0	10	0	9	4	0	0	0	2	0	0
56b677f5115a0fcbcd2c97fd256ccf15	D_0__Bacteria;D_1__Bacteroidetes;D_2__Bacteroidia;D_3__Bacteroidales;D_4__Tannerellaceae;D_5__Parabacteroides;D_6__Parabacteroides johnsonii CL02T12C29	0	0	0	0	0	0	0	0	0	0	0	0	0	0	0	0	0	13	0	0	0	0	0	0	0	0	0	0	0	0	0	29	0	0	0	0	0	0	0	13	0	0	0
59ffcfaee9094bb8c2ba45a305abcf1e	D_0__Bacteria;D_1__Proteobacteria;D_2__Alphaproteobacteria;D_3__Rhizobiales;D_4__Devosiaceae	0	0	0	0	0	0	0	0	0	0	0	0	0	0	29	0	0	0	0	0	0	0	0	0	0	0	0	0	0	0	0	0	0	0	0	0	0	0	0	0	0	0	0
cb3a94e8910ee0417f743a46ecc9d7da	D_0__Bacteria;D_1__Bacteroidetes;D_2__Bacteroidia;D_3__Flavobacteriales;D_4__Flavobacteriaceae;D_5__Imtechella;D_6__Imtechella halotolerans K1	57	29	22	6	7	374	10	25	25	36	9	18	16	8	49	64	152	70	10	12	60	19	28	112	175	45	146	35	11	179	86	138	25	42	217	123	100	624	214	85	15	92	53
c8bb3c09c643ad9d387641736fe7c51b	D_0__Bacteria;D_1__Fusobacteria;D_2__Fusobacteriia;D_3__Fusobacteriales;D_4__Fusobacteriaceae;D_5__Fusobacterium	0	0	0	0	0	0	0	0	0	0	0	0	0	0	0	0	0	0	0	0	0	0	0	0	0	11	0	0	0	0	0	7	0	0	0	0	21	0	0	18	0	0	3
14692d62d6537e85f6831eccdee68815	D_0__Bacteria;D_1__Actinobacteria;D_2__Actinobacteria;D_3__Frankiales;D_4__Nakamurellaceae;D_5__Nakamurella;D_6__Nakamurella multipartita DSM 44233	0	0	0	0	0	0	0	0	0	0	0	0	0	0	0	0	0	0	0	0	0	0	0	0	0	0	0	0	0	0	0	0	0	0	0	0	0	34	0	0	0	0	0
b5dd2bf0b773d9ce8011e28a5632cb92	D_0__Bacteria;D_1__Proteobacteria;D_2__Gammaproteobacteria;D_3__Xanthomonadales;D_4__Xanthomonadaceae;D_5__Lysobacter	0	0	0	0	0	0	0	0	0	0	0	0	0	0	0	0	0	0	0	0	0	0	0	0	0	0	0	0	0	0	0	0	0	0	0	0	0	0	30	0	0	0	0
c99c345c38d6a35d1976e208ec100127	D_0__Bacteria;D_1__Proteobacteria;D_2__Gammaproteobacteria;D_3__Xanthomonadales;D_4__Xanthomonadaceae;D_5__Stenotrophomonas	49	0	0	0	0	0	0	0	0	0	0	0	0	0	32	33	162	0	0	0	0	0	0	36	0	0	103	21	0	0	0	0	0	0	0	103	38	85	62	24	0	43	0
1cb3904ca5609f4e6c82aed6660581da	D_0__Bacteria;D_1__Acidobacteria;D_2__Subgroup 6	0	0	0	0	0	0	0	0	0	0	0	0	0	0	0	0	0	0	0	0	0	0	0	0	0	0	0	0	0	0	0	0	0	0	0	0	0	0	26	0	0	0	0
32ab72c3dab8eb5333c1244b18b6141a	D_0__Bacteria;D_1__Proteobacteria;D_2__Alphaproteobacteria;D_3__Rhodobacterales;D_4__Rhodobacteraceae;D_5__Rubellimicrobium;D_6__uncultured bacterium	0	0	0	0	0	0	0	0	0	0	0	0	0	0	0	0	0	0	0	0	0	0	0	0	0	0	0	0	0	0	0	0	0	0	0	0	0	51	0	0	0	0	0
d575b21c85533104edd35cfe6140998f	D_0__Bacteria;D_1__Bacteroidetes;D_2__Bacteroidia;D_3__Chitinophagales;D_4__Chitinophagaceae;D_5__Flaviaesturariibacter;D_6__uncultured bacterium	0	0	0	0	0	0	0	0	0	0	0	0	0	0	0	0	0	0	0	0	0	0	0	0	0	0	0	0	0	0	0	0	0	0	0	0	0	0	35	0	0	0	0
b88b498b5dac8aa8ba3fdff85f7033b0	D_0__Bacteria;D_1__Actinobacteria;D_2__Actinobacteria;D_3__Corynebacteriales;D_4__Corynebacteriaceae	0	0	0	0	0	0	0	0	0	0	0	0	0	0	0	0	0	0	0	0	0	0	0	38	0	0	0	0	0	0	0	0	0	0	0	0	0	0	0	0	0	0	0
257ec2ea6f41595e4fc6b6f86528a8e2	D_0__Bacteria;D_1__Firmicutes;D_2__Negativicutes;D_3__Selenomonadales;D_4__Veillonellaceae;D_5__Dialister;D_6__uncultured bacterium	0	0	0	0	0	0	0	0	0	0	0	302	0	0	0	0	0	0	0	0	0	0	0	0	0	0	0	0	0	0	0	0	0	0	0	0	0	0	0	0	74	0	32
f87aa5ab60abee1f3f18c5f4da9252b6	D_0__Bacteria;D_1__Firmicutes;D_2__Negativicutes;D_3__Selenomonadales;D_4__Veillonellaceae;D_5__Dialister;D_6__uncultured bacterium	0	0	0	0	0	0	0	0	0	0	0	282	0	0	0	0	0	0	0	0	0	0	0	0	0	0	0	0	0	0	0	0	0	0	0	0	0	0	0	415	0	0	0
ca23b5d6556c2d449242676ecbaa7b67	D_0__Bacteria;D_1__Actinobacteria;D_2__Rubrobacteria;D_3__Rubrobacterales;D_4__Rubrobacteriaceae;D_5__Rubrobacter	0	0	0	0	0	0	0	14	0	0	0	0	0	0	0	23	22	0	0	0	0	0	0	0	0	0	0	0	0	0	0	0	0	0	0	0	0	0	25	0	0	0	0
92a599176306ee9a7d3e06a82871696f	D_0__Bacteria;D_1__Acidobacteria;D_2__Blastocatellia (Subgroup 4);D_3__Pyrinomonadales;D_4__Pyrinomonadaceae;D_5__RB41	0	0	0	0	0	0	0	2	0	0	0	0	0	0	0	0	0	0	0	0	0	0	0	0	0	0	0	0	0	23	0	0	0	0	0	0	0	0	0	0	0	0	0
70d33d8e9ae8e3bafe8525f32b612314	D_0__Bacteria;D_1__Proteobacteria;D_2__Alphaproteobacteria;D_3__Sphingomonadales;D_4__Sphingomonadaceae;D_5__Sphingomonas	0	0	0	0	0	0	0	0	0	0	0	0	0	0	0	43	0	9	0	0	0	0	0	0	0	0	28	0	0	27	0	0	0	0	114	0	0	69	0	0	0	0	0
a2256ba50e68ea2a3d9efaf99e294064	D_0__Bacteria;D_1__Verrucomicrobia;D_2__Verrucomicrobiae;D_3__Pedosphaerales;D_4__Pedosphaeraceae;D_5__uncultured subdivision 3 bacterium;D_6__uncultured subdivision 3 bacterium	0	0	0	0	0	0	0	0	0	0	0	0	0	0	0	0	0	0	0	0	0	0	0	26	0	0	0	0	0	0	0	0	0	0	0	0	0	0	0	0	0	0	0
608c840075bd2b8d4f4ecc5cc4b37ef1	D_0__Bacteria;D_1__Firmicutes;D_2__Bacilli;D_3__Bacillales;D_4__Staphylococcaceae;D_5__Staphylococcus	41	0	0	0	0	0	0	0	0	0	0	0	0	0	0	0	0	0	0	0	0	0	0	0	0	0	0	0	0	0	0	0	0	0	0	0	9	0	0	55	0	0	0
f3a939434b2aca8269f9382d6e5a6c81	D_0__Bacteria;D_1__Firmicutes;D_2__Bacilli;D_3__Bacillales;D_4__Bacillaceae;D_5__Bacillus	0	0	0	0	0	33	0	0	0	0	0	0	0	0	0	0	0	0	0	0	0	0	0	0	0	0	0	0	0	0	0	0	0	0	0	0	0	0	0	0	0	0	0
b35ec05fb04f7835c6e53f3839e84819	D_0__Bacteria;D_1__Gemmatimonadetes;D_2__S0134 terrestrial group;D_3__uncultured Gemmatimonadetes bacterium;D_4__uncultured Gemmatimonadetes bacterium;D_5__uncultured Gemmatimonadetes bacterium;D_6__uncultured Gemmatimonadetes bacterium	9	0	0	0	0	29	0	0	0	0	0	0	0	0	0	0	0	0	0	0	0	0	0	0	0	0	0	0	0	0	0	0	0	0	0	0	0	0	0	0	0	0	0
e94ab716a77a99d724dd6a7b455c95d8	D_0__Bacteria;D_1__Proteobacteria;D_2__Gammaproteobacteria;D_3__Xanthomonadales;D_4__Xanthomonadaceae;D_5__Stenotrophomonas	0	0	0	0	0	0	0	0	0	0	33	0	0	0	0	0	0	0	0	0	0	0	0	0	0	0	0	0	0	0	0	0	0	0	0	0	0	0	0	0	0	0	0
ebc38d37432287d97df16c3a8af064e8	D_0__Bacteria;D_1__Actinobacteria;D_2__Actinobacteria;D_3__Micrococcales;D_4__Dermabacteraceae;D_5__Dermabacter	21	0	9	0	0	0	0	0	0	0	0	0	0	0	0	0	0	0	0	0	0	0	0	0	0	6	0	35	0	0	0	0	0	0	0	0	0	0	0	37	0	0	0
b65e058c26609026ddf03b17aedbed50	D_0__Bacteria;D_1__Verrucomicrobia;D_2__Verrucomicrobiae;D_3__Verrucomicrobiales;D_4__Akkermansiaceae;D_5__Akkermansia;D_6__uncultured bacterium	0	0	0	0	5	0	0	0	0	0	0	0	11	0	0	0	0	0	10	0	0	0	0	0	0	0	9	0	0	0	0	0	0	13	0	0	0	0	0	0	0	0	0
d36ec20ca16ee93da05eeed141a55f03	D_0__Bacteria;D_1__Bacteroidetes;D_2__Bacteroidia;D_3__Bacteroidales;D_4__Marinifilaceae;D_5__Odoribacter;D_6__Culturomica massiliensis	0	0	0	0	0	0	0	0	0	0	0	0	12	0	17	0	0	0	0	0	10	0	0	0	0	0	0	0	0	0	0	0	0	0	0	0	0	0	0	0	0	0	0
702804c0de109a80e2922f852e39d493	D_0__Bacteria;D_1__Proteobacteria;D_2__Gammaproteobacteria;D_3__Betaproteobacteriales;D_4__Neisseriaceae;D_5__Neisseria	0	0	0	0	0	0	0	0	0	0	0	0	0	0	0	0	0	0	0	0	0	0	0	0	0	36	0	0	0	0	0	0	0	0	0	0	9	0	0	0	0	0	0
c4d96209854f3fd6da475ebdaedd40a1	D_0__Bacteria;D_1__Acetothermia;D_2__Acetothermiia;D_3__uncultured bacterium;D_4__uncultured bacterium;D_5__uncultured bacterium;D_6__uncultured bacterium	0	2	0	0	0	0	0	0	0	0	0	0	0	0	0	0	0	0	0	0	0	0	0	33	0	0	0	0	0	0	0	0	0	0	0	0	0	0	0	0	0	0	0
a74547679db9a72ffea5d524ab875b65	D_0__Bacteria;D_1__Acidobacteria;D_2__Subgroup 6	0	0	0	0	0	0	0	0	0	0	0	0	0	0	0	0	0	0	0	0	0	0	0	0	0	0	0	0	0	0	0	0	0	0	0	0	0	0	31	0	0	15	0
d10ecd4092882f590ae825800681ce09	D_0__Bacteria;D_1__Firmicutes;D_2__Bacilli;D_3__Bacillales;D_4__Staphylococcaceae;D_5__Staphylococcus	46	0	0	0	0	0	0	0	0	10	0	0	0	4	0	0	0	0	0	0	0	0	0	24	0	0	0	0	0	46	0	0	0	0	0	0	26	0	21	0	0	10	0
ae9f31d875b393c74329d4820c4fe39f	D_0__Bacteria;D_1__FBP;D_2__uncultured soil bacterium;D_3__uncultured soil bacterium;D_4__uncultured soil bacterium;D_5__uncultured soil bacterium;D_6__uncultured soil bacterium	0	0	0	0	0	0	0	0	0	0	0	0	0	0	0	0	0	0	0	0	0	0	0	0	0	0	0	0	0	0	0	0	0	0	0	0	0	97	0	0	0	0	0
ab707b3d8f48f64346c7407b56ed00fb	D_0__Bacteria;D_1__Gemmatimonadetes;D_2__Gemmatimonadetes;D_3__Gemmatimonadales;D_4__Gemmatimonadaceae	0	0	0	0	0	0	0	0	0	0	0	0	0	0	0	0	0	0	0	0	0	0	0	0	0	0	0	0	0	0	0	0	0	0	0	0	0	0	70	0	0	0	0
afda42315f21e40f86bf32814133da16	D_0__Bacteria;D_1__Proteobacteria;D_2__Gammaproteobacteria;D_3__Oceanospirillales;D_4__Halomonadaceae;D_5__Halomonas	0	87	73	110	76	43	112	0	0	0	0	0	0	0	0	0	0	0	98	113	58	92	143	0	0	0	0	0	0	0	157	78	102	91	0	0	0	0	0	0	0	0	0
ce3801d2012a6fd8a218e1df7f7711b5	D_0__Bacteria;D_1__Bacteroidetes;D_2__Bacteroidia;D_3__Bacteroidales;D_4__Dysgonomonadaceae;D_5__Proteiniphilum	0	0	0	0	0	0	0	0	0	0	6	0	0	0	0	0	8	0	0	0	0	0	0	0	35	0	0	0	12	0	0	0	0	0	0	0	0	0	0	0	0	0	0
3f1b9a6759e5398478e3b2ab9befff15	D_0__Bacteria;D_1__Acidobacteria;D_2__Acidobacteriia;D_3__Solibacterales;D_4__Solibacteraceae (Subgroup 3);D_5__Bryobacter	0	0	0	0	0	0	0	0	0	0	0	0	0	0	0	0	0	0	0	0	0	0	0	0	0	0	27	0	0	0	0	0	0	0	0	0	0	0	0	0	0	0	0
aa115c1b3f6f1d215bb186736b614dff	D_0__Bacteria;D_1__Firmicutes;D_2__Clostridia;D_3__Clostridiales;D_4__Lachnospiraceae;D_5__[Ruminococcus] torques group	0	0	0	0	0	0	0	33	0	0	0	0	0	0	0	0	0	0	0	20	0	39	0	0	27	14	0	0	35	0	0	0	15	0	0	0	60	0	0	27	11	0	0
7881d9e4513ac76c20f41c76ad7066dd	D_0__Bacteria;D_1__Halanaerobiaeota;D_2__Halanaerobiia;D_3__Halanaerobiales;D_4__Halanaerobiaceae;D_5__Halanaerobium;D_6__bacterium YC-ZSS-LKJ55	0	0	0	0	0	0	0	0	0	0	0	0	0	0	0	0	0	0	0	0	0	0	0	0	0	0	0	0	0	0	0	0	0	0	41	0	0	0	0	0	0	0	0
b89166337986bf247688df4bd973507d	D_0__Bacteria;D_1__Firmicutes;D_2__Bacilli;D_3__Bacillales;D_4__Staphylococcaceae;D_5__Staphylococcus	424	0	0	0	56	48	0	0	0	544	0	27	0	65	494	0	0	24	0	130	98	190	0	1455	1597	859	1504	6383	29	139	0	0	0	38	0	251	80	124	372	90	152	902	115
6dbd313097675183e5500b93f2ba9e83	D_0__Bacteria;D_1__Proteobacteria;D_2__Gammaproteobacteria;D_3__Pseudomonadales;D_4__Moraxellaceae;D_5__Acinetobacter	0	0	0	0	0	0	0	0	0	0	0	21	0	0	0	0	0	0	0	0	0	0	0	0	0	0	0	0	0	0	0	0	0	0	0	0	65	42	27	30	0	0	0
7ea1ff7469a3d298476ad25973c6d2ca	D_0__Bacteria;D_1__Firmicutes;D_2__Bacilli;D_3__Bacillales;D_4__Staphylococcaceae;D_5__Staphylococcus	77	0	0	0	0	0	0	0	0	0	0	0	0	0	0	0	0	0	0	0	0	0	0	0	0	13	0	0	0	0	0	0	0	0	0	0	26	0	0	0	0	0	0
79b99a72ee00e14567c9980fd2893149	D_0__Bacteria;D_1__Proteobacteria;D_2__Gammaproteobacteria;D_3__Betaproteobacteriales;D_4__Burkholderiaceae	0	0	0	0	0	0	0	0	0	0	0	0	0	26	0	0	0	0	0	0	0	0	0	0	0	0	0	0	0	0	0	0	0	0	0	0	0	0	0	0	0	0	0
6a5b1ba8d118f9f3e3848b84adc08322	D_0__Bacteria;D_1__Proteobacteria;D_2__Alphaproteobacteria;D_3__Rhizobiales;D_4__Xanthobacteraceae	0	0	0	0	0	0	0	0	0	0	0	0	0	0	0	0	0	0	0	0	0	0	0	0	0	0	43	0	22	0	0	0	0	0	0	0	0	0	0	0	0	0	0
faaf0a9812c5de0effb7f1517bc4902a	D_0__Bacteria;D_1__Firmicutes;D_2__Clostridia;D_3__Clostridiales;D_4__Lachnospiraceae;D_5__Agathobacter;D_6__Eubacterium ramulus	0	0	24	0	0	0	0	0	0	0	21	0	0	0	0	0	0	22	0	0	0	0	0	0	12	0	0	0	0	0	0	30	0	0	0	0	0	0	0	14	0	0	0
cf9bee9d4d17de1873de4dba83770b3d	D_0__Bacteria;D_1__Bacteroidetes;D_2__Bacteroidia;D_3__Flavobacteriales;D_4__Flavobacteriaceae;D_5__Flavobacterium;D_6__Cytophaga sp. SA1	0	0	0	0	0	0	0	4	0	0	2	0	6	15	0	0	0	0	0	0	0	11	16	0	0	0	0	0	0	0	0	0	0	0	0	0	0	0	0	0	0	0	0
6f7a261954c8050ddd20f6f9b94b9d25	D_0__Bacteria;D_1__Proteobacteria;D_2__Gammaproteobacteria;D_3__Diplorickettsiales;D_4__Diplorickettsiaceae;D_5__uncultured;D_6__uncultured bacterium	0	0	0	0	0	0	0	0	0	0	0	0	0	0	0	0	0	0	0	0	0	0	0	0	0	0	0	0	0	0	0	0	0	0	29	0	0	0	0	0	0	0	0
960d05db6cb2c8f647737cee3b3e935e	D_0__Bacteria;D_1__Proteobacteria;D_2__Gammaproteobacteria;D_3__Betaproteobacteriales;D_4__Burkholderiaceae;D_5__Parasutterella	0	0	0	0	9	0	0	0	0	0	0	0	4	0	0	0	0	0	6	0	0	0	0	0	0	0	5	0	0	0	0	0	0	11	0	4	0	0	0	0	0	0	2
d3be5fbd1dbc9f483764ab3b466b603b	D_0__Bacteria;D_1__Proteobacteria;D_2__Gammaproteobacteria;D_3__Betaproteobacteriales;D_4__Burkholderiaceae;D_5__Acidovorax;D_6__Acidovorax oryzae	0	24	0	0	0	0	0	13	16	0	0	0	13	17	0	0	0	0	0	0	0	0	12	0	0	0	0	0	0	0	9	46	11	0	0	0	0	0	15	0	0	0	0
74cfaa4dfb80b71d9f74ac4b5b9b5437	D_0__Bacteria;D_1__Proteobacteria;D_2__Gammaproteobacteria;D_3__Betaproteobacteriales;D_4__Burkholderiaceae;D_5__Ramlibacter	0	0	0	0	0	0	0	0	0	0	0	0	0	0	0	0	0	0	0	0	0	0	0	0	0	0	0	0	0	0	0	0	0	0	0	0	0	51	0	0	0	0	0
41fd177f2eedfe7491f70ed38fbf12dc	D_0__Bacteria;D_1__Actinobacteria;D_2__Thermoleophilia;D_3__Solirubrobacterales;D_4__Solirubrobacteraceae;D_5__Solirubrobacter;D_6__uncultured bacterium	0	0	0	0	0	0	0	0	0	0	0	0	0	0	0	0	0	0	0	0	0	0	0	0	0	0	0	0	0	0	0	0	0	0	0	0	0	0	47	0	0	0	0
a7e325319e1dbb0bbfbe04c4fde4ee75	D_0__Bacteria;D_1__Firmicutes;D_2__Bacilli;D_3__Bacillales;D_4__Bacillaceae;D_5__Fictibacillus	0	0	0	0	0	0	0	0	0	0	0	0	0	0	0	0	0	0	0	0	0	0	0	0	0	0	0	0	0	0	0	0	0	0	0	0	0	114	0	14	0	0	0
c160d3a6e6ae12ab9494ee681df11c32	D_0__Bacteria;D_1__Actinobacteria;D_2__Acidimicrobiia;D_3__uncultured;D_4__uncultured soil bacterium;D_5__uncultured soil bacterium;D_6__uncultured soil bacterium	0	0	0	0	0	0	0	0	0	0	0	0	0	0	0	0	0	0	0	0	0	0	0	0	0	0	0	0	0	0	0	0	0	0	0	0	0	79	0	0	0	0	0
e32810cdc2c9c6b2ae564f689afabbc0	D_0__Bacteria;D_1__Firmicutes;D_2__Clostridia;D_3__Clostridiales;D_4__Family XI;D_5__Finegoldia	0	0	0	0	0	0	0	0	0	0	0	0	0	0	0	0	0	0	0	0	0	0	0	0	0	27	0	0	0	0	0	0	0	0	0	0	0	0	0	0	0	0	0
20d3746f4c03fe801dbf871343386476	D_0__Bacteria;D_1__Proteobacteria;D_2__Alphaproteobacteria;D_3__Sphingomonadales;D_4__Sphingomonadaceae	0	0	0	0	0	0	0	0	0	0	0	0	0	0	0	0	0	0	0	0	0	0	24	0	0	0	0	0	0	0	0	0	38	0	0	0	0	0	0	0	0	0	0
92c534f1edf752e2fdc31fd236890f47	D_0__Bacteria;D_1__Proteobacteria;D_2__Gammaproteobacteria;D_3__Steroidobacterales;D_4__Steroidobacteraceae;D_5__Steroidobacter	0	0	0	0	0	0	0	0	0	0	0	0	0	0	0	0	0	0	0	0	0	0	0	28	0	0	0	4	0	0	0	0	0	0	0	0	0	0	0	0	0	0	0
4cc1a5182369a71fd1aa970f780e13f7	D_0__Bacteria;D_1__Bacteroidetes;D_2__Bacteroidia;D_3__Sphingobacteriales;D_4__Sphingobacteriaceae;D_5__Sphingobacterium	0	0	0	0	0	0	0	0	0	0	0	0	0	0	0	0	0	0	0	0	0	0	0	0	0	0	0	0	0	0	0	0	0	0	0	0	0	0	45	0	0	0	0
b93b1dcdd7bec030060b565ba5f18e5e	D_0__Bacteria;D_1__Bacteroidetes;D_2__Bacteroidia;D_3__Cytophagales;D_4__Amoebophilaceae;D_5__Candidatus Cardinium;D_6__uncultured bacterium	0	0	0	0	0	0	0	0	0	0	0	0	0	0	0	0	0	0	0	0	0	0	0	0	0	0	0	0	0	0	0	0	0	6	42	0	0	0	0	0	0	0	18
5a577dba89b5bb0e6401fc8329ee02fa	D_0__Bacteria;D_1__Proteobacteria;D_2__Alphaproteobacteria;D_3__Dongiales;D_4__Dongiaceae;D_5__Dongia	0	0	0	0	0	0	0	0	0	0	0	0	0	0	0	0	0	0	0	0	0	0	0	0	36	0	13	0	0	0	0	0	0	0	0	0	0	0	0	0	0	0	0
6ecc735a6300e3b42ea0558e884781d6	D_0__Bacteria;D_1__Planctomycetes;D_2__Planctomycetacia;D_3__Pirellulales;D_4__Pirellulaceae;D_5__uncultured;D_6__uncultured bacterium	0	0	0	0	0	0	0	0	0	0	0	0	0	0	0	0	0	0	0	0	0	0	0	0	0	0	0	0	0	0	0	0	0	0	24	0	0	0	0	0	0	0	6
181505e66b30725e3585a8f4756aa713	D_0__Bacteria;D_1__Proteobacteria;D_2__Gammaproteobacteria;D_3__Xanthomonadales;D_4__Xanthomonadaceae;D_5__Stenotrophomonas	0	0	0	8	21	0	15	225	231	0	263	0	226	273	0	0	0	0	0	0	11	24	34	0	0	0	0	0	0	0	0	18	25	0	0	0	0	0	0	0	0	0	0
0b9ca62d1913e31d37055354bf85783b	D_0__Bacteria;D_1__Actinobacteria;D_2__Actinobacteria;D_3__Corynebacteriales;D_4__Corynebacteriaceae;D_5__Corynebacterium 1;D_6__Corynebacterium simulans	0	0	0	0	0	0	0	0	0	0	0	0	0	0	0	0	0	0	0	0	43	0	0	0	0	0	0	20	0	0	0	0	0	0	0	0	0	0	0	0	0	0	0
ea25bde1f4946e919254aadfa3364186	D_0__Bacteria;D_1__Actinobacteria;D_2__Actinobacteria;D_3__Streptosporangiales;D_4__Streptosporangiaceae;D_5__Nonomuraea	0	0	0	0	0	0	0	0	0	0	0	0	0	0	0	0	0	0	0	0	0	0	0	0	0	0	0	0	0	0	0	0	0	0	0	0	0	0	38	0	0	0	0
0c28fc9f344ee0844bfe3f1db134fbe1	D_0__Bacteria;D_1__Firmicutes;D_2__Negativicutes;D_3__Selenomonadales;D_4__Veillonellaceae;D_5__Dialister	0	0	0	0	0	0	0	0	0	0	0	34	0	0	0	0	0	0	0	0	0	0	0	0	0	0	0	0	0	0	0	0	0	0	0	0	0	0	0	0	0	0	0
e675290dc69fa4f7c4c1279f171ae08a	D_0__Bacteria;D_1__Bacteroidetes;D_2__Bacteroidia;D_3__Bacteroidales;D_4__Muribaculaceae;D_5__metagenome;D_6__metagenome	9	0	0	0	0	0	0	0	0	0	0	28	0	0	0	0	0	0	0	0	0	0	0	0	0	0	0	5	0	0	0	0	23	0	0	0	0	0	0	0	0	0	0
deababa48171cf56b045c7283c87b778	D_0__Bacteria;D_1__Actinobacteria;D_2__Actinobacteria;D_3__Corynebacteriales;D_4__Corynebacteriaceae;D_5__Turicella	0	0	0	0	0	42	0	0	0	0	0	0	0	0	0	0	0	0	0	0	0	0	0	0	0	0	0	0	0	0	0	0	0	0	0	0	0	0	0	0	0	0	0
751efe4a165e8243f4ac655591c490ce	D_0__Bacteria;D_1__Bacteroidetes;D_2__Bacteroidia;D_3__Cytophagales;D_4__Microscillaceae;D_5__Ohtaekwangia;D_6__uncultured bacterium	0	0	0	0	0	0	0	0	0	0	0	0	0	0	0	0	0	0	0	0	0	0	0	0	0	0	0	0	0	0	0	0	0	0	0	0	0	79	0	0	0	0	0
1db04c14c233f753b82f37bb325b2475	D_0__Bacteria;D_1__Proteobacteria;D_2__Gammaproteobacteria;D_3__Xanthomonadales;D_4__Xanthomonadaceae;D_5__Stenotrophomonas	0	0	0	0	0	0	0	0	0	0	0	0	0	0	0	0	0	0	0	0	0	0	0	0	0	0	8	0	0	72	0	0	0	0	0	0	0	0	0	0	0	0	0
8ac57400db34ccbf6be48df751e20f7a	D_0__Bacteria;D_1__Firmicutes;D_2__Bacilli;D_3__Bacillales;D_4__Staphylococcaceae;D_5__Staphylococcus	0	0	0	0	0	0	0	0	0	120	0	0	0	0	64	0	0	0	0	0	0	0	0	133	0	0	218	154	0	0	0	0	0	0	0	0	0	0	0	0	0	0	0
bb6d95097cf595b25289708798002d69	D_0__Bacteria;D_1__Acidobacteria;D_2__Acidobacteriia;D_3__Solibacterales;D_4__Solibacteraceae (Subgroup 3);D_5__Bryobacter	0	0	0	0	0	0	0	0	0	0	0	0	0	0	0	0	0	0	0	0	0	0	0	0	0	0	0	0	0	0	0	0	0	0	0	30	0	0	0	0	0	0	0
05ea5ac42567ffea0a16e9d54ada76dc	D_0__Bacteria;D_1__Proteobacteria;D_2__Alphaproteobacteria;D_3__Rhizobiales;D_4__Beijerinckiaceae;D_5__Bosea	256	0	13	0	15	0	0	871	987	28	874	0	445	1005	0	0	1400	0	15	24	8	0	11	0	0	0	0	0	0	313	0	30	13	0	100	994	0	443	164	0	0	0	465
c8e32137963101b3baf24bd09d286249	D_0__Bacteria;D_1__Actinobacteria;D_2__Actinobacteria;D_3__Propionibacteriales;D_4__Propionibacteriaceae;D_5__Cutibacterium	0	0	0	0	0	0	0	0	0	0	0	0	0	0	0	0	0	0	0	0	0	0	0	0	0	0	0	0	0	0	0	0	0	0	0	0	0	0	0	41	0	0	0
521fb8da9249635a89100a6a297538e6	D_0__Bacteria;D_1__Acidobacteria;D_2__Subgroup 6	0	0	0	0	0	0	0	0	0	0	0	0	0	0	0	0	0	0	0	0	0	0	0	0	0	0	0	0	0	0	0	0	0	0	0	27	0	0	0	0	0	0	0
f4eff885efe4a6c13633c28b637f1811	D_0__Bacteria;D_1__Proteobacteria;D_2__Alphaproteobacteria;D_3__Rhizobiales;D_4__Beijerinckiaceae;D_5__Methylobacterium	25	0	26	0	0	0	0	0	0	0	0	0	0	10	0	0	0	0	0	0	0	0	0	12	15	0	31	31	16	0	0	9	0	0	20	0	172	0	0	20	0	0	0
91ab7f68fd4339de4f92fbbeb5c4b978	D_0__Bacteria;D_1__Bacteroidetes;D_2__Bacteroidia;D_3__Flavobacteriales;D_4__Weeksellaceae;D_5__Chryseobacterium	0	0	0	0	0	0	0	0	0	0	0	0	0	0	0	0	0	0	0	0	0	0	0	0	26	0	0	0	0	0	0	0	0	0	0	0	0	0	0	0	0	0	0
8ea65e58c3e2cbdfede974573ac9572a	D_0__Bacteria;D_1__Actinobacteria;D_2__Actinobacteria;D_3__Actinomycetales;D_4__Actinomycetaceae;D_5__Actinomyces	0	0	0	0	0	0	0	0	0	0	0	52	0	0	0	0	0	0	11	0	0	0	0	0	0	0	0	0	0	0	0	0	0	0	0	0	0	0	0	0	0	0	0
85291f29220db141194121fe46edb13e	D_0__Bacteria;D_1__Actinobacteria;D_2__Actinobacteria;D_3__Corynebacteriales;D_4__Corynebacteriaceae;D_5__Corynebacterium 1;D_6__Corynebacterium kroppenstedtii	0	0	0	0	0	0	0	0	0	0	0	0	0	0	0	0	0	11	0	0	0	9	0	0	11	0	0	0	0	0	0	0	0	0	0	0	0	0	0	0	0	0	0
e7cde848a458bbc0da4bada0b7a4970c	D_0__Bacteria;D_1__Bacteroidetes;D_2__Bacteroidia;D_3__Bacteroidales;D_4__Rikenellaceae;D_5__Alistipes	0	7	10	10	11	11	0	8	0	0	0	20	31	10	6	0	0	8	24	8	4	0	0	0	20	15	24	9	0	0	0	26	20	27	0	0	7	0	4	0	7	0	0
939d83a72446d00676d4c86bce1459c8	D_0__Bacteria;D_1__Planctomycetes;D_2__Planctomycetacia;D_3__Pirellulales;D_4__Pirellulaceae;D_5__Pir4 lineage;D_6__Pirellula sp.	0	0	0	0	0	0	0	0	0	0	0	0	0	0	0	0	0	0	0	0	0	0	0	0	0	0	0	9	0	0	0	0	0	0	0	0	0	0	56	0	0	8	0
2369e269c32e24635052f6e6fb2affa4	D_0__Bacteria;D_1__Gemmatimonadetes;D_2__S0134 terrestrial group;D_3__uncultured Gemmatimonadetes bacterium;D_4__uncultured Gemmatimonadetes bacterium;D_5__uncultured Gemmatimonadetes bacterium;D_6__uncultured Gemmatimonadetes bacterium	0	0	0	0	0	0	0	0	0	0	0	0	4	0	0	0	0	0	0	0	8	0	0	0	0	0	0	0	0	0	0	0	0	0	0	0	0	0	0	0	0	24	0
acf2ff2b7734f1cadb31ff861b811f1b	D_0__Bacteria;D_1__Firmicutes;D_2__Clostridia;D_3__Clostridiales;D_4__Family XI;D_5__Anaerococcus	0	0	0	0	0	0	0	0	16	0	0	0	0	0	0	0	0	0	0	0	0	0	0	0	0	0	0	0	0	0	0	0	0	0	0	0	0	0	0	0	133	0	166
775293968f07013f04e2f8236ff7efce	D_0__Bacteria;D_1__Planctomycetes;D_2__Planctomycetacia;D_3__Gemmatales;D_4__Gemmataceae;D_5__Gemmata	0	0	0	0	0	0	0	0	0	0	0	0	0	0	0	0	0	0	0	0	0	0	0	0	0	0	28	0	0	0	0	0	0	0	0	0	0	0	0	0	0	0	0
043e983de9c39959a4e2e2b2fb8532fc	D_0__Bacteria;D_1__Proteobacteria;D_2__Deltaproteobacteria;D_3__Myxococcales;D_4__bacteriap25;D_5__metagenome;D_6__metagenome	0	0	0	0	0	29	0	0	0	0	0	0	0	0	0	0	0	0	0	0	0	0	0	0	0	0	0	0	0	0	0	0	0	0	0	0	0	0	0	0	0	0	0
1db800c6dcb68a3821d53851e1c323e9	D_0__Bacteria;D_1__Actinobacteria;D_2__Actinobacteria;D_3__Frankiales;D_4__Nakamurellaceae;D_5__Nakamurella;D_6__Nakamurella multipartita DSM 44233	0	0	0	0	0	0	0	0	0	0	0	0	0	0	0	0	0	0	0	0	0	0	0	0	0	0	0	0	0	0	0	0	0	0	0	0	0	63	0	0	0	0	0
aa1f84c5077f3f910e175f5efb06d855	D_0__Bacteria;D_1__Proteobacteria;D_2__Gammaproteobacteria;D_3__Alteromonadales;D_4__Shewanellaceae;D_5__Shewanella	0	0	0	0	0	0	0	0	0	0	0	0	0	0	0	0	0	0	0	0	0	0	18	0	0	0	0	0	0	0	0	25	0	0	0	0	0	0	0	0	0	0	0
1da01b22a10b2a214030eed01d915a00	D_0__Bacteria;D_1__Acidobacteria;D_2__Blastocatellia (Subgroup 4);D_3__Pyrinomonadales;D_4__Pyrinomonadaceae;D_5__RB41;D_6__uncultured bacterium	0	0	0	0	0	27	0	0	0	0	0	0	0	0	0	0	0	0	0	0	0	0	0	0	0	0	0	0	0	0	0	0	0	0	0	0	0	0	0	0	0	0	0
6f4a110b215310fe3d6ba3d815d352b3	D_0__Bacteria;D_1__Proteobacteria;D_2__Gammaproteobacteria	0	0	0	0	0	0	0	0	0	0	0	0	0	0	0	0	0	0	0	0	7	0	0	0	0	0	0	0	0	31	0	0	0	0	0	0	0	69	0	0	0	0	0
5ac0cfb021249925238155ff610548e1	D_0__Bacteria;D_1__Actinobacteria;D_2__Actinobacteria	0	0	9	0	0	11	0	0	0	2	0	4	0	0	0	0	0	5	0	0	0	0	0	7	0	5	0	4	0	0	0	0	0	10	35	7	0	4	0	0	0	0	0
f0968c2d5f004ac8f40f98f771a37a64	D_0__Bacteria;D_1__Gemmatimonadetes;D_2__Gemmatimonadetes;D_3__Gemmatimonadales;D_4__Gemmatimonadaceae;D_5__Gemmatimonas	0	0	0	0	0	0	0	0	0	0	0	0	0	0	0	0	0	0	0	0	0	0	0	0	0	0	0	0	0	0	0	19	0	6	0	0	0	0	0	0	0	0	0
03cfdfcf2487330d19fdde81acbf3dc4	D_0__Bacteria;D_1__Gemmatimonadetes;D_2__Longimicrobia;D_3__Longimicrobiales;D_4__Longimicrobiaceae;D_5__uncultured bacterium;D_6__uncultured bacterium	0	0	0	0	0	0	0	0	0	0	0	0	0	0	0	0	0	0	0	0	0	0	0	0	0	0	0	0	0	0	0	0	0	6	0	0	0	83	0	0	0	0	0
7b46c1d6e28ca9f32d7a27ca7bbb7fbf	D_0__Bacteria;D_1__Actinobacteria;D_2__Actinobacteria;D_3__Streptomycetales;D_4__Streptomycetaceae;D_5__Streptomyces	0	0	0	0	0	0	0	0	0	0	0	0	0	0	0	27	0	0	0	0	0	0	0	0	0	0	0	0	0	0	0	0	0	0	0	0	0	0	0	0	0	0	0
0809ab40206b77aedea2217127a15e88	D_0__Bacteria;D_1__Bacteroidetes;D_2__Bacteroidia;D_3__Bacteroidales;D_4__Prevotellaceae;D_5__Prevotella;D_6__Chlamydia trachomatis	0	0	0	0	0	0	0	0	0	0	0	0	0	0	0	0	0	0	1541	0	0	0	0	0	0	0	12	0	0	0	0	0	0	0	0	0	0	0	0	0	2444	0	2769
f9a5583a63cccd6aec79063db7ce179d	D_0__Bacteria;D_1__Acidobacteria;D_2__Blastocatellia (Subgroup 4);D_3__Blastocatellales;D_4__Blastocatellaceae;D_5__uncultured;D_6__uncultured bacterium	0	0	0	0	0	0	0	0	0	0	0	0	0	0	0	0	0	0	0	0	0	0	0	0	0	0	0	0	0	37	0	0	0	0	0	0	0	0	0	0	0	0	0
c432249a5c345b44ef69b502c18dd7ac	D_0__Bacteria;D_1__Bacteroidetes;D_2__Bacteroidia;D_3__Chitinophagales;D_4__Chitinophagaceae;D_5__Parasegetibacter;D_6__uncultured bacterium	0	0	0	0	0	0	0	0	0	0	0	0	0	0	0	0	0	0	0	0	0	0	0	0	0	0	0	0	0	0	0	0	0	0	50	0	0	0	0	0	0	0	0
92f46bc55fd52ba52363e36feb43e4d5	D_0__Bacteria;D_1__Firmicutes;D_2__Bacilli;D_3__Lactobacillales;D_4__Leuconostocaceae;D_5__Weissella;D_6__Weissella viridescens	0	0	0	0	0	0	0	0	0	0	0	0	0	0	0	0	0	77	0	0	0	0	0	0	18	0	0	0	0	0	0	0	0	0	0	0	0	0	0	0	0	0	0
2409bee15753da2e016f80efb1a0b918	D_0__Bacteria;D_1__Proteobacteria;D_2__Gammaproteobacteria;D_3__Pseudomonadales;D_4__Moraxellaceae;D_5__Psychrobacter	0	0	0	0	0	18	0	0	0	0	0	0	0	0	0	15	55	0	0	0	0	0	0	0	0	0	0	0	0	0	0	0	0	0	0	0	0	0	0	0	0	0	0
a069a1004ae34572bfa868e3bc6a8b01	D_0__Bacteria;D_1__Actinobacteria;D_2__Actinobacteria;D_3__Corynebacteriales;D_4__Corynebacteriaceae;D_5__Corynebacterium 1;D_6__Campylobacter concisus	0	0	0	0	0	0	0	0	0	0	0	0	0	0	0	0	0	0	0	0	0	0	0	0	0	0	52	0	0	0	0	0	0	0	0	0	0	0	0	0	0	0	0
6e33a6925a02d8cfbfc78dd8e5ad9b9f	D_0__Bacteria;D_1__Bacteroidetes;D_2__Bacteroidia;D_3__Bacteroidales;D_4__Prevotellaceae;D_5__Prevotella;D_6__Chlamydia trachomatis	0	0	0	0	0	0	21	0	552	0	0	16	688	0	17	0	0	13	2820	0	23	0	0	0	13	19	0	0	0	0	0	12	11	13	0	130	0	0	0	3468	4753	0	4832
0d56023641d10e5751c980785c02169e	D_0__Bacteria;D_1__Acidobacteria;D_2__Subgroup 6;D_3__uncultured Acidobacteriaceae bacterium;D_4__uncultured Acidobacteriaceae bacterium;D_5__uncultured Acidobacteriaceae bacterium;D_6__uncultured Acidobacteriaceae bacterium	0	0	0	0	0	0	0	0	0	0	0	0	0	0	0	0	0	0	0	0	0	0	0	0	0	0	0	0	0	0	0	0	0	0	0	0	0	0	26	0	0	0	0
3b6cad9a498fbd05a0f4f20ea48513d4	D_0__Bacteria;D_1__Proteobacteria;D_2__Alphaproteobacteria;D_3__Rhizobiales;D_4__Beijerinckiaceae	0	0	0	0	0	32	0	0	0	0	0	0	0	0	0	0	0	0	0	0	0	0	0	0	0	0	0	0	0	0	0	0	0	0	0	0	0	0	0	0	0	0	0
e4029dfa776e762516a346759011813b	D_0__Bacteria;D_1__Planctomycetes;D_2__Planctomycetacia;D_3__Gemmatales;D_4__Gemmataceae;D_5__uncultured	0	0	0	0	0	0	0	0	0	0	0	0	0	0	0	0	0	0	0	0	0	0	0	0	0	0	0	0	0	0	0	0	0	0	0	0	0	0	40	0	0	0	0
15ebb9f2bd1b7061bb5bf3f2e3822372	D_0__Bacteria;D_1__Proteobacteria;D_2__Alphaproteobacteria;D_3__Rhizobiales;D_4__D05-2;D_5__uncultured bacterium;D_6__uncultured bacterium	0	0	0	0	0	0	0	0	0	0	0	0	0	0	0	0	0	0	0	0	0	0	0	0	25	0	0	0	0	0	0	0	0	0	0	0	0	0	0	0	0	0	0
b21960df5deb6d285a28ef6f38cdef8c	D_0__Bacteria;D_1__Firmicutes;D_2__Clostridia;D_3__Clostridiales;D_4__Family XI;D_5__Anaerococcus	32	0	0	0	0	0	0	0	0	0	0	0	0	0	0	0	0	0	0	0	0	0	0	0	0	0	0	0	0	0	0	0	0	0	0	0	0	0	0	0	0	0	0
06e7e8fd2d3e447d4b540d8c70655f4c	D_0__Bacteria;D_1__Firmicutes;D_2__Bacilli;D_3__Lactobacillales;D_4__Leuconostocaceae;D_5__Weissella	0	0	0	0	0	0	0	0	0	0	0	0	101	0	0	0	0	0	0	0	0	0	0	0	0	0	0	0	0	0	0	0	0	0	0	0	0	0	0	0	0	0	0
11625af8c8d3b2479507d37a7ba08f93	D_0__Bacteria;D_1__Actinobacteria;D_2__Actinobacteria;D_3__Corynebacteriales;D_4__Corynebacteriaceae;D_5__Corynebacterium 1	0	0	0	0	0	0	0	0	0	147	0	0	0	0	0	0	0	0	0	0	0	0	0	275	0	0	0	359	0	96	0	0	0	0	0	0	0	0	0	0	0	188	0
f9d08503b94ec470606b5bd656263e61	D_0__Bacteria;D_1__Firmicutes;D_2__Bacilli;D_3__Lactobacillales;D_4__Leuconostocaceae;D_5__Leuconostoc	0	0	0	0	0	0	0	0	0	0	0	0	0	0	0	0	0	0	0	0	0	0	0	0	0	0	0	0	0	0	0	0	0	0	0	0	25	0	0	0	0	0	0
30b0d73bcfe6ce13d6e197fa31861477	D_0__Bacteria;D_1__Bacteroidetes;D_2__Bacteroidia;D_3__Bacteroidales;D_4__Porphyromonadaceae;D_5__Porphyromonas	0	0	0	9	0	0	0	0	0	0	0	55	0	22	0	0	0	0	0	0	6	0	0	0	0	9	0	0	0	0	0	0	12	0	0	8	0	0	0	0	7226	0	4202
a6c0985b1233f638a829b621039ba11e	D_0__Bacteria;D_1__Bacteroidetes;D_2__Bacteroidia;D_3__Bacteroidales;D_4__Porphyromonadaceae;D_5__Porphyromonas;D_6__Porphyromonas sp. 2007b	0	0	0	35	0	0	0	0	0	0	0	24	0	0	0	0	0	0	0	0	0	4	0	0	0	0	0	0	0	0	0	0	36	0	0	6	0	0	0	0	14	0	0
35d984d4db4f052de6c66e8ac2ec9261	D_0__Bacteria;D_1__Actinobacteria;D_2__Actinobacteria;D_3__Micrococcales;D_4__Micrococcaceae;D_5__Kocuria	0	0	16	0	0	0	0	0	0	0	0	0	0	0	0	0	0	0	0	0	0	0	0	0	0	0	0	0	0	0	0	0	0	0	0	0	0	105	0	0	0	0	0
62b5bf8d6e4824d6933cc65e576e10ac	D_0__Bacteria;D_1__Acidobacteria;D_2__Subgroup 6	0	0	0	0	0	0	0	0	0	0	0	0	0	0	0	0	0	0	0	0	0	0	0	0	0	0	27	0	0	0	0	0	0	0	0	0	0	0	0	0	0	0	0
4f72e3f51869c28f6355936e9cb3eee7	D_0__Bacteria;D_1__Planctomycetes;D_2__Planctomycetacia;D_3__Pirellulales;D_4__Pirellulaceae;D_5__uncultured;D_6__uncultured bacterium	0	0	0	0	0	0	0	0	6	0	0	0	0	0	0	0	0	0	0	0	0	0	0	0	0	0	0	0	0	0	0	0	0	24	21	0	0	0	37	0	0	0	0
c5a1fc1c1c6648b7408e161429a58b2d	D_0__Bacteria;D_1__Proteobacteria;D_2__Alphaproteobacteria;D_3__Rhizobiales;D_4__Rhizobiaceae;D_5__Allorhizobium-Neorhizobium-Pararhizobium-Rhizobium	1191	160	164	245	593	0	76	2573	2466	182	3002	22	1669	2804	210	72	5484	81	133	203	159	274	409	119	79	18	116	70	51	792	82	294	166	230	666	3765	89	4328	3203	242	27	95	6012
b0a7632ac63fda090435054a9d8aa4a0	D_0__Bacteria;D_1__Actinobacteria;D_2__Actinobacteria;D_3__Corynebacteriales;D_4__Corynebacteriaceae;D_5__Corynebacterium 1	19	8	0	0	0	0	0	0	0	36	0	0	0	66	0	0	23	42	0	0	0	0	0	0	0	24	31	0	0	0	0	0	0	79	41	102	12	0	0	0	0	58	5
2c0135f53cee92ff810d630e7281c8d0	D_0__Bacteria;D_1__Acidobacteria;D_2__Subgroup 6;D_3__Unknown Order;D_4__Unknown Family;D_5__Luteitalea	0	0	0	0	0	0	0	0	0	0	0	0	0	0	0	0	0	0	0	0	0	0	0	0	0	0	0	0	0	0	0	0	0	0	33	0	0	0	0	0	0	0	0
477d4367a4e64b2739a309c2489516ab	D_0__Bacteria;D_1__Actinobacteria;D_2__Actinobacteria;D_3__Micrococcales;D_4__Micrococcaceae;D_5__Kocuria	0	0	0	0	0	0	0	0	0	0	0	0	0	0	0	0	0	0	0	0	0	0	0	0	0	0	0	0	0	0	0	0	0	0	0	0	0	0	51	0	0	0	0
7a5011e494135b4e0268f2d485ba7e2f	D_0__Bacteria;D_1__Proteobacteria;D_2__Alphaproteobacteria;D_3__Rhizobiales;D_4__Xanthobacteraceae	0	0	0	0	0	0	0	0	0	0	0	0	0	0	0	0	0	0	0	0	0	0	0	0	0	0	0	0	0	0	0	0	0	0	0	0	0	0	0	0	25	0	0
93bd30e8b8d098dba529e2d68e7f4822	D_0__Bacteria;D_1__Firmicutes;D_2__Clostridia;D_3__Clostridiales;D_4__Ruminococcaceae;D_5__Fastidiosipila;D_6__Clostridiales bacterium KA00274	0	0	0	0	0	0	0	0	216	0	0	0	0	0	0	0	0	0	0	0	0	0	0	0	0	0	0	0	0	0	0	0	0	0	0	0	0	0	0	0	0	0	0
ab75a695e49a0adb72943aec9e404b56	D_0__Bacteria;D_1__Bacteroidetes;D_2__Bacteroidia;D_3__Bacteroidales;D_4__Prevotellaceae;D_5__Prevotella 7;D_6__Massiliprevotella massiliensis	0	0	0	0	0	0	11	0	0	0	0	0	0	0	10	0	0	0	0	0	5	0	0	0	0	0	0	0	0	0	0	0	0	0	0	11	0	0	0	0	0	0	0
7abf14cbec18b07112d8ad76e2632090	D_0__Bacteria;D_1__Bacteroidetes;D_2__Bacteroidia;D_3__Bacteroidales;D_4__Porphyromonadaceae;D_5__Porphyromonas	0	0	0	8	0	0	0	0	0	0	0	10	0	0	0	0	0	0	0	0	0	0	0	0	0	9466	0	0	0	0	0	0	16	0	0	0	0	0	0	0	0	0	0
16843a9a8e14db9ce443497187e49bcd	D_0__Bacteria;D_1__Bacteroidetes;D_2__Bacteroidia;D_3__Bacteroidales;D_4__Tannerellaceae;D_5__Parabacteroides	0	0	0	0	0	0	7	0	0	0	10	0	0	0	0	0	0	0	0	0	0	0	0	0	0	0	0	0	0	0	0	18	0	0	0	0	0	0	0	0	0	0	0
f4d7e7015459fa5fa373b6e31fdd03a7	D_0__Bacteria;D_1__Proteobacteria;D_2__Gammaproteobacteria;D_3__Oceanospirillales;D_4__Halomonadaceae;D_5__Zymobacter;D_6__uncultured gamma proteobacterium	0	0	0	0	0	0	0	0	0	0	0	0	0	0	0	0	0	0	0	0	0	0	0	0	0	0	0	0	0	0	0	0	0	0	39	0	0	0	0	0	0	0	0
4247748541ebb715e875580e19aa0a0e	D_0__Bacteria;D_1__Proteobacteria;D_2__Alphaproteobacteria;D_3__Acetobacterales;D_4__Acetobacteraceae;D_5__Endobacter	0	0	0	0	0	0	0	0	0	0	0	0	0	0	0	0	8	0	0	0	0	0	0	11	0	0	0	0	0	36	0	0	0	0	0	0	16	120	0	0	0	0	0
d7077e7b61f325b6c4c722bfe97685de	D_0__Bacteria;D_1__Actinobacteria;D_2__Rubrobacteria;D_3__Rubrobacterales;D_4__Rubrobacteriaceae;D_5__Rubrobacter;D_6__uncultured Rubrobacter sp.	0	0	0	0	0	0	0	0	0	0	0	0	0	0	19	0	0	0	0	0	0	0	0	0	0	0	0	0	0	0	0	0	0	0	0	0	0	61	0	0	0	0	0
8ce1d0b470e411de8db90fa6845006a8	D_0__Bacteria;D_1__Actinobacteria;D_2__Thermoleophilia;D_3__Solirubrobacterales;D_4__67-14;D_5__uncultured actinobacterium;D_6__uncultured actinobacterium	0	0	0	0	0	0	0	0	0	0	0	0	0	0	0	0	0	0	0	0	0	0	0	0	0	0	0	0	0	0	0	0	0	0	0	0	0	0	33	0	0	0	0
688295ace70e9c1dc057bf5abf88083a	D_0__Bacteria;D_1__Proteobacteria;D_2__Alphaproteobacteria;D_3__Rhizobiales;D_4__Rhizobiaceae	0	0	0	0	0	0	0	0	0	0	0	0	0	0	0	0	0	0	0	0	0	0	0	0	0	0	0	0	0	0	0	0	0	0	20	0	0	60	0	0	0	0	0
d1c53021b71601eb1018826a00fb3f17	D_0__Bacteria;D_1__Proteobacteria;D_2__Deltaproteobacteria;D_3__Myxococcales;D_4__P3OB-42;D_5__uncultured Myxococcaceae bacterium;D_6__uncultured Myxococcaceae bacterium	0	0	0	0	0	0	0	0	0	0	0	0	0	0	0	0	0	0	0	0	0	0	0	0	0	0	0	0	0	0	0	0	0	0	27	0	0	0	0	0	0	0	0
b6b6249256818e4a72e51e81a0c9dd26	D_0__Bacteria;D_1__Spirochaetes;D_2__Spirochaetia;D_3__Spirochaetales;D_4__Spirochaetaceae;D_5__Sediminispirochaeta;D_6__uncultured organism	0	0	0	0	0	0	0	0	0	0	0	0	0	0	0	0	0	0	0	0	0	0	0	0	0	0	0	0	0	0	0	16	0	0	0	0	0	51	0	0	0	0	0
ad7216b1850bb0c79037ef0bf2353de1	D_0__Bacteria;D_1__Proteobacteria;D_2__Gammaproteobacteria;D_3__Pasteurellales;D_4__Pasteurellaceae;D_5__Haemophilus	0	0	0	0	0	0	0	0	0	0	0	0	0	0	7	0	0	0	0	0	0	0	0	0	0	0	0	0	0	0	0	0	0	0	0	36	0	0	212	0	0	0	0
78427fc8868236384865fcf1d0764449	D_0__Bacteria;D_1__Bacteroidetes;D_2__Bacteroidia;D_3__Bacteroidales;D_4__Bacteroidaceae;D_5__Bacteroides	0	0	0	19	0	0	0	0	0	0	0	0	0	0	0	0	0	0	0	0	0	0	0	0	0	46	0	0	0	0	0	0	8	0	0	0	0	0	0	0	0	0	0
acfb35ac04a2ba918b408deff39d8b99	D_0__Bacteria;D_1__Firmicutes;D_2__Bacilli;D_3__Bacillales;D_4__Family XI;D_5__Gemella	0	0	0	0	0	0	0	0	0	0	0	0	0	0	0	0	0	0	0	0	0	0	0	0	0	0	0	0	0	216	0	0	0	0	0	0	0	0	0	0	0	0	0
289a8f86b53a9cc14b9c18abb4fb7528	D_0__Bacteria;D_1__Firmicutes;D_2__Clostridia;D_3__Clostridiales;D_4__Clostridiaceae 1;D_5__Clostridium sensu stricto 13	0	0	0	0	0	0	0	0	0	0	0	0	0	0	0	0	0	0	0	0	0	0	0	0	0	0	0	0	0	0	0	0	0	0	37	0	0	0	0	0	0	0	0
c59c9a46cfdd18b7c92f4a240ff2dbcf	D_0__Bacteria;D_1__Acidobacteria;D_2__Subgroup 6	0	0	0	0	0	0	0	0	0	0	0	0	0	0	0	0	17	0	0	0	0	0	0	0	0	0	0	0	0	0	0	0	0	0	0	0	0	0	51	0	0	0	0
e82a4fc5c80d08dd108d4eb98981dec6	D_0__Bacteria;D_1__Acidobacteria;D_2__Blastocatellia (Subgroup 4);D_3__Blastocatellales;D_4__Blastocatellaceae;D_5__uncultured	0	0	0	5	0	0	0	0	0	0	0	0	0	0	0	0	25	0	0	0	0	0	0	0	20	0	0	0	0	0	0	0	0	0	0	0	0	56	0	0	9	0	0
a2e469614390486f0b295956931d0f59	D_0__Bacteria;D_1__Actinobacteria;D_2__0319-7L14;D_3__uncultured bacterium;D_4__uncultured bacterium;D_5__uncultured bacterium;D_6__uncultured bacterium	0	0	0	0	0	0	0	0	0	0	0	0	0	0	0	0	46	0	0	0	0	0	0	0	0	0	0	0	0	0	0	0	0	0	0	0	0	0	0	0	0	0	0
461d0c4e8074af57981cc9d33590cc70	D_0__Bacteria;D_1__Actinobacteria;D_2__Actinobacteria;D_3__Corynebacteriales;D_4__Corynebacteriaceae;D_5__Corynebacterium 1	0	0	0	0	0	0	0	0	0	0	0	0	0	0	21	0	0	0	0	0	0	0	0	0	0	0	0	0	0	0	0	0	0	0	0	0	0	0	0	0	0	38	0
5cda08d14741fcfc328282d80db74d57	D_0__Bacteria;D_1__Firmicutes;D_2__Clostridia;D_3__Clostridiales;D_4__Ruminococcaceae;D_5__Subdoligranulum	0	0	0	0	0	0	0	13	0	0	6	0	13	0	0	5	34	0	16	0	0	0	0	0	0	0	0	0	12	0	0	6	0	0	0	6	14	0	0	0	0	0	0
750c7fd3e4d0ac4658b404cc84474f04	D_0__Bacteria;D_1__Patescibacteria;D_2__Saccharimonadia;D_3__Saccharimonadales	0	0	0	0	0	0	0	0	0	0	0	0	0	0	0	0	0	0	0	0	4	0	0	28	0	0	0	0	0	0	0	0	0	0	25	0	0	0	0	0	0	0	0
8c78ddd13f3e7d67632acb7c07554e24	D_0__Bacteria;D_1__Patescibacteria;D_2__ABY1;D_3__Candidatus Kerfeldbacteria;D_4__uncultured bacterium;D_5__uncultured bacterium;D_6__uncultured bacterium	0	0	0	0	0	0	0	0	0	0	0	0	0	0	0	0	0	0	0	0	0	0	0	0	0	0	0	0	0	0	0	0	0	0	0	0	0	0	60	0	0	0	0
b4bc33f8f618dccf1236cdf07b3e3cca	D_0__Bacteria;D_1__Proteobacteria;D_2__Alphaproteobacteria;D_3__Sphingomonadales;D_4__Sphingomonadaceae;D_5__Sphingomonas	0	0	0	0	0	0	0	0	0	0	0	0	0	0	0	0	0	0	0	0	16	0	0	0	15	0	0	0	0	0	0	0	0	0	0	0	0	0	0	0	0	23	0
062248a064186a8f9e953923f0cb0376	D_0__Bacteria;D_1__Firmicutes;D_2__Negativicutes;D_3__Selenomonadales;D_4__Veillonellaceae;D_5__Dialister;D_6__unidentified	0	0	0	0	0	0	0	0	0	0	0	0	0	0	0	0	0	0	0	0	0	0	0	0	0	0	0	0	0	0	0	0	0	0	0	0	0	0	0	0	0	0	35
8055a3aa2e10c5a7cabbcacc1aae75df	D_0__Bacteria;D_1__Bacteroidetes;D_2__Bacteroidia;D_3__Bacteroidales;D_4__Prevotellaceae;D_5__Prevotella 9	0	0	0	0	0	0	0	0	0	0	0	0	0	0	0	0	0	0	0	0	0	0	0	0	0	0	0	0	0	0	0	0	0	0	48	0	0	0	0	0	0	0	0
98a23f3264a758586c3dd0ac4abba6ae	D_0__Bacteria;D_1__Proteobacteria;D_2__Alphaproteobacteria;D_3__Rhizobiales;D_4__Beijerinckiaceae;D_5__Methylobacterium	0	22	0	4	0	0	0	0	0	0	0	0	0	0	0	0	0	0	8	0	0	7	0	0	0	0	0	0	0	0	0	0	0	0	0	0	0	0	0	0	0	0	0
2079784e630243eb31c4c05682e9a112	D_0__Bacteria;D_1__Bacteroidetes;D_2__Bacteroidia;D_3__Bacteroidales;D_4__Bacteroidaceae;D_5__Bacteroides;D_6__Bacteroides uniformis	0	0	0	0	0	0	0	0	0	0	0	0	0	0	9	0	0	32	0	0	0	0	0	0	0	0	0	0	0	0	0	0	0	0	0	0	0	0	0	0	0	0	0
dcd294343737f0a7b77350defb4b808f	D_0__Bacteria;D_1__Proteobacteria;D_2__Alphaproteobacteria;D_3__Sphingomonadales;D_4__Sphingomonadaceae;D_5__Sphingomonas	0	0	0	0	0	0	0	0	0	0	0	0	0	0	0	0	0	0	0	0	0	0	0	0	0	0	0	0	0	34	0	0	0	0	0	0	0	0	0	0	0	0	0
8909bb6c839ebe03cdbec5db911cecfd	D_0__Bacteria;D_1__Firmicutes;D_2__Negativicutes;D_3__Selenomonadales;D_4__Veillonellaceae;D_5__Veillonella	0	0	0	0	0	0	0	0	0	0	0	20	0	0	0	0	0	0	0	0	58	0	0	0	0	0	0	0	0	0	0	0	0	0	0	0	0	0	0	0	7	0	16
7ba42dad32af1fef148c2ea7b3bdabbb	D_0__Bacteria;D_1__Proteobacteria;D_2__Alphaproteobacteria;D_3__Caulobacterales;D_4__Caulobacteraceae;D_5__uncultured	23	32	20	0	10	0	16	69	40	0	74	13	47	49	14	22	82	0	0	0	0	75	100	29	29	0	39	10	9	60	35	0	15	21	30	93	34	55	0	0	0	0	0
c692ed271e6a4f6fef49f6fe992d669e	D_0__Bacteria;D_1__Proteobacteria;D_2__Alphaproteobacteria;D_3__Sphingomonadales;D_4__Sphingomonadaceae;D_5__Sphingomonas	0	0	0	0	0	0	0	0	0	0	0	0	0	0	0	0	0	0	0	0	0	0	0	0	0	0	0	0	0	30	0	0	0	0	0	0	0	22	0	0	0	0	0
382870fc4b02f18222bfecaa95c35cb4	D_0__Bacteria;D_1__Proteobacteria;D_2__Alphaproteobacteria;D_3__Rhizobiales;D_4__Rhizobiaceae;D_5__Mesorhizobium	17	0	0	17	0	0	0	698	908	0	662	0	334	547	0	0	145	0	0	0	0	0	0	0	0	0	0	0	0	36	0	0	0	0	0	64	0	0	15	0	0	0	206
d3e522b2c2b6e8ba68c9cc4cc71d20aa	D_0__Bacteria;D_1__Proteobacteria;D_2__Gammaproteobacteria;D_3__Xanthomonadales;D_4__Xanthomonadaceae;D_5__Arenimonas	0	0	0	0	0	0	0	0	0	0	0	0	0	0	0	0	0	0	0	0	0	0	0	0	0	0	0	0	0	41	0	0	0	0	0	0	0	0	0	0	0	0	0
e2f1602fa4a9703111da90f948b203c7	D_0__Bacteria;D_1__Proteobacteria;D_2__Gammaproteobacteria;D_3__Betaproteobacteriales;D_4__Neisseriaceae;D_5__Neisseria	27	0	0	0	0	0	0	0	0	0	0	0	0	0	0	0	0	0	0	0	0	0	0	0	96	0	73	0	0	0	9	0	0	0	49	0	0	0	0	0	0	0	0
349de1dae77e8e7f5cc8bde28033e82b	D_0__Bacteria;D_1__Firmicutes;D_2__Bacilli;D_3__Bacillales;D_4__Bacillaceae;D_5__Bacillus	0	0	0	0	0	0	0	0	0	0	0	0	0	0	0	0	30	0	0	0	0	0	0	0	0	0	0	0	0	0	0	0	0	0	0	0	0	0	0	0	0	0	0
663336e2b7692ee29c77d17b029644f9	D_0__Bacteria;D_1__Bacteroidetes;D_2__Bacteroidia;D_3__Bacteroidales;D_4__Prevotellaceae;D_5__Alloprevotella	0	0	0	0	0	0	0	0	0	0	9	0	0	0	0	0	0	0	0	0	0	0	0	0	0	356	0	0	0	0	0	17	0	0	0	0	0	0	0	0	0	0	0
00e68c1f09cecbb1dd3bc9cecf55d4af	D_0__Bacteria;D_1__Actinobacteria;D_2__Actinobacteria;D_3__Micrococcales;D_4__Micrococcaceae;D_5__Rothia	0	0	0	0	0	0	26	0	0	0	0	0	0	0	0	0	0	0	0	0	0	0	0	0	121	468	0	0	0	113	0	0	0	0	0	0	0	0	0	0	0	0	0
86ed0f44fe3c1fad80be30bf6871b8d2	D_0__Bacteria;D_1__Proteobacteria;D_2__Deltaproteobacteria;D_3__Myxococcales;D_4__bacteriap25;D_5__uncultured Myxococcales bacterium;D_6__uncultured Myxococcales bacterium	0	0	0	0	0	0	0	0	0	0	0	0	0	0	13	0	0	0	0	0	0	0	0	0	0	0	0	0	0	0	0	0	0	0	0	0	0	0	25	0	0	0	0
43fc3cb9f1151267f0d576f364da0aa4	D_0__Bacteria;D_1__Actinobacteria;D_2__Acidimicrobiia;D_3__Microtrichales;D_4__Ilumatobacteraceae	0	0	0	0	0	0	0	0	0	0	0	0	0	0	0	0	0	0	0	0	0	0	0	0	0	0	0	0	0	0	0	0	0	0	0	0	0	0	40	0	0	0	0
b956832352f030e43e561a0cecbe7971	D_0__Bacteria;D_1__Actinobacteria;D_2__Actinobacteria;D_3__Streptomycetales;D_4__Streptomycetaceae;D_5__Streptomyces	0	0	0	0	0	0	0	0	0	0	0	0	0	0	0	0	41	0	0	0	0	0	0	0	0	0	101	0	0	51	0	0	0	0	0	0	0	0	0	0	0	0	0
485099e8ff845e31feb966b9486b97ae	D_0__Bacteria;D_1__Firmicutes;D_2__Bacilli;D_3__Bacillales;D_4__Staphylococcaceae;D_5__Staphylococcus	0	0	0	0	0	0	0	0	0	0	0	0	0	0	0	0	0	0	0	0	0	0	0	0	0	0	0	442	0	0	0	0	0	0	0	0	0	0	0	0	0	0	0
893fd04182c752804752cdf99f153a37	D_0__Bacteria;D_1__Acidobacteria;D_2__Blastocatellia (Subgroup 4);D_3__Blastocatellales;D_4__Blastocatellaceae;D_5__Blastocatella;D_6__uncultured bacterium	23	5	13	0	0	0	15	0	5	5	4	0	0	11	0	0	118	0	9	0	0	0	20	0	0	0	0	0	0	0	0	11	0	14	0	45	0	41	0	0	0	0	22
9bee1ae91006f31921342f2abbbdf39d	D_0__Bacteria;D_1__Bacteroidetes;D_2__Bacteroidia;D_3__Bacteroidales;D_4__Prevotellaceae;D_5__Prevotella;D_6__Prevotella buccalis	164	0	0	0	0	0	0	0	0	0	0	0	0	0	0	0	0	0	0	0	0	0	0	0	0	0	0	0	0	0	0	0	0	0	0	0	0	0	0	0	0	0	0
c7a95abbacd2163b244b5e038734dddb	D_0__Bacteria;D_1__Proteobacteria;D_2__Alphaproteobacteria;D_3__Rhizobiales;D_4__Xanthobacteraceae	0	0	0	0	0	0	0	0	0	0	0	0	0	0	0	0	0	0	0	0	0	0	0	0	0	0	0	0	0	0	0	0	0	0	0	0	0	0	0	0	26	0	0
ee6aae9efdd0e072065eb7622a28cebf	D_0__Bacteria;D_1__Firmicutes;D_2__Negativicutes;D_3__Selenomonadales;D_4__Acidaminococcaceae;D_5__Phascolarctobacterium	0	0	0	0	0	10	0	0	0	0	0	0	0	5	0	0	0	0	0	0	0	0	0	0	0	0	0	9	0	0	0	0	0	0	12	0	0	0	0	0	0	0	0
1af1d4a659b6de891c7daf088d2014f9	D_0__Bacteria;D_1__Acetothermia;D_2__Acetothermiia	0	0	0	0	0	0	0	0	0	0	0	0	0	0	0	0	0	0	0	0	0	0	0	0	0	0	0	0	0	0	0	0	0	0	36	0	0	0	0	0	0	0	0
ed314614394697bcfe2403fd4760766a	D_0__Bacteria;D_1__Proteobacteria;D_2__Gammaproteobacteria;D_3__Steroidobacterales;D_4__Steroidobacteraceae;D_5__Steroidobacter	0	0	0	0	0	0	0	0	0	0	0	0	0	0	0	0	0	0	0	0	0	0	0	0	0	0	0	0	0	0	0	0	0	0	0	0	0	84	0	0	0	0	0
7fd4848e1283b7723f38272633cb8b1b	D_0__Bacteria;D_1__Proteobacteria;D_2__Gammaproteobacteria;D_3__Pasteurellales;D_4__Pasteurellaceae;D_5__Haemophilus	0	0	0	0	0	0	218	0	0	0	0	9	0	0	0	0	0	0	0	0	0	0	0	0	0	850	7	0	0	0	0	0	0	0	0	0	0	0	0	0	0	0	0
8353854819d1833076e3ed0feba5fc8c	D_0__Bacteria;D_1__Planctomycetes;D_2__Planctomycetacia;D_3__Isosphaerales;D_4__Isosphaeraceae;D_5__uncultured;D_6__uncultured Isosphaera sp.	0	0	25	0	0	0	0	0	0	0	0	0	0	0	0	0	0	0	0	0	0	0	0	0	0	0	0	0	0	0	0	0	0	0	0	0	0	0	0	0	0	0	0
c57694b070f499349bbcf8df695bef3c	D_0__Bacteria;D_1__Proteobacteria;D_2__Gammaproteobacteria;D_3__Betaproteobacteriales;D_4__Burkholderiaceae;D_5__Comamonas;D_6__Comamonas sp. S3 SY-2016	0	0	0	0	0	0	0	0	0	0	0	0	0	0	0	33	0	0	0	0	0	0	0	31	0	0	0	0	0	0	0	0	0	0	0	0	0	0	0	0	0	0	0
46dca495d1292538f48237647ef288fc	D_0__Bacteria;D_1__Proteobacteria;D_2__Alphaproteobacteria;D_3__Rhizobiales;D_4__Beijerinckiaceae;D_5__Microvirga	0	0	5	0	0	0	0	0	0	0	0	0	0	0	0	0	0	0	0	0	0	0	0	0	0	0	0	0	0	0	0	0	0	0	34	0	0	0	0	0	0	0	0
8d671185a8b88cbab698236e948f1555	D_0__Bacteria;D_1__Bacteroidetes;D_2__Bacteroidia	0	0	0	0	0	0	0	0	0	0	0	0	0	0	0	0	0	0	0	0	0	0	0	0	0	25	0	0	0	0	0	0	0	0	0	0	0	0	0	0	0	0	0
8ea5d17ed459a0526b861611b571c8b2	D_0__Bacteria;D_1__Actinobacteria;D_2__Actinobacteria;D_3__Corynebacteriales;D_4__Corynebacteriaceae;D_5__Turicella	0	0	0	0	0	0	0	0	0	0	0	0	0	0	0	0	0	707	0	0	0	0	0	0	0	0	0	0	0	0	0	0	0	0	0	0	0	0	0	0	0	0	0
731c37be5a4d1f254ba3fb1dc7ea608f	D_0__Bacteria;D_1__Actinobacteria;D_2__Acidimicrobiia;D_3__Microtrichales;D_4__Ilumatobacteraceae;D_5__uncultured;D_6__metagenome	0	0	0	0	0	0	0	0	0	0	0	0	0	0	0	0	0	0	0	0	0	0	0	0	0	0	33	0	0	0	0	0	0	0	0	0	0	0	0	0	0	0	0
d3380166671c20458172383ff017c3af	D_0__Bacteria;D_1__Proteobacteria;D_2__Alphaproteobacteria;D_3__Sphingomonadales;D_4__Sphingomonadaceae	0	0	0	0	0	0	0	0	0	0	0	0	0	0	0	0	0	0	0	0	0	0	0	0	0	0	0	0	0	0	0	0	0	0	0	0	0	43	0	0	0	0	0
e523237a9ffb162f2ca583249de906b2	D_0__Bacteria;D_1__Firmicutes;D_2__Bacilli;D_3__Lactobacillales;D_4__Streptococcaceae;D_5__Streptococcus	0	0	0	0	0	0	0	0	0	0	0	0	0	0	0	0	0	0	0	0	0	0	0	0	0	0	37	0	0	0	0	0	0	0	0	0	30	0	35	0	0	0	0
73ab844325753e9b9b640c4091c899c9	D_0__Bacteria;D_1__Actinobacteria;D_2__Actinobacteria;D_3__Corynebacteriales;D_4__Corynebacteriaceae	90	0	0	0	0	0	0	0	0	0	0	0	0	0	0	0	0	0	0	0	0	0	0	0	0	0	0	0	0	86	0	0	0	0	0	0	0	0	0	0	0	29	0
64e78b0ccc801be8a33c6cb05dae2be7	D_0__Bacteria;D_1__Actinobacteria;D_2__Actinobacteria;D_3__Streptomycetales;D_4__Streptomycetaceae;D_5__Streptomyces	0	0	0	0	0	0	0	0	13	0	0	0	24	19	320	67	0	0	0	0	0	0	0	99	0	0	0	0	0	1190	0	0	0	0	47	0	204	0	0	0	0	21	0
4244265ab1c1812edb5ed380bf0eebc5	D_0__Bacteria;D_1__Proteobacteria;D_2__Alphaproteobacteria;D_3__Rhizobiales;D_4__Beijerinckiaceae;D_5__Methylobacterium	24	0	0	0	0	9	0	0	0	68	0	157	0	0	12	0	66	0	0	0	0	0	0	0	0	0	21	0	362	45	19	0	0	0	0	34	96	252	32	0	190	11	20
0b14b335c579444a61825261432caf19	D_0__Bacteria;D_1__Actinobacteria;D_2__Actinobacteria;D_3__Streptomycetales;D_4__Streptomycetaceae;D_5__Streptomyces	0	0	0	0	0	0	0	0	0	0	0	0	0	0	0	0	0	0	0	0	0	0	0	0	0	0	0	0	0	0	0	0	0	0	0	0	0	0	22	0	0	0	43
9949da15333a7a338c62850f73af2617	D_0__Bacteria;D_1__Firmicutes;D_2__Clostridia;D_3__Clostridiales;D_4__Ruminococcaceae;D_5__Ruminococcus 2	0	0	0	0	9	0	0	0	0	0	0	0	6	0	0	0	0	0	0	0	0	0	0	0	0	0	11	0	0	0	0	0	0	8	0	11	0	0	0	0	0	0	0
7e4820ce48766a3c45f75707ab8b9cd1	D_0__Bacteria;D_1__Actinobacteria;D_2__Actinobacteria;D_3__Micrococcales;D_4__Micrococcaceae;D_5__Nesterenkonia	0	0	0	0	0	38	0	0	0	0	0	0	0	0	0	0	0	0	0	0	0	0	0	0	0	0	0	6	0	0	0	0	0	0	0	0	0	0	0	0	0	0	0
30147bf34207c64bc7182def5b70a44b	D_0__Bacteria;D_1__Actinobacteria;D_2__Actinobacteria;D_3__Micrococcales;D_4__Micrococcaceae	0	0	0	0	0	0	0	0	0	0	0	0	0	0	0	0	0	11	0	0	0	0	0	0	0	0	0	0	0	0	0	0	0	0	0	0	9	0	27	0	0	0	0
8e90b88bbe8c95cd58e7203f6ba512c7	D_0__Bacteria;D_1__Fusobacteria;D_2__Fusobacteriia;D_3__Fusobacteriales;D_4__Fusobacteriaceae;D_5__Fusobacterium	0	0	0	0	0	0	0	0	0	0	0	0	0	0	0	0	0	0	0	0	0	0	0	53	0	0	0	0	0	0	0	0	0	0	0	0	0	0	0	0	0	0	0
11b6efd434ca7fe647a78e899f7366b2	D_0__Bacteria;D_1__Acidobacteria;D_2__Blastocatellia (Subgroup 4);D_3__Pyrinomonadales;D_4__Pyrinomonadaceae;D_5__RB41	0	0	0	0	0	0	0	0	0	0	0	0	0	0	0	0	0	0	0	0	0	0	0	0	0	0	0	0	0	0	0	0	0	0	0	0	0	72	0	0	0	0	0
85c2b3b231498f788271bfe8b88f2b64	D_0__Bacteria;D_1__Proteobacteria;D_2__Alphaproteobacteria;D_3__Sphingomonadales;D_4__Sphingomonadaceae;D_5__Sphingomonas	15	0	0	0	0	0	0	0	0	0	0	0	0	0	0	0	0	0	0	0	0	28	38	33	0	0	69	0	0	0	0	0	0	0	0	0	0	0	37	0	0	0	0
87741c77beccba658fda19d2ba59920b	D_0__Bacteria;D_1__Elusimicrobia;D_2__Elusimicrobia;D_3__Lineage IV;D_4__uncultured bacterium;D_5__uncultured bacterium;D_6__uncultured bacterium	0	0	0	0	0	0	0	0	0	0	0	0	0	0	0	0	66	0	0	0	0	0	0	0	0	0	0	0	0	0	0	0	0	0	0	0	0	0	0	0	0	0	0
6d25d66aa8cfa6796dcb2aa80e77232d	D_0__Bacteria;D_1__Bacteroidetes;D_2__Bacteroidia;D_3__Bacteroidales;D_4__Prevotellaceae;D_5__Alloprevotella;D_6__uncultured organism	0	0	0	0	0	0	0	0	0	0	0	0	0	0	0	0	0	0	0	0	0	0	0	0	0	0	0	0	0	0	0	0	0	0	0	0	0	0	38	0	0	0	0
38ab1656ae2751d1e38a2a97d76b6c6c	D_0__Bacteria;D_1__Firmicutes;D_2__Bacilli;D_3__Bacillales;D_4__Bacillaceae;D_5__Bacillus;D_6__Bacillus endophyticus	0	0	0	0	0	0	0	0	0	0	0	0	0	0	0	0	0	0	0	0	0	0	0	0	0	0	0	0	0	0	0	0	0	0	0	0	0	0	40	0	0	0	0
701068dad2720d0ab34615acf1dbe047	D_0__Bacteria;D_1__Firmicutes;D_2__Bacilli;D_3__Bacillales;D_4__Staphylococcaceae;D_5__Staphylococcus	0	0	0	0	0	0	0	0	0	0	0	0	0	0	0	0	0	0	0	0	0	0	0	0	0	0	0	0	0	0	0	0	0	0	28	0	0	0	0	0	0	0	0
610422247068cc5f3a064dc8085b717d	D_0__Bacteria;D_1__Acidobacteria;D_2__Subgroup 6	0	0	0	0	0	0	0	0	0	0	0	0	0	0	0	0	0	0	0	0	0	0	0	0	0	8	0	0	0	19	0	0	0	0	0	30	0	0	0	0	0	0	0
728d4ec68dd8ccf8a4433d7a43353525	D_0__Bacteria;D_1__Firmicutes;D_2__Bacilli;D_3__Bacillales;D_4__Bacillaceae;D_5__Bacillus	0	0	0	0	0	61	0	0	0	0	0	0	0	0	0	0	0	0	0	0	0	0	0	0	0	0	0	0	0	0	0	0	0	0	0	36	0	0	21	0	0	0	0
9170868e79f16bb6d94ab0925b66e588	D_0__Bacteria;D_1__Actinobacteria;D_2__Actinobacteria;D_3__Micrococcales;D_4__Micrococcaceae;D_5__Kocuria	0	0	0	0	0	0	0	0	0	0	0	0	0	0	0	48	0	0	0	0	0	0	0	0	0	0	0	0	0	0	0	0	0	0	8	0	0	0	51	0	0	0	0
54c81b6e3457dbcb4f6e47dd80517aae	D_0__Bacteria;D_1__Firmicutes;D_2__Clostridia;D_3__Clostridiales;D_4__Family XI;D_5__Peptoniphilus	0	0	0	0	0	0	0	0	0	0	0	0	49	0	0	0	0	0	0	0	0	0	0	0	0	0	0	10	0	0	0	0	0	0	0	0	67	0	0	0	0	0	0
3a4eaa171a5c3a5cba0d6bfeee3703dc	D_0__Bacteria;D_1__Proteobacteria;D_2__Gammaproteobacteria;D_3__Pseudomonadales;D_4__Moraxellaceae;D_5__Acinetobacter	0	0	0	0	0	0	0	0	0	0	0	0	0	0	0	0	0	0	0	0	0	0	0	0	0	0	0	0	0	0	0	0	0	0	50	0	0	0	0	0	0	0	0
b2a41e5d9deb09254992925240d09433	D_0__Bacteria;D_1__Bacteroidetes;D_2__Bacteroidia;D_3__Sphingobacteriales;D_4__env.OPS 17	0	10	0	0	0	0	0	0	0	0	0	10	0	0	0	0	0	0	0	0	0	0	0	0	35	0	0	0	0	0	0	0	0	0	0	0	0	0	57	0	0	0	0
0045976c06b30b19b15b76ea478f1933	D_0__Bacteria;D_1__Acidobacteria;D_2__Subgroup 6	0	0	0	0	0	0	0	0	0	0	0	0	0	0	0	0	0	0	0	0	0	0	0	0	0	0	0	0	0	0	0	8	0	0	0	0	0	0	18	0	0	0	0
ba6e9ce9651d13425bf0a4476a87f69f	D_0__Bacteria;D_1__Firmicutes;D_2__Bacilli;D_3__Lactobacillales;D_4__Streptococcaceae;D_5__Streptococcus	94	0	0	0	0	0	0	0	0	0	0	0	0	0	0	0	270	0	0	0	0	0	0	0	2365	2500	0	0	0	1243	0	0	0	0	0	0	0	0	0	0	0	0	0
0ba942cfda4efc9cad0983d177a41d7c	D_0__Bacteria;D_1__Actinobacteria;D_2__Actinobacteria;D_3__Corynebacteriales;D_4__Corynebacteriaceae;D_5__Turicella	0	0	10	0	0	0	0	0	0	0	0	9	0	0	0	0	10	689	0	0	0	0	0	0	0	0	0	0	0	36	0	0	0	12	58	0	0	0	0	0	0	0	0
ba1d335fdcacc3573009e62526b96556	D_0__Bacteria;D_1__Firmicutes;D_2__Bacilli;D_3__Bacillales;D_4__Bacillaceae;D_5__Bacillus	0	0	0	0	0	0	0	0	0	0	0	0	0	0	0	0	0	0	0	0	0	0	0	0	0	0	0	0	0	0	0	0	0	0	0	0	0	0	0	0	0	30	0
375c0bd1fb97e49470c4aa85555a5f14	D_0__Bacteria;D_1__Proteobacteria;D_2__Alphaproteobacteria;D_3__Sphingomonadales;D_4__Sphingomonadaceae	0	0	0	0	0	0	0	57	0	0	0	0	0	0	0	0	0	0	0	0	0	0	0	0	0	0	0	0	0	0	0	0	0	0	0	0	0	0	0	0	0	0	0
35b0d0931e327aea7af509bd412dd31e	D_0__Bacteria;D_1__Proteobacteria;D_2__Gammaproteobacteria;D_3__Betaproteobacteriales;D_4__Burkholderiaceae;D_5__Comamonas;D_6__Comamonas koreensis	21	0	0	0	0	0	0	0	0	0	0	0	0	0	108	54	20	0	0	0	0	0	0	0	0	0	0	0	0	0	0	0	0	0	0	0	0	0	0	0	0	0	0
e4d5766ec4c506105c66af9d54957562	D_0__Bacteria;D_1__Firmicutes;D_2__Clostridia;D_3__Clostridiales;D_4__Ruminococcaceae;D_5__uncultured;D_6__Ruminococcus sp. YE281	0	0	0	0	0	0	9	5	0	0	0	0	0	0	8	0	0	0	0	0	0	5	0	0	0	0	0	0	0	0	0	0	0	0	0	7	7	0	0	0	0	0	0
b3b4f7bf0f4e48778f981b3a83c23f0c	D_0__Bacteria;D_1__Planctomycetes;D_2__Planctomycetacia;D_3__Planctomycetales;D_4__uncultured;D_5__uncultured bacterium;D_6__uncultured bacterium	0	0	0	0	0	0	0	0	0	0	4	0	0	0	0	0	0	0	0	0	0	0	0	0	37	0	0	0	0	0	0	0	0	0	0	0	0	0	0	0	0	0	0
ac1df2252440780501a45ffcbefd8543	D_0__Bacteria;D_1__Entotheonellaeota;D_2__Entotheonellia;D_3__Entotheonellales;D_4__Entotheonellaceae;D_5__Candidatus Entotheonella;D_6__uncultured bacterium	0	0	0	0	0	0	0	0	0	0	0	5	0	0	0	0	0	0	0	0	0	0	0	0	0	0	0	0	0	0	0	0	0	0	0	0	0	0	0	0	0	22	0
3ecbcb38bda6d393e7a65848087a429e	D_0__Bacteria;D_1__Proteobacteria;D_2__Alphaproteobacteria;D_3__Rickettsiales;D_4__Anaplasmataceae;D_5__Wolbachia	0	0	0	0	0	0	0	0	0	0	0	0	0	0	0	0	0	0	0	0	0	0	0	0	0	0	0	0	0	38	0	0	0	0	0	0	0	0	0	0	0	0	0
569179aa189738aa578f4693ca9e0075	D_0__Bacteria;D_1__Proteobacteria;D_2__Alphaproteobacteria;D_3__Caulobacterales;D_4__Caulobacteraceae;D_5__Caulobacter	0	18	0	0	0	0	0	0	0	0	0	0	0	0	0	0	34	0	0	0	0	0	0	0	0	0	0	0	0	0	0	0	0	17	0	0	0	39	0	0	0	0	0
173c93def3902ca1174d88fe0d1986c7	D_0__Bacteria;D_1__Proteobacteria;D_2__Alphaproteobacteria;D_3__Sphingomonadales;D_4__Sphingomonadaceae;D_5__Sphingomonas	0	0	0	0	0	0	0	0	0	0	0	0	0	0	0	0	44	0	0	0	0	0	0	0	0	0	0	0	0	0	0	0	0	0	0	0	0	0	0	33	0	36	0
466a153c492f15a6bb3eb1156d800927	D_0__Bacteria;D_1__Planctomycetes;D_2__Planctomycetacia;D_3__Gemmatales;D_4__Gemmataceae;D_5__Fimbriiglobus	0	0	0	0	0	0	0	0	0	0	0	0	0	0	0	41	0	0	0	0	0	0	0	0	0	0	0	0	0	0	0	0	0	0	0	0	0	0	0	0	0	0	0
5e0f72c907fabd641de2c260443667c9	D_0__Bacteria;D_1__Bacteroidetes;D_2__Bacteroidia;D_3__Bacteroidales;D_4__Prevotellaceae;D_5__Prevotella;D_6__Prevotella buccalis	0	0	0	4	0	0	0	0	54	0	8	6073	473	0	0	0	0	0	0	0	0	0	0	0	0	7	0	0	0	0	0	0	0	9	0	65	0	0	0	631	654	0	743
f592fc8b7c62bda9f2b0a8550efb5e18	D_0__Bacteria;D_1__Acidobacteria;D_2__Acidobacteriia;D_3__Solibacterales;D_4__Solibacteraceae (Subgroup 3);D_5__Bryobacter;D_6__uncultured soil bacterium	0	0	0	0	0	0	0	0	0	0	0	0	0	0	0	0	0	0	0	0	0	0	0	0	0	0	27	0	0	0	0	0	0	0	0	0	0	0	0	0	0	0	0
e8490d4f48e46379ea071233b7b1bffd	D_0__Bacteria;D_1__Actinobacteria;D_2__Actinobacteria;D_3__Corynebacteriales;D_4__Corynebacteriaceae	0	0	0	0	0	0	0	0	0	0	0	0	0	0	0	0	0	0	0	0	0	0	0	0	0	0	0	0	0	27	0	0	0	0	0	0	0	0	0	0	0	0	0
0f49ecd2376f0bd396e3a3df8501dafb	D_0__Bacteria;D_1__Proteobacteria;D_2__Gammaproteobacteria;D_3__Steroidobacterales;D_4__Steroidobacteraceae;D_5__Steroidobacter	0	0	0	0	0	0	0	0	0	0	0	0	0	0	0	0	27	0	0	0	0	0	0	0	14	0	0	0	0	15	0	0	0	0	0	0	0	0	0	0	0	0	0
d9205dcfc7e2b4ba110a487f80527848	D_0__Bacteria;D_1__Proteobacteria;D_2__Alphaproteobacteria;D_3__Rhizobiales;D_4__Kaistiaceae;D_5__Kaistia;D_6__uncultured bacterium	0	0	0	0	0	0	0	0	0	0	0	0	0	0	0	0	0	0	0	0	7	0	0	0	0	0	0	0	0	0	0	0	0	0	0	0	0	0	0	0	0	30	0
c575ea4762b6052eeed7ea1e6022b136	D_0__Bacteria;D_1__Proteobacteria;D_2__Alphaproteobacteria;D_3__Rhizobiales;D_4__Xanthobacteraceae	4089	83	0	38	0	0	26	69	64	5114	41	10862	0	46	507	285	9957	726	0	0	54	43	31	224	186	50	2851	445	15017	1197	46	38	33	0	741	9614	1746	6206	4836	568	5872	2231	5888
421d5e8462e3dac5f6805ff9bb04c036	D_0__Bacteria;D_1__Actinobacteria;D_2__Actinobacteria;D_3__Micrococcales;D_4__Micrococcaceae	0	0	0	0	0	0	0	0	0	0	0	0	0	0	0	0	0	0	0	0	0	0	0	0	18	0	0	0	0	0	0	0	0	0	25	0	0	0	0	0	0	0	0
eaa7e4ede5c3f071eba79ec437a38309	D_0__Bacteria;D_1__Proteobacteria;D_2__Alphaproteobacteria;D_3__Sphingomonadales;D_4__Sphingomonadaceae;D_5__Sphingomonas	0	0	0	0	0	0	0	0	0	0	0	0	0	0	0	0	0	0	0	0	0	0	0	0	0	0	0	0	0	37	0	0	0	0	0	0	0	0	0	0	0	0	0
2cbb1ae773b5076623d5fb676e7b1f06	D_0__Bacteria;D_1__Firmicutes;D_2__Bacilli;D_3__Lactobacillales;D_4__Streptococcaceae;D_5__Streptococcus	0	0	0	0	0	0	0	0	0	46	0	0	0	0	0	0	0	0	0	0	0	0	0	0	0	0	0	0	0	0	0	0	0	0	0	0	0	0	0	0	0	0	0
d62cfc5fe7d1bcb4f269f69e69941a2b	D_0__Bacteria;D_1__Proteobacteria;D_2__Gammaproteobacteria;D_3__Steroidobacterales;D_4__Steroidobacteraceae;D_5__Steroidobacter	0	0	0	0	0	0	0	0	0	0	0	0	0	0	0	0	0	0	0	0	0	0	0	0	0	0	15	0	0	0	0	0	0	0	0	11	0	0	0	0	0	0	0
09b1d7a5d289c6bf6915c237db527c76	D_0__Bacteria;D_1__Bacteroidetes;D_2__Bacteroidia;D_3__Sphingobacteriales;D_4__Sphingobacteriaceae;D_5__Sphingobacterium	0	0	0	0	0	0	0	0	0	0	0	0	0	0	0	0	32	0	0	0	0	0	0	0	0	0	0	0	0	0	0	0	0	0	0	0	0	0	0	0	0	0	0
be76bf49fb4bf9e161ca492c1f3f3da3	D_0__Bacteria;D_1__Bacteroidetes;D_2__Bacteroidia;D_3__Bacteroidales;D_4__Prevotellaceae;D_5__Prevotella 9	65	0	0	29	0	36	0	0	31	0	0	0	0	55	0	37	0	0	0	34	0	0	0	0	0	24	0	43	0	28	0	0	36	0	0	0	0	27	0	0	0	0	21
f65b4bc0570e2b2494818b8114fb21f0	D_0__Bacteria;D_1__Proteobacteria;D_2__Gammaproteobacteria;D_3__Pseudomonadales;D_4__Moraxellaceae;D_5__Acinetobacter	0	0	24	30	0	0	0	39	25	12	46	0	24	48	12	10	20	0	0	0	0	0	0	0	0	0	0	0	0	0	0	0	13	0	0	0	0	38	0	0	0	13	12
9bf312eb3b3b324e6fd7b0bd75756030	D_0__Bacteria;D_1__Firmicutes;D_2__Clostridia;D_3__Clostridiales;D_4__Family XI;D_5__Anaerococcus	0	0	0	0	0	0	0	0	24	0	0	0	0	0	0	0	0	0	0	0	0	0	0	0	0	0	0	0	0	0	0	0	0	0	0	0	0	0	0	0	0	8	0
4243909a36001b1d25acfd93c996f805	D_0__Bacteria;D_1__Proteobacteria;D_2__Gammaproteobacteria;D_3__Pseudomonadales;D_4__Moraxellaceae;D_5__Acinetobacter	0	0	0	0	0	0	0	0	0	0	0	0	0	0	0	25	0	0	0	0	0	0	0	0	0	0	0	0	0	0	0	0	0	0	0	0	0	0	0	0	0	0	0
817baeaaff2bf1c19c411d7756df5259	D_0__Bacteria;D_1__Bacteroidetes;D_2__Bacteroidia;D_3__Cytophagales;D_4__Microscillaceae;D_5__Ohtaekwangia;D_6__uncultured bacterium	0	0	0	0	0	27	0	0	0	0	0	0	0	0	0	0	0	0	0	0	0	0	0	0	0	0	0	0	0	0	0	0	0	0	0	0	0	0	0	0	0	0	0
2e2dd93ef3cc776332ae4c52d0259818	D_0__Bacteria;D_1__Gemmatimonadetes;D_2__S0134 terrestrial group;D_3__uncultured bacterium;D_4__uncultured bacterium;D_5__uncultured bacterium;D_6__uncultured bacterium	0	0	0	0	0	0	0	0	0	0	0	0	0	0	0	0	0	0	0	0	0	0	0	0	0	0	0	0	0	0	0	0	0	0	32	0	0	0	0	0	0	0	0
2ec9fd1c56e69335ef6f77f19c985536	D_0__Bacteria;D_1__Bacteroidetes;D_2__Bacteroidia;D_3__Cytophagales;D_4__Hymenobacteraceae;D_5__Pontibacter	0	0	0	0	0	0	0	0	0	0	0	0	0	0	0	0	0	0	0	0	0	0	0	0	0	0	0	0	0	0	0	0	0	0	0	0	0	0	40	0	0	0	0
f830ff7b902d3371e1f13374d7b7c9c7	D_0__Bacteria;D_1__Actinobacteria;D_2__Actinobacteria;D_3__Corynebacteriales;D_4__Corynebacteriaceae;D_5__Corynebacterium 1	0	0	0	0	0	0	0	0	0	0	0	0	0	0	0	0	0	0	0	0	0	0	0	0	0	0	0	0	0	0	0	0	0	0	0	0	60	0	0	0	0	0	0
221d2df09bc6ade1c386ef495370da4c	D_0__Bacteria;D_1__Firmicutes;D_2__Bacilli;D_3__Bacillales;D_4__Planococcaceae;D_5__Lysinibacillus	0	0	0	0	0	40	5	0	5	9	0	7	0	0	0	0	0	0	0	0	0	0	0	0	0	0	0	0	0	0	0	25	0	0	0	0	14	82	76	32	0	0	0
9dcad4d8f782b94c0e8ccead2c8dd5d9	D_0__Bacteria;D_1__Proteobacteria	0	0	0	0	0	0	0	0	0	0	34	0	0	0	27	0	0	0	0	0	0	0	0	0	0	0	0	0	0	0	0	0	0	0	0	0	0	0	0	0	0	0	0
5d18af24c580a105c222e9f29c6f4a98	D_0__Bacteria;D_1__Bacteroidetes;D_2__Bacteroidia;D_3__Bacteroidales;D_4__Porphyromonadaceae;D_5__Porphyromonas;D_6__Porphyromonas sp. 2007b	0	0	0	0	0	0	0	0	36	0	0	0	0	0	0	0	0	0	0	0	0	0	0	0	0	33	0	0	0	0	0	0	0	0	0	0	0	0	0	0	0	0	0
062dd5ca79ab17fce29e16a2a512efd9	D_0__Bacteria;D_1__Firmicutes;D_2__Bacilli;D_3__Bacillales;D_4__Staphylococcaceae;D_5__Staphylococcus	19	0	0	0	0	0	0	0	0	0	0	0	0	5	0	0	0	0	0	0	0	0	0	9	0	5	0	15	0	18	0	0	0	0	4	10	7	0	19	4	5	0	3
c893715a24e11b0ba3c34e3f582f24cd	D_0__Bacteria;D_1__Atribacteria;D_2__JS1;D_3__uncultured organism;D_4__uncultured organism;D_5__uncultured organism;D_6__uncultured organism	0	0	0	0	0	0	0	0	0	0	0	0	0	0	0	0	0	0	0	0	0	0	0	0	0	0	26	0	0	0	0	0	0	0	0	0	0	0	0	0	0	0	0
98848d3bdda937039e78c5b27f98b24b	D_0__Bacteria;D_1__Bacteroidetes;D_2__Bacteroidia;D_3__Flavobacteriales;D_4__Weeksellaceae;D_5__Chryseobacterium	0	0	0	4	0	0	0	12	7	0	15	0	14	23	0	0	0	0	0	0	0	0	0	0	0	0	0	0	0	0	0	0	0	0	0	0	0	0	0	0	0	0	0
663cfeb5c69bef9b71bf4254aa88e3ac	D_0__Bacteria;D_1__Proteobacteria;D_2__Gammaproteobacteria;D_3__Pasteurellales;D_4__Pasteurellaceae;D_5__Haemophilus;D_6__Haemophilus haemolyticus	0	0	0	0	0	0	0	0	0	0	0	0	0	0	0	0	0	0	0	0	0	0	0	0	0	0	69	0	0	0	0	0	0	0	0	0	0	0	0	0	0	0	0
938eb2f6624fff2c41166377dcf43d0e	D_0__Bacteria;D_1__Firmicutes;D_2__Clostridia;D_3__Clostridiales;D_4__Ruminococcaceae;D_5__Ruminococcaceae UCG-002	0	0	0	0	0	0	0	0	0	0	0	10	0	0	0	0	0	15	0	0	0	0	0	0	0	0	0	0	0	0	0	0	0	0	0	0	0	0	0	0	0	0	0
ad089771770120487ac1714272b2a243	D_0__Bacteria;D_1__Actinobacteria;D_2__Actinobacteria;D_3__Corynebacteriales;D_4__Corynebacteriaceae;D_5__Corynebacterium;D_6__Corynebacterium pyruviciproducens ATCC BAA-1742	52	0	0	0	0	0	0	0	0	0	0	273	0	63	0	0	0	0	140	0	0	0	0	0	0	0	0	0	0	0	0	0	0	0	0	0	137	0	0	0	0	0	0
3d4e2673af81e5e2a23541bfba055ebe	D_0__Bacteria;D_1__Bacteroidetes;D_2__Bacteroidia;D_3__Flavobacteriales;D_4__Flavobacteriaceae;D_5__Imtechella;D_6__Imtechella halotolerans K1	0	0	0	0	0	0	0	0	0	0	0	0	0	0	0	0	0	0	0	0	0	0	0	0	0	0	0	0	0	40	0	0	0	0	0	0	0	0	0	0	0	0	0
c349a24e54d90da5da80b44b7ac0d7d5	D_0__Bacteria;D_1__Actinobacteria;D_2__Actinobacteria;D_3__Pseudonocardiales;D_4__Pseudonocardiaceae;D_5__Saccharothrix	0	0	0	0	0	0	0	0	0	0	0	0	0	0	0	0	0	0	0	0	0	0	0	0	0	0	0	0	0	68	0	0	0	0	0	0	0	0	0	0	0	0	0
d271c58409b0858e6a4cda7739de856f	D_0__Bacteria;D_1__Firmicutes;D_2__Negativicutes;D_3__Selenomonadales;D_4__Veillonellaceae;D_5__Dialister;D_6__unidentified	0	0	0	0	0	0	0	0	0	0	0	0	0	0	0	0	0	0	381	0	0	0	0	0	0	0	0	0	0	0	0	0	0	0	0	0	0	0	0	0	0	0	0
f14206a87641f2f5e18d9a9fbcf0cd7b	D_0__Bacteria;D_1__Firmicutes;D_2__Bacilli;D_3__Lactobacillales;D_4__Carnobacteriaceae;D_5__Alloiococcus;D_6__uncultured bacterium	0	0	0	0	0	0	0	0	0	0	0	0	0	0	0	0	0	0	0	0	0	0	0	0	0	0	0	0	0	0	0	0	0	0	0	0	0	182	0	0	0	0	0
26edccbc545097f22e2565a3c9496f60	D_0__Bacteria;D_1__Gemmatimonadetes;D_2__Gemmatimonadetes;D_3__Gemmatimonadales;D_4__Gemmatimonadaceae;D_5__Gemmatirosa;D_6__uncultured bacterium	0	0	0	0	0	0	0	0	0	0	0	0	0	0	0	0	30	0	0	0	0	0	0	0	0	0	0	0	0	0	0	0	0	0	0	0	0	0	0	0	0	0	0
752df2daf126455f9cbcac14c2323119	D_0__Bacteria;D_1__Firmicutes;D_2__Negativicutes;D_3__Selenomonadales;D_4__Veillonellaceae;D_5__Negativicoccus	0	0	0	0	0	0	0	0	0	0	0	0	0	0	0	0	0	0	0	0	0	0	0	0	0	0	0	0	0	0	0	0	0	0	0	0	278	0	0	680	0	0	0
dcef2cad88744975c94e7f651801573d	D_0__Bacteria;D_1__Actinobacteria;D_2__Actinobacteria;D_3__Propionibacteriales;D_4__Propionibacteriaceae;D_5__Microlunatus	0	0	0	0	0	23	5	0	0	0	0	0	0	0	0	0	0	0	0	0	3	0	0	0	28	0	0	0	0	0	0	0	0	8	0	0	0	68	0	0	0	0	0
2ecc38ae35212d2bf2fe25079332f810	D_0__Bacteria;D_1__Firmicutes;D_2__Negativicutes;D_3__Selenomonadales;D_4__Veillonellaceae;D_5__Dialister;D_6__uncultured bacterium	0	0	0	0	0	0	0	0	245	0	0	803	15	0	0	0	0	0	433	0	0	0	0	0	0	0	0	0	0	0	0	0	0	0	0	20	0	0	0	321	161	0	129
b818b81f1a81a853333b7e96664f81d9	D_0__Bacteria;D_1__Bacteroidetes;D_2__Bacteroidia;D_3__Bacteroidales;D_4__Prevotellaceae;D_5__Prevotella;D_6__Prevotella buccalis	75	0	0	0	0	0	0	0	0	0	0	0	0	0	0	0	0	0	28	0	0	0	0	0	0	0	0	0	0	0	0	0	0	0	0	0	1155	0	0	0	0	0	0
dc798d8f39546c7d96a998fca342d8d7	D_0__Bacteria;D_1__Proteobacteria;D_2__Gammaproteobacteria;D_3__Betaproteobacteriales;D_4__Burkholderiaceae;D_5__Comamonas	0	0	0	0	0	0	0	0	0	0	0	0	0	0	58	0	22	0	0	0	0	0	0	0	0	0	0	0	0	0	0	0	0	0	0	0	0	0	0	0	0	0	0
2bb4fe0c12db93bb8aa63575f3f94951	D_0__Bacteria;D_1__Actinobacteria;D_2__Actinobacteria;D_3__Corynebacteriales;D_4__Corynebacteriaceae;D_5__Lawsonella;D_6__uncultured bacterium	104	0	0	0	0	0	4	0	0	0	0	181	17	0	0	0	0	0	185	0	0	0	0	0	0	0	0	0	0	0	0	0	0	0	0	0	384	0	0	0	772	0	1170
d2e7848f72002f64d0867425f38a946b	D_0__Bacteria;D_1__Proteobacteria;D_2__Gammaproteobacteria;D_3__Pasteurellales;D_4__Pasteurellaceae;D_5__Actinobacillus	0	0	0	0	0	0	0	0	0	0	0	0	0	0	0	0	0	0	0	0	0	0	0	0	0	2332	43	0	0	0	0	0	0	0	0	0	0	0	0	0	0	0	0
c40339cd2e968d71fad90cf07f28179f	D_0__Bacteria;D_1__Firmicutes;D_2__Negativicutes;D_3__Selenomonadales;D_4__Veillonellaceae;D_5__Veillonella	0	0	0	16	0	0	0	0	0	0	0	0	0	0	0	0	0	0	0	0	0	0	0	0	0	0	0	0	0	0	16	6	0	0	0	0	24	0	0	0	0	0	0
e8aaea1a15681901c4afdbb1e4b8833c	D_0__Bacteria;D_1__Proteobacteria;D_2__Alphaproteobacteria;D_3__Rhizobiales;D_4__Rhizobiaceae;D_5__Allorhizobium-Neorhizobium-Pararhizobium-Rhizobium	0	0	38	30	62	0	7	343	213	0	352	0	265	299	0	0	38	0	0	0	0	0	18	0	0	0	0	0	0	0	0	16	20	0	0	23	0	13	0	0	0	0	29
9bc703764580fde6b47cbae3d0228dcb	D_0__Bacteria;D_1__Proteobacteria;D_2__Gammaproteobacteria;D_3__Steroidobacterales;D_4__Steroidobacteraceae;D_5__Steroidobacter	0	0	0	0	0	0	0	0	0	0	0	0	0	0	0	0	0	0	0	0	0	0	0	0	0	4	0	0	0	0	0	0	0	0	0	0	0	67	0	0	0	0	0
177d41b480d3464fff782e25b54bcba8	D_0__Bacteria;D_1__Proteobacteria;D_2__Gammaproteobacteria;D_3__Betaproteobacteriales;D_4__Burkholderiaceae;D_5__Delftia	83	161	127	196	464	0	115	544	1026	0	582	14	332	401	183	116	236	31	184	154	230	253	329	98	14	19	82	18	30	44	84	563	231	148	0	87	0	7	44	19	5	36	68
7d6ef246af709d240b5da05a54283298	D_0__Bacteria;D_1__Proteobacteria;D_2__Alphaproteobacteria;D_3__Rhizobiales;D_4__Devosiaceae;D_5__Devosia	0	0	0	0	0	0	0	239	206	0	196	0	210	266	0	0	0	0	0	0	0	0	0	0	0	0	0	0	0	0	0	0	0	0	0	0	23	0	0	0	0	0	0
27c9df1c9542471fad834326c93979f2	D_0__Bacteria;D_1__Bacteroidetes;D_2__Bacteroidia;D_3__Bacteroidales;D_4__Prevotellaceae;D_5__Prevotella 9	0	0	0	0	0	0	0	0	0	0	0	0	0	0	0	0	0	0	0	0	37	0	0	0	0	0	35	0	0	0	0	0	0	23	0	18	0	0	0	0	0	0	0
3c075ed7da8a31cd79fd07d403eedea8	D_0__Bacteria;D_1__Bacteroidetes;D_2__Bacteroidia;D_3__Cytophagales;D_4__Microscillaceae;D_5__uncultured	0	0	0	0	0	0	13	0	0	0	0	0	0	0	0	24	0	0	0	0	0	0	0	0	0	0	0	0	0	0	0	0	0	0	0	0	12	0	78	0	0	0	0
ce070bbed09ff95d9a355459bf6bf57f	D_0__Bacteria;D_1__Proteobacteria;D_2__Alphaproteobacteria;D_3__Rhizobiales;D_4__Rhizobiaceae;D_5__Mesorhizobium	49	0	0	0	0	0	0	163	244	0	180	0	145	151	0	0	185	0	0	0	0	0	0	0	0	0	0	0	0	54	0	20	0	0	0	92	0	0	0	0	0	0	102
57ef40090862828a5af29f1e42daec33	D_0__Bacteria;D_1__Proteobacteria;D_2__Deltaproteobacteria;D_3__Myxococcales;D_4__Haliangiaceae;D_5__Haliangium;D_6__uncultured bacterium	0	0	0	0	0	0	0	0	0	0	0	0	0	0	0	0	0	0	0	0	0	0	0	0	0	0	0	0	0	0	0	0	0	0	0	0	0	0	31	0	0	0	0
e4c0d90c27f1e40da000fc11312cc7e8	D_0__Bacteria;D_1__Actinobacteria;D_2__Rubrobacteria;D_3__Rubrobacterales;D_4__Rubrobacteriaceae;D_5__Rubrobacter	0	0	0	0	0	0	0	0	0	0	0	0	0	0	0	0	0	0	0	0	0	0	0	0	0	0	0	0	0	0	0	0	0	0	0	0	0	60	0	0	0	0	0
f010e4b2ea261f315f76aad4eb50dd52	D_0__Bacteria;D_1__Actinobacteria;D_2__Rubrobacteria;D_3__Rubrobacterales;D_4__Rubrobacteriaceae;D_5__Rubrobacter	0	0	0	0	0	0	0	0	0	0	0	0	0	0	0	0	0	0	0	0	0	0	0	0	0	0	0	0	0	0	0	0	0	0	0	0	0	62	0	0	0	0	0
dacf7a3a8a40b80c2b4db997d6e4d0ab	D_0__Bacteria;D_1__Epsilonbacteraeota;D_2__Campylobacteria;D_3__Campylobacterales;D_4__Campylobacteraceae;D_5__Campylobacter;D_6__Campylobacter ureolyticus ACS-301-V-Sch3b	0	0	0	0	0	0	0	0	0	0	0	0	0	0	0	0	0	0	0	0	0	0	0	0	0	0	0	0	0	0	0	0	0	0	0	0	0	0	0	45	0	0	0
ecd21c596ac0955b0012e53405ff9d4e	D_0__Bacteria;D_1__Firmicutes;D_2__Negativicutes;D_3__Selenomonadales;D_4__Veillonellaceae;D_5__Dialister;D_6__gut metagenome	37	0	0	0	7	12	0	0	11	0	0	0	6	18	0	25	0	0	7	16	0	0	19	0	0	0	8	12	0	19	0	0	0	0	18	0	0	26	0	0	0	7	0
75345139cdb04a7d0bda437a3c191c11	D_0__Bacteria;D_1__Planctomycetes;D_2__Phycisphaerae;D_3__Tepidisphaerales;D_4__WD2101 soil group	0	0	0	0	0	0	0	0	0	0	0	0	0	0	0	0	0	0	0	0	0	0	0	0	0	0	0	0	0	0	0	0	0	0	0	0	0	0	35	0	0	0	0
acd09a7aa4c46a63f4b2bbd85b45a0af	D_0__Bacteria;D_1__Firmicutes;D_2__Clostridia;D_3__Clostridiales;D_4__Lachnospiraceae;D_5__Roseburia	0	0	0	0	0	0	0	0	0	0	0	0	0	0	0	0	0	0	0	0	0	0	0	0	0	0	0	0	0	0	0	0	0	0	0	55	0	0	0	0	0	0	0
3b9d01d34f90dda5d997dadbc745f180	D_0__Bacteria;D_1__Gemmatimonadetes;D_2__Longimicrobia;D_3__Longimicrobiales;D_4__Longimicrobiaceae;D_5__uncultured bacterium;D_6__uncultured bacterium	0	0	0	0	0	0	0	0	0	0	0	0	0	0	0	0	0	0	0	0	0	0	0	0	0	0	0	0	0	0	0	0	0	0	0	0	0	65	0	0	0	0	0
5378d1a1b6d97e4f721291337bbe7605	D_0__Bacteria;D_1__Proteobacteria;D_2__Alphaproteobacteria;D_3__Rhizobiales;D_4__Rhizobiaceae	0	0	0	0	0	0	0	0	0	0	0	0	0	0	0	0	0	0	0	0	0	0	0	0	0	0	0	0	0	0	0	30	0	0	0	0	0	0	0	0	0	0	0
c89a9aaf0b47249996b53e4c72155520	D_0__Bacteria;D_1__Actinobacteria;D_2__Actinobacteria;D_3__Micrococcales;D_4__Micrococcaceae;D_5__Kocuria	0	0	0	0	0	0	0	0	0	0	0	27	0	0	0	0	0	0	0	0	0	0	0	0	0	0	0	0	0	0	0	0	0	0	0	0	0	0	0	0	0	0	0
9dacb6b514c53a185d38e5a787cb2eb6	D_0__Bacteria;D_1__Bacteroidetes;D_2__Bacteroidia;D_3__Sphingobacteriales;D_4__Sphingobacteriaceae;D_5__Sphingobacterium;D_6__Sphingobacterium spiritivorum ATCC 33300	0	14	0	0	0	0	0	0	0	0	0	0	0	0	0	0	40	0	0	0	0	0	5	0	0	0	25	8	0	0	13	0	7	0	0	0	0	0	0	8	0	12	0
6dbd234f2b1dd7a7a821dad6050e0217	D_0__Bacteria;D_1__Proteobacteria;D_2__Deltaproteobacteria;D_3__Myxococcales;D_4__BIrii41;D_5__uncultured delta proteobacterium;D_6__uncultured delta proteobacterium	0	0	0	0	0	7	0	0	0	0	0	0	0	0	0	0	0	0	0	0	0	0	0	0	0	0	35	0	0	0	0	0	0	0	0	0	0	0	0	0	0	0	0
17b87d10924212bc998f2355cf5efa9e	D_0__Bacteria;D_1__Acidobacteria;D_2__Subgroup 6	0	0	0	0	0	0	0	0	0	0	0	0	0	0	0	6	0	0	0	0	0	0	0	0	0	0	0	0	0	23	0	0	0	0	0	0	0	0	0	0	0	0	0
1a41def59b90b3e5e3d54f0afc3e341a	D_0__Bacteria;D_1__Firmicutes;D_2__Bacilli;D_3__Lactobacillales;D_4__Streptococcaceae;D_5__Streptococcus	0	0	0	0	0	0	122	0	0	0	0	0	0	0	0	0	0	0	0	0	0	0	0	0	0	180	0	177	0	0	0	0	0	0	0	0	0	0	0	0	0	0	0
e022967bed1e8b5ee090ff834d9e7c85	D_0__Bacteria;D_1__Proteobacteria;D_2__Alphaproteobacteria;D_3__Sphingomonadales;D_4__Sphingomonadaceae	0	0	0	0	18	0	0	0	0	0	17	0	0	15	0	0	0	0	0	0	0	0	0	0	0	0	0	0	0	0	0	0	12	0	0	0	0	0	0	0	0	0	0
8b993263654f829490cf68f415b2bbf1	D_0__Bacteria;D_1__Bacteroidetes;D_2__Bacteroidia;D_3__Sphingobacteriales;D_4__Sphingobacteriaceae;D_5__Mucilaginibacter;D_6__Sphingobacterium-like sp. PC1.9	103	36	10	41	54	0	0	21	10	46	32	0	0	7	0	0	657	0	34	46	0	34	48	0	0	2	0	0	0	135	36	38	35	0	25	285	0	324	51	24	0	0	30
714aa4a131b085471789b69d46ddba51	D_0__Bacteria;D_1__FBP;D_2__uncultured bacterium;D_3__uncultured bacterium;D_4__uncultured bacterium;D_5__uncultured bacterium;D_6__uncultured bacterium	0	0	0	0	0	0	0	0	0	0	0	0	0	0	0	0	0	0	0	0	0	0	0	0	0	0	0	0	0	0	0	0	0	0	0	0	0	78	0	0	0	0	0
e22da884b2d8009acf128ed942e5df3a	D_0__Bacteria;D_1__Firmicutes;D_2__Clostridia;D_3__Clostridiales;D_4__Clostridiaceae 1;D_5__Clostridium sensu stricto 1	3	0	0	0	2	0	27	0	0	0	0	0	0	0	29	0	0	0	0	0	25	0	0	0	0	0	0	0	0	0	0	0	0	0	0	29	0	61	0	7	0	0	0
f302637563cfa320d4b1cf516d655c08	D_0__Bacteria;D_1__Firmicutes;D_2__Clostridia;D_3__Clostridiales;D_4__Lachnospiraceae;D_5__Fusicatenibacter	0	0	0	0	0	0	0	0	0	0	0	0	0	0	0	0	0	0	0	0	0	0	0	0	0	0	0	0	0	0	0	0	0	36	0	0	0	0	0	0	0	0	0
fdc6dcd7e483ed17c78343a2f36608e6	D_0__Bacteria;D_1__Proteobacteria;D_2__Alphaproteobacteria;D_3__Rhizobiales;D_4__Beijerinckiaceae;D_5__Microvirga	0	0	0	0	0	0	0	0	0	0	0	0	0	0	0	0	0	0	0	0	0	0	0	0	0	0	0	0	0	0	0	0	0	0	0	0	0	32	0	0	0	0	0
b9cc24a9625411983bfb0acf538c4366	D_0__Bacteria;D_1__Firmicutes;D_2__Bacilli;D_3__Lactobacillales;D_4__Leuconostocaceae;D_5__Weissella	0	0	0	0	0	0	0	0	0	0	0	0	61	0	0	0	0	0	0	0	0	0	0	0	0	0	0	0	0	0	0	0	0	0	0	0	0	0	0	0	0	0	0
79e33b09eb96c8db970b6fea1023c787	D_0__Bacteria;D_1__Actinobacteria;D_2__Actinobacteria;D_3__Micrococcales;D_4__Microbacteriaceae;D_5__Microbacterium	0	16	49	44	73	0	14	170	54	0	141	0	101	222	0	0	0	0	26	73	22	33	42	0	0	0	0	0	0	0	0	29	43	22	7	0	0	0	0	0	0	0	0
0a26ce7d7c4a0d9cd208095d9ba186e0	D_0__Bacteria;D_1__Firmicutes;D_2__Bacilli;D_3__Bacillales;D_4__Bacillaceae;D_5__Bacillus	0	0	0	0	0	60	0	0	0	0	0	6	0	0	30	0	41	0	0	0	0	0	0	0	24	0	0	0	0	25	0	0	4	8	81	52	0	22	0	0	0	0	0
6042e77b043bb20b69d812a0cf745fb3	D_0__Bacteria;D_1__Proteobacteria;D_2__Gammaproteobacteria;D_3__Cellvibrionales;D_4__Cellvibrionaceae;D_5__Cellvibrio	0	0	0	0	0	0	0	0	0	0	0	0	0	0	0	0	0	0	0	0	0	0	0	0	0	0	0	0	0	0	0	0	0	0	33	0	0	0	0	0	0	0	0
f782ffa56ef4e7ee7c63621acbe6fcbe	D_0__Bacteria;D_1__Actinobacteria;D_2__Actinobacteria;D_3__Corynebacteriales;D_4__Corynebacteriaceae;D_5__Corynebacterium 1	0	0	0	0	0	0	0	0	0	0	0	0	0	0	0	0	0	0	0	0	0	0	0	107	0	0	0	0	0	0	0	0	0	0	0	0	0	0	0	0	0	0	0
d3a8266b7a3162c828b8c5d521ff62b8	D_0__Bacteria;D_1__Gemmatimonadetes;D_2__Longimicrobia;D_3__Longimicrobiales;D_4__Longimicrobiaceae;D_5__uncultured bacterium;D_6__uncultured bacterium	0	0	0	0	0	0	0	0	0	0	0	0	0	0	0	0	27	0	0	0	0	0	0	0	0	0	0	0	0	0	0	0	0	0	0	0	0	0	0	0	0	0	0
9640c57c650435e7aa8b79e8f5702c89	D_0__Bacteria;D_1__Acidobacteria;D_2__Subgroup 6;D_3__Unknown Order;D_4__Unknown Family;D_5__Luteitalea;D_6__uncultured bacterium	0	0	0	0	0	0	0	0	0	0	0	0	0	0	0	0	0	0	0	0	0	0	0	0	0	0	0	0	0	0	0	0	0	0	28	0	0	0	0	0	0	0	0
696a2b0b3aceefb11044e424e7779cd1	D_0__Bacteria;D_1__Bacteroidetes;D_2__Bacteroidia;D_3__Flavobacteriales;D_4__Weeksellaceae;D_5__Chryseobacterium	0	0	0	0	0	0	0	0	36	0	0	0	0	0	0	0	0	0	0	0	0	0	0	0	0	0	0	0	0	0	0	0	0	0	0	0	0	0	0	0	0	0	0
dc965c47f01120c44e8dae28fd135b34	D_0__Bacteria;D_1__Firmicutes;D_2__Bacilli;D_3__Lactobacillales;D_4__Streptococcaceae;D_5__Streptococcus	0	0	0	0	0	0	0	0	0	0	0	25	0	0	0	11	0	0	0	0	0	0	0	0	0	0	0	0	0	0	0	0	0	0	0	0	0	0	0	26	0	25	0
4998ad34e7e936621917ac16a3435099	D_0__Bacteria;D_1__Proteobacteria;D_2__Alphaproteobacteria;D_3__Rhodobacterales;D_4__Rhodobacteraceae;D_5__Rubellimicrobium	0	0	0	0	0	0	0	0	0	0	0	0	0	0	0	0	0	0	0	0	0	0	0	0	0	0	0	0	0	0	0	0	0	0	0	0	0	0	47	0	0	0	0
e9f805be3eb1d958c94831a1d1d73c08	D_0__Bacteria;D_1__Nitrospirae;D_2__Nitrospira;D_3__Nitrospirales;D_4__Nitrospiraceae;D_5__Nitrospira;D_6__uncultured Nitrospira sp.	0	0	0	0	0	0	0	0	0	0	0	0	0	0	0	0	0	0	0	0	0	0	0	0	0	0	0	0	0	0	0	0	0	0	0	0	0	83	0	0	0	0	0
90c2b287fc26e0c4730d73cd75afcaf4	D_0__Bacteria;D_1__Firmicutes;D_2__Bacilli;D_3__Bacillales;D_4__Bacillaceae;D_5__Bacillus;D_6__Bacillus endophyticus	0	0	0	0	0	0	0	0	0	0	0	12	0	0	0	0	0	0	0	0	22	0	0	0	0	0	0	0	0	0	0	0	0	0	0	0	0	0	0	0	0	0	0
24a80280835ae1756ea7c5afcb24feb1	D_0__Bacteria;D_1__Bacteroidetes;D_2__Bacteroidia;D_3__Cytophagales;D_4__Amoebophilaceae;D_5__Candidatus Cardinium	0	0	0	0	0	0	0	0	0	0	0	0	0	0	0	0	0	0	0	0	0	0	0	0	31	0	0	0	0	0	0	0	0	0	0	0	0	0	0	0	0	0	0
257d77f966b94c4e90402f57c55593bf	D_0__Bacteria;D_1__Acidobacteria;D_2__Blastocatellia (Subgroup 4);D_3__Pyrinomonadales;D_4__Pyrinomonadaceae;D_5__RB41;D_6__uncultured bacterium	0	0	0	0	0	40	0	0	0	0	0	0	0	0	0	0	0	0	0	0	0	0	0	0	0	0	0	0	0	0	0	0	0	0	0	0	10	0	0	0	0	0	0
a1eaac729145e9602cfa76259122bda8	D_0__Bacteria;D_1__Proteobacteria;D_2__Gammaproteobacteria;D_3__Steroidobacterales;D_4__Steroidobacteraceae;D_5__Steroidobacter	0	0	0	0	0	0	0	0	0	0	0	0	0	0	0	0	0	0	0	0	0	0	0	0	0	0	0	0	0	0	0	0	0	0	0	0	0	0	32	0	0	0	0
319c4f821caaf6ecc6754caf24be59ae	D_0__Bacteria;D_1__Halanaerobiaeota;D_2__Halanaerobiia;D_3__Halanaerobiales;D_4__Halanaerobiaceae;D_5__Halanaerobium;D_6__bacterium YC-ZSS-LKJ55	0	0	0	0	0	0	0	0	0	0	0	0	0	0	0	0	0	0	0	0	0	0	0	0	15	0	0	11	0	0	14	0	0	0	0	0	0	0	35	0	0	0	0
e3a440e05f175d944b1e213a86a9e0cd	D_0__Bacteria;D_1__Proteobacteria;D_2__Alphaproteobacteria;D_3__Sphingomonadales;D_4__Sphingomonadaceae;D_5__Sphingoaurantiacus	0	0	0	0	0	0	0	0	0	0	0	0	0	0	0	0	0	0	0	0	0	0	0	0	0	0	0	0	0	0	0	0	0	0	0	0	0	0	57	0	0	0	0
09ab534702e1e9c94f4ba5f3caa9a692	D_0__Bacteria;D_1__Planctomycetes;D_2__Phycisphaerae;D_3__Tepidisphaerales;D_4__WD2101 soil group	0	0	0	0	0	0	0	0	0	0	0	0	0	0	0	0	0	0	0	0	0	0	0	0	0	0	0	0	0	0	0	0	0	0	52	0	0	0	0	0	0	0	0
422a2371e5c461f84085346746e88075	D_0__Bacteria;D_1__Acidobacteria;D_2__Subgroup 6	0	0	0	0	0	0	0	0	0	0	0	0	0	0	0	0	0	0	0	0	0	0	0	25	0	0	0	0	0	0	0	0	0	0	0	0	0	0	0	0	0	0	0
61eefdfbfc2645cedb51b846a520264c	D_0__Bacteria;D_1__Actinobacteria;D_2__Actinobacteria	7	0	0	4	0	0	0	0	0	0	0	0	0	0	0	0	0	0	0	0	8	0	0	0	7	0	0	0	0	7	5	11	3	0	0	0	13	0	0	11	0	0	0
6b6a041367c65a99ae2d4fa267874fac	D_0__Bacteria;D_1__Bacteroidetes;D_2__Bacteroidia;D_3__Cytophagales;D_4__Microscillaceae	0	0	0	0	0	0	0	0	0	0	0	0	0	0	0	0	0	0	0	0	0	0	0	0	0	0	0	0	0	0	0	0	0	0	0	0	0	51	0	0	0	0	0
d99031f4a6f8a28e4b0ac350b34002a5	D_0__Bacteria;D_1__Acidobacteria;D_2__Blastocatellia (Subgroup 4);D_3__Blastocatellales;D_4__Blastocatellaceae;D_5__Aridibacter;D_6__uncultured bacterium	0	0	0	0	0	39	0	0	0	0	0	0	0	0	0	0	0	0	0	0	0	0	0	24	0	0	0	0	0	0	8	0	0	0	0	0	0	0	0	0	0	0	0
d0be7a1030b217843abca824d5e07f09	D_0__Bacteria;D_1__Actinobacteria;D_2__Actinobacteria;D_3__Corynebacteriales;D_4__Corynebacteriaceae;D_5__Corynebacterium 1;D_6__Corynebacterium pseudodiphtheriticum	0	0	0	0	0	0	0	0	0	0	0	0	0	0	0	0	0	0	0	0	0	0	0	11	0	0	0	0	0	0	0	9	0	0	0	0	0	0	24	0	0	0	0
733b567595235818b879d9b43b473f6f	D_0__Bacteria;D_1__Proteobacteria;D_2__Gammaproteobacteria;D_3__Alteromonadales;D_4__Shewanellaceae;D_5__Shewanella	0	0	0	21	6	20	17	0	0	0	0	0	0	0	0	0	0	0	10	13	0	26	26	0	0	0	0	0	0	0	0	0	0	15	0	0	0	0	0	0	0	0	0
d6b5f22dc873db6ae220c6078bb47756	D_0__Bacteria;D_1__Bacteroidetes;D_2__Bacteroidia;D_3__Bacteroidales;D_4__Rikenellaceae;D_5__Alistipes	0	0	0	0	12	0	0	0	0	0	0	0	0	0	0	0	0	0	21	0	0	0	0	0	0	0	0	0	0	0	0	0	0	0	0	0	0	0	0	0	0	0	0
80244b51d64e13b2f9ab622fc9f70acb	D_0__Bacteria;D_1__Bacteroidetes;D_2__Bacteroidia;D_3__Bacteroidales;D_4__Prevotellaceae;D_5__Paraprevotella	0	0	29	0	0	0	0	0	0	0	0	0	0	0	0	0	0	0	0	0	0	0	0	0	25	0	0	0	0	0	0	0	0	0	0	0	0	0	0	16	0	0	0
32e277269c03622afaa2e998e4136a0d	D_0__Bacteria;D_1__Proteobacteria;D_2__Deltaproteobacteria;D_3__Bdellovibrionales;D_4__Bdellovibrionaceae;D_5__OM27 clade;D_6__uncultured bacterium	0	0	0	0	0	0	0	0	0	0	0	0	0	0	0	0	0	0	0	0	0	0	0	0	0	0	0	0	0	0	0	0	0	0	0	0	0	45	0	0	0	0	0
0b2b344985299f32d750512d5cccca14	D_0__Bacteria;D_1__Firmicutes;D_2__Bacilli;D_3__Bacillales;D_4__Staphylococcaceae;D_5__Staphylococcus	0	0	0	0	0	0	0	0	0	0	0	0	0	0	0	0	0	0	0	0	0	0	0	0	0	0	0	0	0	104	0	0	0	0	0	0	0	0	0	0	0	0	0
1397f60bb39ae2d5d3a5eeb633e9b4c9	D_0__Bacteria;D_1__Acidobacteria;D_2__Subgroup 6	0	0	0	0	0	0	0	0	0	0	0	0	0	0	0	0	0	0	0	0	0	0	0	0	0	0	0	0	0	0	0	0	0	0	0	0	0	0	28	0	0	0	0
4893b7a79b7017ac95f236c018b43f74	D_0__Bacteria;D_1__Proteobacteria;D_2__Gammaproteobacteria;D_3__Betaproteobacteriales;D_4__Methylophilaceae;D_5__MM2;D_6__uncultured bacterium	0	0	0	0	0	0	0	0	0	0	0	0	0	0	0	0	0	0	0	0	0	0	0	12	0	0	0	0	0	0	0	0	0	0	0	0	0	0	37	0	0	0	0
fc568a7518989741c496b309a2693945	D_0__Bacteria;D_1__Firmicutes;D_2__Bacilli;D_3__Bacillales;D_4__Bacillaceae;D_5__Bacillus	0	0	0	0	0	0	0	0	0	0	0	0	0	0	141	50	0	0	0	0	0	20	33	47	0	0	0	0	0	0	0	0	0	0	0	0	0	0	0	0	0	0	0
8d01112e8e411058832ca9ee3cea8757	D_0__Bacteria;D_1__Proteobacteria;D_2__Gammaproteobacteria;D_3__Pseudomonadales;D_4__Moraxellaceae;D_5__Moraxella	0	0	0	0	0	0	0	0	0	0	0	0	0	0	30	0	0	0	0	0	0	0	0	0	0	0	0	0	0	0	0	0	0	0	0	0	0	0	0	0	0	0	0
fed5b0b7ca8c0fef3a18e33b16cf277c	D_0__Bacteria;D_1__Actinobacteria;D_2__Actinobacteria;D_3__Micrococcales;D_4__Micrococcaceae;D_5__Micrococcus	0	0	0	0	0	0	0	0	0	0	10	0	0	0	0	0	0	0	0	0	0	0	0	0	0	0	25	0	0	0	32	0	0	0	0	17	0	0	92	12	0	0	10
4b4a53e1c7ca3c3b72d6f78623036413	D_0__Bacteria;D_1__Proteobacteria;D_2__Alphaproteobacteria;D_3__Rhizobiales;D_4__Xanthobacteraceae;D_5__Bradyrhizobium	0	70	0	0	0	17	0	0	0	0	0	0	0	0	0	11	0	0	0	0	0	0	0	0	0	0	0	0	0	0	0	23	21	0	0	0	0	0	0	0	0	0	0
b7264dc60f5f763c4f28fc46bf600b84	D_0__Bacteria;D_1__Proteobacteria;D_2__Gammaproteobacteria;D_3__Betaproteobacteriales;D_4__Burkholderiaceae;D_5__Pseudacidovorax	0	0	0	0	0	0	0	0	0	0	0	0	0	0	0	0	36	0	0	0	0	0	0	0	0	0	0	0	0	0	0	0	0	0	0	0	0	0	0	0	0	0	0
166a4e0ca5375bf96c8760828f0fba1e	D_0__Bacteria;D_1__Firmicutes;D_2__Bacilli;D_3__Lactobacillales;D_4__Carnobacteriaceae;D_5__Alloiococcus	0	8	20	0	0	74	0	11	0	0	0	0	0	0	44	0	0	309	0	0	0	0	0	18	0	0	0	2	0	0	0	0	0	0	0	0	0	0	0	0	0	0	0
2b0d9db2a8a7454d941b430f7df92d6e	D_0__Bacteria;D_1__Bacteroidetes;D_2__Bacteroidia;D_3__Bacteroidales;D_4__Prevotellaceae;D_5__Prevotella;D_6__Prevotella bivia	14305	0	0	0	0	0	0	0	6717	0	0	0	0	0	0	17	0	0	0	0	0	0	22	0	0	0	0	0	0	22	0	0	0	111	0	191	0	36	0	0	0	0	0
01cf3666d7d44963dd720c6f9920d85d	D_0__Bacteria;D_1__Firmicutes;D_2__Bacilli;D_3__Lactobacillales;D_4__Carnobacteriaceae;D_5__Dolosigranulum;D_6__uncultured bacterium	0	0	0	0	0	0	0	0	0	0	0	0	0	0	0	0	0	0	0	0	0	0	0	0	0	0	17	0	0	33	0	0	0	0	0	0	0	120	13	0	0	0	0
ea73944bfc312a320004266af2c9df70	D_0__Bacteria;D_1__Firmicutes;D_2__Bacilli;D_3__Bacillales;D_4__Staphylococcaceae;D_5__Staphylococcus	2285	0	0	0	0	0	0	0	0	0	0	0	0	0	0	0	0	0	131	0	0	0	0	223	0	0	0	211	0	1009	0	56	0	0	0	0	550	0	0	0	0	0	0
e7d048ab8f011f5683af1038d92ad6da	D_0__Bacteria;D_1__Bacteroidetes;D_2__Bacteroidia;D_3__Cytophagales;D_4__Spirosomaceae;D_5__Flectobacillus	0	0	0	0	0	12	0	0	0	0	0	0	0	0	0	0	0	0	0	0	0	0	0	0	6	6	0	0	0	0	2	0	0	0	0	0	0	0	0	0	0	8	0
609e815172783ca4489d2962368b8688	D_0__Bacteria;D_1__Proteobacteria;D_2__Gammaproteobacteria;D_3__Betaproteobacteriales;D_4__Burkholderiaceae;D_5__Sutterella;D_6__gut metagenome	0	0	0	0	0	0	0	0	0	0	0	13	0	0	0	0	0	0	0	10	0	0	0	0	0	14	0	0	0	0	0	0	24	0	0	0	0	0	0	0	10	0	0
c25884b40a218e6ccd03b254fbc040a4	D_0__Bacteria;D_1__Firmicutes;D_2__Bacilli;D_3__Lactobacillales;D_4__Leuconostocaceae;D_5__Leuconostoc	0	0	0	0	0	0	0	0	0	0	0	0	0	0	0	0	0	0	0	0	0	0	0	0	0	0	0	0	0	0	0	0	0	0	0	0	28	0	0	0	0	0	0
3501c4243704e80ea14a79ff0c330dde	D_0__Bacteria;D_1__Proteobacteria;D_2__Gammaproteobacteria;D_3__Pseudomonadales;D_4__Moraxellaceae;D_5__Acinetobacter	0	0	0	0	0	0	0	0	0	0	0	0	0	0	0	0	0	0	0	0	0	0	0	0	0	0	0	0	0	0	0	0	0	0	0	26	0	66	0	0	0	0	0
8bfe4a5120c792fb5e9b9088a088243d	D_0__Bacteria;D_1__Bacteroidetes;D_2__Bacteroidia;D_3__Bacteroidales;D_4__Prevotellaceae;D_5__Prevotella;D_6__Prevotella bivia	0	0	0	0	0	0	0	0	0	0	0	0	0	0	0	0	0	0	0	0	0	0	0	0	0	0	0	0	0	0	0	0	0	0	0	168	0	0	0	0	0	0	0
0d1e5b25bc820e2a2fe1f02351f4c071	D_0__Bacteria;D_1__Bacteroidetes;D_2__Bacteroidia;D_3__Bacteroidales;D_4__Prevotellaceae;D_5__Prevotella 9	36	0	0	0	0	0	0	0	13	0	0	0	0	16	0	21	0	0	0	16	0	0	35	0	0	0	0	12	0	17	0	0	0	0	0	0	0	26	0	0	0	18	0
b136e76dc741dbb57ac589865e0d8cdf	D_0__Bacteria;D_1__Firmicutes;D_2__Bacilli;D_3__Bacillales;D_4__Family XI;D_5__Gemella	0	0	0	0	0	0	0	0	0	0	0	0	0	0	0	0	0	0	0	0	0	0	0	0	0	56	0	0	0	0	0	0	0	0	0	0	0	0	0	0	0	0	0
dceffcf6f94b76755ca78b23883d958c	D_0__Bacteria;D_1__Proteobacteria;D_2__Gammaproteobacteria;D_3__Betaproteobacteriales;D_4__Burkholderiaceae;D_5__Pelomonas	21	0	0	0	0	0	0	0	13	0	17	0	16	15	0	0	49	0	7	0	0	0	19	0	0	0	0	0	0	15	28	0	0	0	12	0	0	60	93	0	0	0	0
02b80cdd82e248d1d806c8d43b58ce0a	D_0__Bacteria;D_1__Planctomycetes;D_2__Planctomycetacia;D_3__Gemmatales;D_4__Gemmataceae;D_5__uncultured	0	0	0	0	0	0	0	0	0	0	0	0	0	0	0	0	0	0	0	0	0	0	0	0	0	0	0	0	0	0	0	0	0	0	0	30	0	0	0	0	0	0	0
cc184a6081c14e2faf783d29ddc7dc57	D_0__Bacteria;D_1__Proteobacteria;D_2__Deltaproteobacteria;D_3__Myxococcales;D_4__bacteriap25;D_5__metagenome;D_6__metagenome	0	0	0	0	0	0	0	0	0	5	0	0	0	0	0	10	0	0	0	0	0	0	0	0	0	0	0	0	0	0	0	0	0	0	19	0	16	0	0	0	0	0	6
e7163204309f04ff0660272c52d4731d	D_0__Bacteria;D_1__Spirochaetes;D_2__Spirochaetia;D_3__Spirochaetales;D_4__Spirochaetaceae;D_5__Spirochaeta 2;D_6__uncultured organism	0	0	0	0	0	0	0	0	0	0	0	0	0	0	0	0	0	0	0	0	0	0	0	0	0	0	0	0	0	0	0	0	0	0	0	20	15	0	0	0	0	0	0
f2782adcdb9782998c076f04b653a84b	D_0__Bacteria;D_1__Proteobacteria;D_2__Gammaproteobacteria;D_3__Betaproteobacteriales;D_4__Burkholderiaceae	0	0	0	0	0	0	0	0	0	0	0	45	0	0	0	0	0	0	0	0	0	0	0	0	0	0	0	0	53	0	0	0	0	0	0	0	0	0	0	0	0	0	0
6d5ebc07227d37f03477da92f9634160	D_0__Bacteria;D_1__Actinobacteria;D_2__Actinobacteria;D_3__Micrococcales;D_4__Microbacteriaceae;D_5__Microbacterium	17	0	0	0	0	0	0	28	23	0	16	0	0	0	0	0	31	0	0	0	0	0	0	0	0	0	0	0	0	0	0	0	0	0	0	15	0	0	0	0	0	0	0
0449a8d6dcc107cd59405e55f83da730	D_0__Bacteria;D_1__Proteobacteria;D_2__Alphaproteobacteria;D_3__Reyranellales;D_4__Reyranellaceae;D_5__Reyranella	0	121	2	7	11	28	0	261	315	0	359	0	90	160	15	0	0	0	17	11	0	29	31	0	0	0	0	0	0	0	13	17	17	0	0	0	0	0	0	0	0	0	0
36b90247502d1adc8a21172987457c1b	D_0__Bacteria;D_1__Actinobacteria;D_2__Actinobacteria;D_3__Micrococcales;D_4__Microbacteriaceae	0	0	0	0	0	0	0	0	0	0	0	0	0	0	0	0	0	0	0	0	0	0	0	0	0	0	0	0	0	0	0	0	0	0	0	0	0	29	0	0	0	0	0
f22abb3a71990ce960d504d009120dac	D_0__Bacteria;D_1__Proteobacteria;D_2__Alphaproteobacteria;D_3__Sphingomonadales;D_4__Sphingomonadaceae;D_5__Novosphingobium	19	0	0	0	0	0	11	0	0	12	0	0	0	0	0	0	0	0	0	0	0	0	0	0	0	0	23	10	0	0	0	0	0	12	0	0	0	29	0	0	0	0	0
dfcf5fed137fee7590d6733da14f4bbf	D_0__Bacteria;D_1__Firmicutes;D_2__Clostridia;D_3__Clostridiales;D_4__Ruminococcaceae;D_5__Ruminococcaceae UCG-003	0	0	0	0	0	0	0	0	0	0	0	0	17	0	0	0	0	0	0	0	0	0	0	0	0	0	0	0	0	0	0	0	0	13	0	0	0	0	0	0	0	0	0
0a29d8f43634d5f78c2379810b886c5c	D_0__Bacteria;D_1__Proteobacteria;D_2__Gammaproteobacteria;D_3__Betaproteobacteriales;D_4__Burkholderiaceae;D_5__Oligella;D_6__Oligella urethralis DNF00040	0	0	0	0	0	0	0	0	0	0	0	0	0	0	0	0	0	0	0	0	0	0	0	14	0	0	0	0	0	0	0	0	0	0	0	0	0	38	0	0	0	0	0
d9bf32c51be1bdbffeed9a74a73b349c	D_0__Bacteria;D_1__Patescibacteria;D_2__Saccharimonadia;D_3__Saccharimonadales	0	0	0	0	0	0	0	0	0	0	0	0	0	6	0	0	0	0	0	0	0	8	28	0	0	0	0	0	0	0	0	0	0	0	0	0	0	0	0	0	0	0	0
e150cdd4604904b8746916954e663239	D_0__Bacteria;D_1__Actinobacteria;D_2__Rubrobacteria;D_3__Rubrobacterales;D_4__Rubrobacteriaceae;D_5__Rubrobacter	0	0	0	8	0	0	0	0	0	0	0	0	0	0	0	0	0	0	0	0	0	0	0	0	0	0	0	0	3	71	0	0	0	0	0	0	0	0	0	13	0	0	13
e2b15818af863bf6cc48fbb94f09b356	D_0__Bacteria;D_1__Epsilonbacteraeota;D_2__Campylobacteria;D_3__Campylobacterales;D_4__Campylobacteraceae;D_5__Campylobacter;D_6__Campylobacter ureolyticus ACS-301-V-Sch3b	102	0	0	0	0	0	0	0	70	0	0	0	0	0	0	0	0	0	97	0	0	0	0	0	0	0	0	0	0	0	0	0	0	0	0	0	0	0	0	41	0	0	102
0453f6dac7574f89b0e504081ee7bd21	D_0__Bacteria;D_1__Planctomycetes;D_2__Planctomycetacia;D_3__Gemmatales;D_4__Gemmataceae;D_5__uncultured;D_6__uncultured bacterium	0	0	0	0	0	0	0	0	0	0	0	0	0	0	0	0	0	0	0	0	0	0	0	0	0	0	0	0	0	0	0	0	0	0	37	0	0	0	0	0	0	0	0
6a261915e1b9527d87ce2db1e69c7408	D_0__Bacteria;D_1__Actinobacteria;D_2__Rubrobacteria;D_3__Rubrobacterales;D_4__Rubrobacteriaceae;D_5__Rubrobacter	0	0	0	0	0	0	0	0	0	0	0	0	0	0	0	0	28	0	0	0	0	0	0	0	0	0	0	0	0	0	0	0	0	0	0	0	0	0	0	0	0	0	0
21a3b694b42f8e1b884ad41128870dca	D_0__Bacteria;D_1__Actinobacteria;D_2__Actinobacteria;D_3__Actinomycetales;D_4__Actinomycetaceae;D_5__Actinomyces;D_6__Actinomyces neuii BVS029A5	269	0	0	0	0	0	0	4	0	0	0	0	0	0	0	0	0	0	0	0	0	0	0	0	0	0	0	0	5	0	0	0	0	0	0	0	3585	0	0	0	0	0	0
bae0994322b3ee93994b2bb42cc8aa04	D_0__Bacteria;D_1__Planctomycetes;D_2__Planctomycetacia;D_3__Pirellulales;D_4__Pirellulaceae;D_5__Blastopirellula;D_6__metagenome	0	0	0	0	0	0	0	0	0	0	0	0	0	0	0	0	0	0	0	0	0	0	0	0	0	0	0	0	0	0	0	0	0	0	0	29	0	0	0	0	0	0	0
07c2e2789fe6e1e1363b4c03f9781fc2	D_0__Bacteria;D_1__Proteobacteria;D_2__Alphaproteobacteria;D_3__Caulobacterales;D_4__Caulobacteraceae;D_5__Phenylobacterium	54	13	6	0	16	0	0	19	0	8	18	0	0	10	0	0	252	0	12	0	7	0	6	0	0	0	0	0	0	0	0	0	0	0	23	65	0	62	89	8	0	0	37
e3c9991a2ff75f715333db0f4da7026f	D_0__Bacteria;D_1__Gemmatimonadetes;D_2__Gemmatimonadetes;D_3__Gemmatimonadales;D_4__Gemmatimonadaceae;D_5__Gemmatirosa	0	0	0	0	0	0	0	0	0	0	0	0	0	0	0	0	0	0	0	0	0	0	0	35	0	0	0	0	0	0	0	0	0	0	0	0	0	0	0	0	0	0	0
be20b2a87116a201d0b6d0cab5f6f906	D_0__Bacteria;D_1__Bacteroidetes;D_2__Bacteroidia;D_3__Cytophagales;D_4__Microscillaceae	0	0	0	0	0	0	0	0	0	0	0	0	0	0	0	0	0	0	0	0	0	0	0	0	0	0	0	0	0	34	0	0	0	0	0	0	0	0	0	0	0	0	0
efeaf5e9bf5030d6ffcbbc89e805f856	D_0__Bacteria;D_1__Proteobacteria;D_2__Gammaproteobacteria;D_3__Pseudomonadales;D_4__Moraxellaceae;D_5__Acinetobacter	0	7	0	17	20	17	0	0	0	0	0	0	0	0	0	0	0	0	0	7	0	0	0	0	0	0	0	0	0	18	0	7	0	0	0	0	0	24	0	0	0	0	0
ef21491e459dfb6ef9b192fb3cd0d883	D_0__Bacteria;D_1__Acidobacteria;D_2__Blastocatellia (Subgroup 4);D_3__Pyrinomonadales;D_4__Pyrinomonadaceae;D_5__RB41	0	0	0	0	0	0	0	0	0	0	0	0	0	0	0	0	0	0	0	0	0	0	0	0	0	0	0	0	0	0	0	0	0	0	0	0	0	0	28	0	0	0	0
62045266d77db6cff0139a168bf62654	D_0__Bacteria;D_1__Proteobacteria;D_2__Alphaproteobacteria;D_3__Rickettsiales;D_4__uncultured;D_5__uncultured Tistrella sp.;D_6__uncultured Tistrella sp.	0	4	21	0	0	17	15	0	0	9	0	12	0	2	0	0	0	8	0	0	0	0	0	24	0	0	16	0	0	35	3	0	0	0	34	0	0	0	76	0	0	0	8
94106cdb8b917caa5a6561a66d4feb53	D_0__Bacteria;D_1__Proteobacteria;D_2__Gammaproteobacteria;D_3__Betaproteobacteriales;D_4__Rhodocyclaceae;D_5__Dechloromonas	0	0	0	0	0	0	0	0	0	0	0	0	0	0	0	0	0	0	0	0	0	0	0	0	0	0	0	0	0	0	0	0	0	0	0	0	0	38	0	0	0	0	0
52f48ea9949620cc95908962a0b8c5fd	D_0__Bacteria;D_1__Proteobacteria	0	2	0	0	0	0	4	3	0	0	0	0	3	0	0	0	0	5	0	0	9	0	0	3	4	0	0	0	0	8	0	0	0	0	4	2	0	6	0	0	0	0	0
61055100e736107a994e998994fc947b	D_0__Bacteria;D_1__Proteobacteria;D_2__Alphaproteobacteria;D_3__Rhizobiales;D_4__Xanthobacteraceae;D_5__uncultured	0	0	0	0	0	0	0	0	0	0	0	0	0	0	0	0	0	0	0	0	0	0	0	0	0	0	0	0	0	0	0	0	0	0	0	0	0	0	25	0	0	0	0
4e8fa7cf6f8ac207a460c2316fe02daf	D_0__Bacteria;D_1__Actinobacteria;D_2__Actinobacteria;D_3__Micrococcales;D_4__Micrococcaceae;D_5__Rothia;D_6__uncultured organism	0	0	0	0	0	0	0	0	0	0	0	0	0	0	0	0	0	0	0	0	0	6	0	0	0	0	0	0	0	3413	0	0	0	0	0	0	0	0	0	0	0	0	0
962333537c28cd703e1cac1a295bb5d2	D_0__Bacteria;D_1__Proteobacteria;D_2__Gammaproteobacteria;D_3__Aeromonadales;D_4__Aeromonadaceae;D_5__Aeromonas	8	0	0	0	0	0	0	0	0	0	0	0	0	0	0	0	0	0	0	0	0	0	0	0	0	0	26	0	0	0	0	0	0	0	0	17	17	19	0	0	0	0	0
7808c777b5f511f1577686135c734c27	D_0__Bacteria;D_1__Patescibacteria;D_2__ABY1;D_3__Candidatus Kerfeldbacteria;D_4__uncultured bacterium;D_5__uncultured bacterium;D_6__uncultured bacterium	0	0	0	0	0	0	0	0	0	0	0	0	0	0	0	0	0	0	0	0	0	0	0	0	0	0	0	0	0	0	0	0	0	0	0	0	0	0	0	0	0	0	26
d7fb77cad4e96d1d7e056962283f4e09	D_0__Bacteria;D_1__Bacteroidetes;D_2__Bacteroidia;D_3__Sphingobacteriales;D_4__Sphingobacteriaceae;D_5__Pedobacter;D_6__Pedobacter ureilyticus	0	0	0	0	0	0	0	0	0	0	0	0	0	0	0	0	0	0	0	0	0	0	0	0	0	0	0	0	0	0	0	0	0	0	0	0	18	151	0	0	0	0	0
69ecfdc54ad77b477e6b669379bd20a3	D_0__Bacteria;D_1__Acidobacteria;D_2__Subgroup 6;D_3__uncultured Acidobacteriaceae bacterium;D_4__uncultured Acidobacteriaceae bacterium;D_5__uncultured Acidobacteriaceae bacterium;D_6__uncultured Acidobacteriaceae bacterium	0	0	0	0	0	0	0	0	0	0	0	0	0	0	0	0	0	0	0	0	0	0	0	0	0	0	0	0	0	0	0	0	0	0	30	0	0	0	0	0	0	0	0
4790dc72e8a7d90a68270753241c66be	D_0__Bacteria;D_1__Proteobacteria;D_2__Gammaproteobacteria;D_3__Pseudomonadales;D_4__Moraxellaceae;D_5__Psychrobacter	0	0	0	0	0	0	0	0	0	0	0	0	0	0	0	0	0	0	0	0	0	0	0	0	0	0	0	0	0	0	0	0	0	0	0	0	0	65	0	0	0	0	0
1fceaf246ca562ee0eb61aed706475bd	D_0__Bacteria;D_1__Bacteroidetes;D_2__Bacteroidia;D_3__Cytophagales;D_4__Hymenobacteraceae;D_5__Hymenobacter;D_6__Hymenobacter mucosus	26	11	6	8	0	0	0	0	0	99	13	0	0	0	38	32	232	0	0	0	0	4	11	0	0	0	11	0	0	67	0	0	6	9	76	0	0	108	115	0	0	7	0
e8a92080fad2b9193410f13071568a9f	D_0__Bacteria;D_1__Actinobacteria;D_2__Actinobacteria;D_3__Corynebacteriales;D_4__Corynebacteriaceae;D_5__Corynebacterium 1	0	0	0	0	0	0	0	0	0	0	0	0	0	0	0	0	0	0	0	0	0	0	0	0	0	0	0	0	0	0	0	0	0	0	0	0	0	83	0	0	0	0	0
a9b28ac5a7332053d6b3bb339a682366	D_0__Bacteria;D_1__Proteobacteria;D_2__Gammaproteobacteria;D_3__Pasteurellales;D_4__Pasteurellaceae;D_5__Haemophilus	0	0	0	0	0	0	0	0	0	46	0	0	0	0	0	0	0	0	0	0	0	0	0	0	0	356	104	0	0	0	0	0	0	0	0	0	0	0	0	0	0	0	0
09491e2a1bd4dc6d40535fe87c32a8f9	D_0__Bacteria;D_1__Actinobacteria;D_2__Actinobacteria;D_3__Corynebacteriales;D_4__Corynebacteriaceae;D_5__Corynebacterium 1;D_6__Corynebacterium kroppenstedtii	0	0	0	0	0	0	0	0	0	0	0	0	0	0	0	0	30	0	0	0	0	0	0	0	0	0	0	0	0	0	0	0	0	0	0	0	0	0	0	0	0	0	0
ab23328ac3e24a97ee888b8f02216e18	D_0__Bacteria;D_1__Proteobacteria;D_2__Alphaproteobacteria;D_3__Rhodobacterales;D_4__Rhodobacteraceae;D_5__Paracoccus	0	0	0	0	0	0	0	0	0	0	0	0	0	0	7	0	0	0	0	0	0	0	0	0	0	0	0	27	0	0	0	0	0	0	0	0	0	0	0	0	0	0	0
65b6ce41a211804d45bc24f5881dfa34	D_0__Bacteria;D_1__Proteobacteria;D_2__Alphaproteobacteria;D_3__Sphingomonadales;D_4__Sphingomonadaceae;D_5__Rhizorhapis	27	22	22	22	0	0	13	105	77	0	255	0	98	107	0	0	82	0	17	25	0	36	57	0	0	0	0	0	0	37	0	12	7	21	0	79	0	103	33	0	0	0	29
024bea769dca9bc4fc2b62f1adfd95ab	D_0__Bacteria;D_1__Proteobacteria;D_2__Alphaproteobacteria;D_3__Azospirillales;D_4__Azospirillaceae;D_5__Skermanella	0	0	0	0	0	0	0	0	0	0	0	0	6	0	0	0	0	0	0	0	0	0	0	0	0	0	0	0	0	0	0	0	0	0	0	11	0	0	14	0	0	0	13
52f7e3c8bfd304e41ebcdebfc71d623a	D_0__Bacteria;D_1__Proteobacteria;D_2__Gammaproteobacteria	0	0	0	0	0	0	0	0	0	0	0	0	0	0	0	0	0	0	0	0	0	0	0	0	0	0	0	0	0	0	0	0	0	0	0	0	0	0	28	0	0	0	0
2689f31852b83c2aad5317d543dc7893	D_0__Bacteria;D_1__Planctomycetes;D_2__Planctomycetacia;D_3__Pirellulales;D_4__Pirellulaceae;D_5__uncultured	0	0	0	0	0	0	0	0	0	0	0	0	0	0	0	0	0	0	0	0	0	0	0	0	0	0	0	0	0	0	0	0	0	0	0	0	0	86	0	0	0	0	0
7232197fdc0af9b981c0079433ce56e9	D_0__Bacteria;D_1__Firmicutes;D_2__Bacilli;D_3__Bacillales;D_4__Planococcaceae;D_5__Planomicrobium	0	0	0	0	0	0	0	0	0	0	0	0	0	0	0	0	25	0	0	0	0	0	0	0	0	0	0	0	0	0	0	0	0	0	0	0	0	0	0	0	0	0	0
a8300f8ea9e488e0e2b460999c11352b	D_0__Bacteria;D_1__Proteobacteria;D_2__Deltaproteobacteria;D_3__Desulfuromonadales;D_4__Desulfuromonadaceae;D_5__Desulfuromonas;D_6__uncultured organism	0	0	0	0	0	0	0	0	0	0	0	0	0	0	0	0	0	0	0	0	0	0	0	29	0	0	0	0	0	0	0	0	0	0	0	0	0	0	0	0	0	0	0
4d3c7313c3c17ecea0d33202241de2da	D_0__Bacteria;D_1__Acidobacteria;D_2__Acidobacteriia;D_3__Solibacterales;D_4__Solibacteraceae (Subgroup 3);D_5__Bryobacter	0	0	0	0	0	0	0	0	0	0	0	0	0	0	0	0	0	0	0	0	0	0	0	0	0	0	0	0	0	0	0	0	0	0	26	0	0	0	0	0	0	0	0
a2de7e9ca4451371bfbf5ba0cd8c0525	D_0__Bacteria;D_1__Proteobacteria;D_2__Alphaproteobacteria;D_3__Rhodobacterales;D_4__Rhodobacteraceae;D_5__Rubellimicrobium;D_6__uncultured bacterium	0	0	0	0	0	0	0	0	0	0	0	0	0	0	0	0	0	0	0	0	0	0	0	0	0	0	0	0	0	0	0	0	0	0	0	0	0	0	53	0	0	0	0
1822e6844be34933d40de7132b3589c0	D_0__Bacteria;D_1__Planctomycetes;D_2__Planctomycetacia;D_3__Gemmatales;D_4__Gemmataceae;D_5__uncultured	0	0	0	0	0	0	0	0	0	0	0	0	0	0	0	0	0	0	0	0	0	0	0	0	0	0	0	0	0	54	0	0	0	0	0	0	0	0	0	0	0	0	0
f63b4fb63e5540426df2e2bb10ed0b82	D_0__Bacteria;D_1__Actinobacteria;D_2__Actinobacteria;D_3__Corynebacteriales;D_4__Corynebacteriaceae;D_5__Corynebacterium 1	0	0	0	0	0	0	0	0	0	0	0	0	0	0	0	0	0	0	0	0	0	0	0	33	0	0	0	0	0	0	0	0	0	0	0	0	0	0	0	0	0	0	0
3e8c53aa8c887c8da8d971b36dc4e808	D_0__Bacteria;D_1__Actinobacteria;D_2__Actinobacteria;D_3__Micrococcales;D_4__Micrococcaceae;D_5__Kocuria	0	0	0	0	0	0	0	0	0	0	0	0	0	0	0	63	0	0	0	0	9	0	0	0	0	0	50	0	0	0	0	0	0	0	0	0	0	0	0	14	0	0	0
3728796aa6382856219096ad5518c1c5	D_0__Bacteria;D_1__Actinobacteria;D_2__Actinobacteria;D_3__Streptomycetales;D_4__Streptomycetaceae;D_5__Streptomyces	0	0	0	0	0	0	0	0	0	0	0	0	0	0	0	0	0	0	0	0	0	0	0	0	0	0	0	0	0	0	0	0	0	0	0	0	0	0	45	0	0	0	0
62dfdca0ee2f21cd45f8a3c00c6439bf	D_0__Bacteria;D_1__Bacteroidetes;D_2__Bacteroidia;D_3__Bacteroidales;D_4__Prevotellaceae;D_5__Prevotella 6;D_6__unidentified	0	0	0	3	0	0	4	0	0	0	0	1048	0	0	0	0	0	0	0	0	3	0	0	0	0	6	0	0	0	0	0	0	10	0	0	0	0	0	0	0	3656	0	3061
d5811fcc9dd3d0195a3aa81ff9f1cef2	D_0__Bacteria;D_1__Actinobacteria;D_2__Actinobacteria;D_3__Propionibacteriales;D_4__Propionibacteriaceae;D_5__Microlunatus	0	0	0	0	0	0	0	0	0	0	0	0	0	0	0	0	0	0	0	0	0	0	0	13	0	0	0	0	0	0	0	0	0	0	19	0	5	0	0	0	0	0	0
476e523f53cd09e55999b6a59913de90	D_0__Bacteria;D_1__Acidobacteria;D_2__Subgroup 6	0	0	0	0	0	0	0	0	0	0	0	0	0	0	0	0	0	0	0	0	0	0	0	0	0	0	0	0	0	0	0	0	0	0	0	26	0	0	0	0	0	0	0
2cecdcfcc74af3ab3609f31dc98e2e76	D_0__Bacteria;D_1__Firmicutes;D_2__Clostridia;D_3__Clostridiales;D_4__Lachnospiraceae;D_5__Roseburia	0	0	0	0	0	0	0	0	9	0	0	0	0	0	0	0	0	0	26	0	0	0	0	0	0	0	0	9	0	16	0	0	0	0	0	0	0	0	0	0	0	0	0
774c7002d3c1db2827c9bc3be9b0c353	D_0__Bacteria;D_1__Proteobacteria	0	0	0	0	0	3	0	0	0	0	0	0	4	0	0	0	0	7	0	0	0	0	0	0	0	4	2	0	0	0	0	0	0	0	0	0	0	0	6	0	0	0	0
bc384926b5bfa3a423b9c111c1e24f15	D_0__Bacteria;D_1__Proteobacteria;D_2__Alphaproteobacteria;D_3__Rhodobacterales;D_4__Rhodobacteraceae;D_5__Paracoccus	0	24	0	0	0	0	0	0	0	0	0	0	0	0	0	0	0	0	0	2	0	3	5	15	0	0	0	715	15	0	22	0	5	0	0	0	20	0	0	0	0	21	6
47fcea73cdbe43193391a10250d3ae8c	D_0__Bacteria;D_1__Proteobacteria;D_2__Alphaproteobacteria;D_3__Rhizobiales;D_4__Xanthobacteraceae;D_5__uncultured	0	0	0	0	0	0	0	0	0	0	0	0	0	0	0	12	0	0	0	0	0	0	0	0	8	0	0	0	0	0	0	8	0	0	0	0	0	36	0	0	0	0	0
76e25b9851582e67702230bf2e7635d5	D_0__Bacteria;D_1__Bacteroidetes;D_2__Bacteroidia;D_3__Bacteroidales;D_4__Porphyromonadaceae;D_5__Porphyromonas;D_6__Porphyromonas bennonis	0	0	0	0	0	0	0	0	0	0	0	0	0	65	0	0	0	0	0	0	0	0	0	0	0	0	0	0	0	0	0	0	0	0	0	0	0	0	0	0	0	0	0
4ab53422ec19ea42491eb1166e93b0cd	D_0__Bacteria;D_1__Lentisphaerae;D_2__Lentisphaeria;D_3__Victivallales;D_4__PRD18C08;D_5__uncultured bacterium;D_6__uncultured bacterium	0	0	0	0	0	0	0	0	0	0	0	0	0	0	0	0	0	0	0	0	0	0	0	12	0	0	0	0	0	0	0	0	0	0	0	0	0	163	0	0	0	0	0
9e552e30621c2bb2fb160ccc93939991	D_0__Bacteria;D_1__Acidobacteria;D_2__Acidobacteriia;D_3__Solibacterales;D_4__Solibacteraceae (Subgroup 3);D_5__Bryobacter	0	0	0	0	0	0	0	0	0	0	0	0	0	0	0	0	0	0	0	0	0	0	0	0	0	0	0	0	0	0	0	0	0	0	0	0	0	75	43	4	0	0	0
2308235b41aa1db753745e362064a037	D_0__Bacteria;D_1__Planctomycetes;D_2__Phycisphaerae;D_3__Tepidisphaerales;D_4__WD2101 soil group	0	0	0	0	0	0	0	0	0	0	0	0	9	0	0	0	0	0	3	0	0	0	0	0	0	3	0	5	0	0	0	0	0	0	0	0	0	76	0	0	0	0	0
a70682197f7926f1c3d5b6c30d5a70fa	D_0__Bacteria;D_1__Firmicutes;D_2__Bacilli;D_3__Lactobacillales;D_4__Leuconostocaceae;D_5__Weissella	0	0	0	0	0	0	0	0	0	0	0	0	64	0	0	0	0	0	0	0	0	0	0	0	0	0	0	0	0	0	0	0	0	0	0	0	0	0	0	0	0	0	0
d197581adff493943019b9ef83e84ca9	D_0__Bacteria;D_1__Firmicutes;D_2__Clostridia;D_3__Clostridiales;D_4__Family XI;D_5__Ezakiella;D_6__Fenollaria timonensis	0	0	0	0	0	0	0	0	2389	0	0	0	0	0	0	0	0	0	0	0	0	0	0	0	0	0	0	0	0	0	0	0	0	0	0	0	0	0	0	0	0	0	0
c6af797a5fc4e1421a9d8491f5a6a538	D_0__Bacteria;D_1__Proteobacteria;D_2__Gammaproteobacteria;D_3__Aeromonadales;D_4__Aeromonadaceae;D_5__Aeromonas	0	0	0	0	0	0	0	0	0	0	0	0	0	0	0	0	0	0	0	0	0	0	0	0	0	0	0	0	0	49	0	0	0	0	0	0	0	0	0	0	0	0	0
5b188ba5db7eff6c261fea3a2f92dac0	D_0__Bacteria;D_1__Actinobacteria;D_2__Actinobacteria;D_3__Micrococcales;D_4__Brevibacteriaceae;D_5__Brevibacterium;D_6__uncultured bacterium	0	0	0	0	0	11	0	0	0	0	0	0	0	0	0	0	27	0	0	0	0	0	0	0	0	0	0	0	0	0	0	0	0	0	0	0	0	0	0	0	0	0	0
ced2554c015f57489cbd3d6d342c0731	D_0__Bacteria;D_1__Acidobacteria;D_2__Subgroup 6	0	0	0	0	0	0	0	0	0	0	0	13	0	0	0	0	0	0	0	0	0	0	0	0	0	0	0	0	0	0	0	0	0	0	0	0	0	0	0	0	0	0	22
5eb2b82d44f7fd1343a8f6c0877013f8	D_0__Bacteria;D_1__Bacteroidetes;D_2__Bacteroidia;D_3__Flavobacteriales;D_4__Weeksellaceae;D_5__Chryseobacterium	0	0	0	0	0	0	0	0	74	0	0	0	0	0	0	0	0	0	0	0	0	0	0	0	0	0	0	0	0	0	0	0	0	0	0	0	0	0	0	0	0	0	0
d5d9b2c85e91bf16a21d1dd95fd31b51	D_0__Bacteria;D_1__Proteobacteria;D_2__Gammaproteobacteria;D_3__Aeromonadales;D_4__Aeromonadaceae;D_5__Aeromonas	0	0	0	0	0	0	0	0	0	0	0	0	0	0	0	0	0	0	0	0	0	0	0	0	0	0	41	0	0	0	0	0	0	0	0	0	0	0	0	0	0	0	0
bffd683ca6bc2301739474b0466a00ef	D_0__Bacteria;D_1__Acidobacteria;D_2__Subgroup 6;D_3__Unknown Order;D_4__Unknown Family;D_5__Luteitalea;D_6__uncultured Acidobacteriaceae bacterium	0	0	0	0	0	0	0	0	0	0	0	0	0	0	0	0	0	0	0	0	0	0	0	0	0	0	0	0	0	28	0	0	0	0	0	0	0	0	0	0	0	0	0
a3185177ab486be5816e394d905f1dee	D_0__Bacteria;D_1__Proteobacteria;D_2__Gammaproteobacteria	0	0	0	0	0	0	0	0	0	0	0	0	0	0	0	0	0	0	0	0	0	0	0	0	0	0	0	0	0	0	0	0	0	0	0	0	0	35	0	0	0	0	0
fef91391d8cdc7d335ec813600ad86e3	D_0__Bacteria;D_1__Planctomycetes;D_2__Planctomycetacia;D_3__Pirellulales;D_4__Pirellulaceae;D_5__Pirellula;D_6__uncultured Pasteuria sp.	0	0	0	0	0	0	0	0	0	0	0	0	0	0	0	0	0	0	0	0	0	0	0	0	0	0	0	0	0	0	0	0	0	12	34	0	0	0	0	0	0	0	0
51d2dfe091c27b943c9eb29a5888f9db	D_0__Bacteria;D_1__Firmicutes;D_2__Clostridia;D_3__Clostridiales;D_4__Family XI;D_5__Finegoldia	0	0	0	0	0	0	0	0	0	0	0	145	0	0	0	0	0	0	0	0	0	0	0	0	0	0	0	0	0	0	0	0	0	0	0	0	0	0	0	0	0	0	0
e54e27573d33750856789cd41057f95b	D_0__Bacteria;D_1__Proteobacteria;D_2__Gammaproteobacteria;D_3__Betaproteobacteriales;D_4__Burkholderiaceae;D_5__Variovorax	0	11	54	64	65	0	0	220	212	0	305	0	150	231	0	0	0	0	30	0	58	96	111	0	0	0	0	0	0	0	39	42	71	43	0	0	0	0	0	0	0	0	0
817f205cb65a70688038afb110a70ed4	D_0__Bacteria;D_1__Acidobacteria;D_2__Thermoanaerobaculia;D_3__Thermoanaerobaculales;D_4__Thermoanaerobaculaceae;D_5__Subgroup 10;D_6__uncultured bacterium	0	0	0	0	0	0	0	0	0	0	0	0	0	0	0	0	0	0	0	0	0	0	0	0	0	0	0	0	0	0	0	0	0	0	27	0	0	0	0	0	0	0	0
7ccad605efaa1f1536fdf18d05183514	D_0__Bacteria;D_1__Bacteroidetes;D_2__Bacteroidia;D_3__Cytophagales;D_4__Microscillaceae;D_5__Ohtaekwangia	0	0	0	0	0	0	0	0	0	0	0	0	0	0	0	0	0	0	0	0	0	0	0	0	0	0	0	0	0	0	0	0	0	0	0	0	0	0	27	0	0	0	0
a5ed32e9f39a340bce84c567a8aa8705	D_0__Bacteria;D_1__Firmicutes;D_2__Clostridia;D_3__Clostridiales;D_4__Ruminococcaceae;D_5__Faecalibacterium	0	0	0	0	0	0	0	0	0	0	7	0	0	0	0	0	0	9	0	0	0	0	0	0	9	0	0	0	0	0	0	16	0	0	0	0	0	0	0	0	0	0	0
3673283226772e3dbdb80614acb9ddbd	D_0__Bacteria;D_1__Planctomycetes;D_2__Planctomycetacia;D_3__Gemmatales;D_4__Gemmataceae;D_5__uncultured;D_6__uncultured prokaryote	0	0	0	0	0	0	0	0	0	0	0	0	0	0	0	0	0	0	0	0	0	0	0	0	0	0	0	0	0	54	0	0	0	0	0	0	0	0	0	0	0	0	0
9c26f9b0a92aba008c5961543fd59468	D_0__Bacteria;D_1__Actinobacteria;D_2__Actinobacteria;D_3__Micrococcales;D_4__Microbacteriaceae;D_5__Microbacterium	0	0	0	0	0	0	0	120	46	0	177	0	86	158	0	0	0	0	0	0	0	0	0	0	0	0	0	0	0	0	0	0	0	0	0	0	0	0	0	0	0	0	0
65c23c9e810334c838014656ac858f4b	D_0__Bacteria;D_1__Planctomycetes;D_2__Planctomycetacia;D_3__Planctomycetales;D_4__Rubinisphaeraceae;D_5__SH-PL14;D_6__metagenome	0	0	0	0	0	0	0	0	0	0	0	0	0	0	0	0	0	0	0	0	0	0	0	0	0	0	0	0	0	0	0	0	0	0	0	0	33	0	0	0	0	0	0
a7fad5e676edb182de9cac8795278ebf	D_0__Bacteria;D_1__Actinobacteria;D_2__Rubrobacteria;D_3__Rubrobacterales;D_4__Rubrobacteriaceae;D_5__Rubrobacter;D_6__uncultured Rubrobacter sp.	0	5	0	0	0	0	0	0	0	0	0	0	0	0	0	0	0	0	0	0	7	0	0	0	0	0	0	0	0	24	0	0	0	0	0	0	0	0	0	0	0	9	0
c03e3c4a2bd0110c61b18dc3b0e6a5c0	D_0__Bacteria;D_1__Proteobacteria;D_2__Deltaproteobacteria	0	0	0	0	0	0	0	0	0	0	0	0	0	0	0	0	0	0	0	0	0	0	0	0	26	0	0	0	0	0	0	0	0	0	0	0	0	0	0	0	0	0	0
1bf34a9817e5fb09a7793f42c7bdb030	D_0__Bacteria;D_1__Planctomycetes;D_2__Planctomycetacia;D_3__Isosphaerales;D_4__Isosphaeraceae;D_5__uncultured	0	0	0	0	0	0	0	0	0	0	0	0	0	0	0	0	0	0	0	0	0	0	0	0	0	0	0	0	0	0	0	0	0	0	48	0	0	0	0	0	0	0	0
919900e4d4966891c6a3942b54fccbd8	D_0__Bacteria;D_1__Proteobacteria;D_2__Alphaproteobacteria;D_3__Rhizobiales;D_4__Xanthobacteraceae;D_5__uncultured	0	0	0	0	0	0	0	0	0	0	0	0	0	0	0	0	0	0	0	0	0	0	0	0	0	0	0	0	0	0	0	0	0	0	0	0	0	0	31	0	0	0	0
7c663145e7bf2c6f8e596760e678425b	D_0__Bacteria;D_1__Proteobacteria;D_2__Alphaproteobacteria;D_3__Caulobacterales;D_4__Caulobacteraceae;D_5__Caulobacter	37	27	0	0	0	0	0	0	19	0	14	0	0	21	28	5	84	0	0	0	0	24	25	0	0	0	33	0	0	0	0	0	23	0	0	79	69	30	0	0	0	12	16
2852fc16f75d3e888730372dff5579e1	D_0__Bacteria;D_1__Proteobacteria;D_2__Alphaproteobacteria;D_3__Sphingomonadales;D_4__Sphingomonadaceae;D_5__Sphingomonas	32	106	37	34	42	0	0	17	0	0	21	0	0	0	0	0	151	0	75	77	44	21	0	0	0	0	0	0	0	0	54	35	32	51	51	65	168	68	39	30	0	0	0
3290cb9f8b06954c0f921acb8797d10e	D_0__Bacteria;D_1__Firmicutes;D_2__Bacilli;D_3__Bacillales;D_4__Planococcaceae;D_5__Domibacillus;D_6__uncultured bacterium	0	0	0	0	0	0	0	0	0	0	0	4	0	0	0	0	0	0	0	0	0	0	0	0	0	0	0	0	0	0	0	0	0	0	0	0	0	115	0	0	0	0	0
d38f22b14fa74c621ec3ff973f5a3896	D_0__Bacteria;D_1__Bacteroidetes;D_2__Bacteroidia;D_3__Bacteroidales;D_4__Prevotellaceae;D_5__Alloprevotella;D_6__unidentified	0	0	0	0	0	0	0	0	0	0	0	0	0	0	0	0	0	0	0	0	0	0	0	0	0	0	0	0	0	67	0	0	0	0	0	0	0	0	0	0	0	0	0
a9bd1d34ab6dff708965cfb380bd387a	D_0__Bacteria;D_1__Gemmatimonadetes;D_2__Gemmatimonadetes;D_3__Gemmatimonadales;D_4__Gemmatimonadaceae;D_5__uncultured;D_6__Gemmatimonadetes bacterium LX87	0	0	0	0	0	0	0	0	0	0	0	0	0	0	0	0	0	0	0	0	0	0	0	0	0	0	0	0	0	0	0	0	0	0	0	50	0	0	0	0	0	0	0
bd7d14aebc376d51633a3ae034728868	D_0__Bacteria;D_1__Proteobacteria;D_2__Gammaproteobacteria;D_3__Betaproteobacteriales;D_4__Burkholderiaceae;D_5__Parasutterella;D_6__uncultured organism	0	0	15	0	0	0	0	0	0	0	20	0	0	0	0	0	0	9	0	0	0	0	0	0	0	0	0	0	0	0	0	13	0	0	0	0	0	0	0	3	0	0	0
31c9a5c59498bbfa7d0e31b84ab25af7	D_0__Bacteria;D_1__Actinobacteria;D_2__Actinobacteria;D_3__Corynebacteriales;D_4__Corynebacteriaceae	0	0	0	0	0	0	0	0	0	17	0	0	0	0	0	0	0	0	0	0	0	0	0	0	0	48	0	68	0	0	0	0	0	0	0	0	0	0	0	0	0	0	0
11a0ee6f776d81249323cfc738389016	D_0__Bacteria;D_1__Firmicutes;D_2__Bacilli;D_3__Bacillales;D_4__Family XI;D_5__Gemella	29	0	11	26	9	51	617	9	11	1630	11	30	10	27	86	7222	55	6	5	29	4	30	9	0	4790	25071	5692	19270	397	2004	20	18	33	18	42	2	45	15	0	5	11	24	671
37597179ef52adb9c3290104d702d404	D_0__Bacteria;D_1__Acidobacteria;D_2__Acidobacteriia;D_3__Solibacterales;D_4__Solibacteraceae (Subgroup 3);D_5__Bryobacter	0	0	0	0	0	0	0	0	0	0	0	0	0	0	0	0	0	0	0	0	0	0	0	0	0	0	0	0	0	0	0	13	0	0	0	18	0	0	0	13	0	0	0
640bcce8d28479d1cf0fb69586145499	D_0__Bacteria;D_1__Firmicutes;D_2__Clostridia;D_3__Clostridiales;D_4__Family XI;D_5__Ezakiella;D_6__Fenollaria timonensis	17	0	0	0	0	0	0	0	7239	0	0	0	0	0	17	16	0	9	0	0	0	0	14	0	0	0	0	0	0	9	0	0	0	0	0	0	0	74	0	0	0	0	0
c1f38d2e8e68794617d6e18b943f7a1c	D_0__Bacteria;D_1__Planctomycetes;D_2__Phycisphaerae;D_3__Tepidisphaerales;D_4__WD2101 soil group;D_5__uncultured bacterium;D_6__uncultured bacterium	0	0	0	0	0	0	0	0	0	0	0	0	0	0	0	0	0	0	0	0	0	0	0	0	0	0	0	0	0	0	0	0	0	0	0	0	0	0	61	0	0	0	0
4c49eaa1f98c0a06a3b446f0e68ed430	D_0__Bacteria;D_1__Bacteroidetes;D_2__Bacteroidia;D_3__Chitinophagales;D_4__Chitinophagaceae;D_5__Sediminibacterium;D_6__uncultured soil bacterium	0	0	0	0	0	0	0	0	0	0	0	0	0	0	0	0	0	0	0	0	0	0	0	0	0	0	0	0	0	0	0	0	0	0	30	0	0	0	0	0	0	0	0
47f0dbbb0c9e47747424b79b369e1d52	D_0__Bacteria;D_1__Firmicutes;D_2__Bacilli;D_3__Bacillales;D_4__Staphylococcaceae;D_5__Staphylococcus	0	0	0	0	0	0	0	0	0	0	0	0	0	0	0	0	0	0	0	0	0	0	0	0	0	0	0	0	0	51	0	0	0	0	0	0	0	0	0	0	0	0	0
b3520fa138728dd831bd86578501b2e4	D_0__Bacteria;D_1__Proteobacteria;D_2__Gammaproteobacteria;D_3__Ectothiorhodospirales;D_4__Ectothiorhodospiraceae;D_5__Ectothiorhodospira	0	0	0	0	0	0	0	0	0	0	0	0	0	0	0	0	0	0	0	0	0	0	0	0	0	0	0	0	0	0	0	0	0	0	0	0	0	78	0	0	0	0	0
b36135310f180e5c3d1026d845a1d3fe	D_0__Bacteria;D_1__Acidobacteria;D_2__Blastocatellia (Subgroup 4);D_3__Blastocatellales;D_4__Blastocatellaceae;D_5__Stenotrophobacter	0	0	0	0	0	0	0	0	0	13	0	0	0	0	0	0	0	0	0	0	0	0	0	0	0	0	25	0	0	0	0	0	0	0	0	0	0	86	0	4	0	0	0
fbe791520bca6b63bf35ac17ff41146e	D_0__Bacteria;D_1__Bacteroidetes;D_2__Bacteroidia;D_3__Chitinophagales;D_4__Chitinophagaceae	0	0	0	0	0	0	0	0	0	0	0	0	0	0	0	0	0	0	0	0	0	0	0	0	0	0	0	0	0	0	0	0	0	0	0	0	0	52	0	0	0	0	0
5faf4fb24a11c4066ff276bf22c9130d	D_0__Bacteria;D_1__Acidobacteria;D_2__Blastocatellia (Subgroup 4);D_3__Elev-16S-573;D_4__uncultured Acidobacteria bacterium;D_5__uncultured Acidobacteria bacterium;D_6__uncultured Acidobacteria bacterium	0	0	0	0	0	0	0	0	0	0	0	0	0	0	0	0	0	0	0	0	0	0	0	0	0	0	0	0	0	0	0	0	0	0	0	0	0	64	0	0	0	0	0
95759ea3c599b0aa5ef4804d539adca1	D_0__Bacteria;D_1__Bacteroidetes;D_2__Bacteroidia;D_3__Bacteroidales;D_4__Bacteroidaceae;D_5__Bacteroides;D_6__Bacteroides dorei	0	43	0	0	23	0	25	0	0	11	31	0	35	0	32	0	33	57	41	0	45	0	7	10	0	0	35	0	0	0	15	31	0	58	0	34	0	0	11	0	0	0	0
06fbe3b13452c1ffd1c8d1cc3ccbee89	D_0__Bacteria;D_1__Proteobacteria;D_2__Alphaproteobacteria;D_3__Rhizobiales;D_4__Rhizobiaceae	0	0	0	0	0	0	0	0	0	0	0	0	0	0	0	0	54	0	0	0	0	0	0	0	0	0	0	0	0	0	0	0	0	0	0	0	0	0	0	0	0	0	0
ebf761f4f78c3d7c2fff5c02e2aae950	D_0__Bacteria;D_1__Firmicutes;D_2__Bacilli;D_3__Bacillales;D_4__Staphylococcaceae;D_5__Staphylococcus	0	0	0	0	0	0	0	0	0	79	0	0	0	448	0	0	0	0	0	0	233	0	0	0	0	0	0	0	0	0	0	83	0	0	242	0	0	0	0	0	952	1127	1058
8c0ac742df713cde94c7a78c668db033	D_0__Bacteria;D_1__Nitrospirae;D_2__Nitrospira;D_3__Nitrospirales;D_4__Nitrospiraceae;D_5__Nitrospira;D_6__uncultured soil bacterium	0	0	0	0	0	15	5	0	0	0	0	0	0	0	0	0	0	0	0	0	0	0	0	0	0	0	0	0	0	0	0	6	0	0	0	0	0	0	0	0	0	0	0
b189522ede6ae920d086c727eeff6943	D_0__Bacteria;D_1__Planctomycetes;D_2__Planctomycetacia;D_3__Gemmatales;D_4__Gemmataceae	0	0	0	0	0	0	0	0	0	0	0	0	0	0	0	0	0	0	0	0	0	0	0	36	0	0	0	0	0	0	0	0	0	0	0	0	0	0	0	0	0	0	0
560e5eafc3447b3a555cb8e342f027b1	D_0__Bacteria;D_1__Proteobacteria;D_2__Gammaproteobacteria;D_3__Pseudomonadales;D_4__Moraxellaceae;D_5__Acinetobacter	0	0	0	0	0	0	0	0	0	0	0	0	0	0	0	0	0	0	0	0	0	0	0	0	0	0	0	0	0	0	0	0	0	0	0	34	0	0	0	0	0	0	0
537cac8bb1ef2eefd4ef3bc416fbdde8	D_0__Bacteria;D_1__Proteobacteria;D_2__Alphaproteobacteria;D_3__Sphingomonadales;D_4__Sphingomonadaceae	0	0	0	0	0	0	0	105	107	0	210	0	135	154	0	0	0	0	0	0	0	0	4	0	0	0	0	0	0	0	0	0	0	0	0	0	0	0	0	0	0	0	0
3d13254361ab7cf5484afd55f47005aa	D_0__Bacteria;D_1__Firmicutes;D_2__Clostridia;D_3__Clostridiales;D_4__Family XI;D_5__Peptoniphilus;D_6__uncultured organism	0	0	0	0	0	0	0	0	309	0	0	307	0	0	19	0	0	0	0	0	0	0	0	0	0	0	0	0	0	0	0	0	0	32	0	0	973	81	19	213	0	0	0
8dfee81a23feeb6e50009bce0db8830a	D_0__Bacteria;D_1__Proteobacteria;D_2__Alphaproteobacteria;D_3__Sphingomonadales;D_4__Sphingomonadaceae	0	12	0	0	0	0	0	0	0	0	0	0	0	0	0	0	0	0	0	0	0	0	19	0	0	0	0	0	0	0	0	0	16	0	0	0	0	0	0	0	0	0	0
ffbe64715c59788c21c67b8239f230ec	D_0__Bacteria;D_1__Proteobacteria;D_2__Gammaproteobacteria;D_3__Pasteurellales;D_4__Pasteurellaceae;D_5__Haemophilus	15	0	0	0	0	17	0	0	0	0	0	0	0	0	0	0	0	7	0	0	0	0	0	0	58	0	0	0	0	191	7	0	0	0	0	0	44	45	0	24	0	9	92
5cb8fde57c36ec7ae14be33b17d097dc	D_0__Bacteria;D_1__Actinobacteria;D_2__Actinobacteria;D_3__Streptomycetales;D_4__Streptomycetaceae;D_5__Streptomyces	0	0	11	0	0	0	0	0	0	0	0	0	0	0	0	0	0	0	0	0	0	0	0	0	0	0	0	0	0	386	0	0	0	0	0	0	0	0	60	0	0	0	0
5db4789c4b1d39269f66a434ad39892f	D_0__Bacteria;D_1__Planctomycetes;D_2__Planctomycetacia;D_3__Gemmatales;D_4__Gemmataceae;D_5__uncultured	0	0	0	0	0	0	0	0	0	0	0	0	0	0	0	0	0	0	0	0	0	0	0	0	0	0	0	0	0	0	0	0	0	0	0	0	0	49	0	0	0	0	0
db59cf92f3bb2d959b10467e5f525c23	D_0__Bacteria;D_1__Actinobacteria;D_2__Actinobacteria;D_3__Corynebacteriales;D_4__Nocardiaceae;D_5__Rhodococcus	0	0	0	0	0	0	0	0	0	0	0	0	0	0	8	8	0	0	0	0	0	0	0	0	0	0	15	0	0	18	0	0	0	0	0	0	0	0	0	0	0	0	0
ef322f3a0a145bb56663b9538d5d8c78	D_0__Bacteria;D_1__Proteobacteria;D_2__Gammaproteobacteria;D_3__Xanthomonadales;D_4__Xanthomonadaceae;D_5__Thermomonas	0	0	0	0	0	0	0	0	0	0	0	0	0	0	0	0	0	0	0	0	0	0	0	0	32	0	0	0	0	0	0	0	0	0	0	0	0	0	0	0	0	0	0
dd2fd8253ffc155138553e85a64d0345	D_0__Bacteria;D_1__Firmicutes;D_2__Clostridia;D_3__Clostridiales;D_4__Family XI;D_5__Peptoniphilus;D_6__uncultured organism	0	0	0	0	0	0	0	0	0	0	0	0	0	0	0	0	0	0	0	0	0	0	0	0	0	0	0	0	0	0	0	0	0	0	0	0	0	0	0	0	0	2135	0
4603ed20c1031463f4a904d99fa1bb53	D_0__Bacteria;D_1__Actinobacteria;D_2__Actinobacteria;D_3__Propionibacteriales;D_4__Nocardioidaceae;D_5__Kribbella	0	0	0	0	0	0	0	0	0	0	0	0	0	0	0	0	30	0	0	0	0	0	0	0	0	0	0	0	0	0	0	0	0	0	0	0	0	0	0	0	0	0	0
ca111d5f62a811c76093c00873797c66	D_0__Bacteria;D_1__Bacteroidetes;D_2__Bacteroidia;D_3__Bacteroidales;D_4__Bacteroidaceae;D_5__Bacteroides	0	0	0	49	0	63	25	49	0	0	0	68	0	94	29	0	0	0	0	67	0	77	0	0	66	57	0	70	0	0	0	36	75	0	104	35	0	0	0	0	0	33	28
57e899c1f14c9928b491747aa0b85040	D_0__Bacteria;D_1__Proteobacteria;D_2__Alphaproteobacteria;D_3__Rhizobiales;D_4__Xanthobacteraceae;D_5__Bradyrhizobium	9	0	0	0	0	0	0	0	0	18	0	39	0	0	0	0	0	0	0	0	0	0	0	0	0	0	0	0	113	0	0	0	0	0	0	15	0	0	0	0	22	0	0
28c195c7cc459f847800e411223fa746	D_0__Bacteria;D_1__Bacteroidetes;D_2__Bacteroidia;D_3__Bacteroidales;D_4__Bacteroidaceae;D_5__Bacteroides	0	0	0	0	0	0	0	0	0	0	0	0	0	0	0	0	0	0	0	35	0	0	0	0	0	0	0	0	0	0	0	0	0	0	0	0	0	0	0	0	0	0	0
1583b0fa3b23c1712104d4746b5c1e14	D_0__Bacteria;D_1__Acidobacteria;D_2__Blastocatellia (Subgroup 4);D_3__Blastocatellales;D_4__Blastocatellaceae;D_5__Blastocatella	0	0	0	5	0	0	0	0	0	0	0	0	0	0	0	0	0	0	0	0	0	0	0	0	0	0	0	0	0	0	0	0	0	0	35	0	0	0	0	0	0	0	0
abf66852b7eba38f23c0aa4835c13634	D_0__Bacteria;D_1__Proteobacteria;D_2__Alphaproteobacteria;D_3__Sphingomonadales;D_4__Sphingomonadaceae	0	0	0	0	0	0	0	0	0	0	0	0	0	0	0	0	0	0	0	0	0	0	0	0	0	0	0	0	0	0	0	0	0	0	0	0	0	65	0	0	0	0	0
1f04f4a3ef8e4a6faa5787ba0162bc75	D_0__Bacteria;D_1__Proteobacteria;D_2__Gammaproteobacteria;D_3__Betaproteobacteriales;D_4__Burkholderiaceae	0	0	21	0	0	0	0	67	0	0	0	0	0	43	0	0	0	0	0	0	0	0	0	0	0	0	0	0	0	0	0	0	0	0	0	0	0	0	0	0	0	0	0
966375439d48c5f87a0d9c33629c9bab	D_0__Bacteria;D_1__Bacteroidetes;D_2__Bacteroidia;D_3__Cytophagales;D_4__Hymenobacteraceae;D_5__Pontibacter	0	0	0	0	0	0	0	0	0	0	0	0	0	0	0	0	0	0	0	0	0	0	0	0	0	0	0	0	0	0	0	0	0	0	0	0	0	0	50	0	0	0	0
0ba7ef836c8babc2cec8ddb1ee33b2df	D_0__Bacteria;D_1__Proteobacteria;D_2__Gammaproteobacteria;D_3__Betaproteobacteriales;D_4__Nitrosomonadaceae;D_5__Ellin6067;D_6__uncultured bacterium	0	0	0	0	0	0	0	0	0	0	0	0	0	0	0	0	0	0	0	0	0	0	0	0	0	0	0	0	0	0	0	0	0	0	0	0	0	0	34	0	0	0	0
e18f1794e717453945a9781333e2e25a	D_0__Bacteria;D_1__Bacteroidetes;D_2__Bacteroidia;D_3__Bacteroidales;D_4__Prevotellaceae;D_5__Prevotella 9	0	0	0	0	0	0	27	0	0	0	0	0	0	0	0	0	0	0	0	0	0	0	0	0	0	0	0	0	0	0	0	0	0	0	0	0	0	0	0	0	0	0	0
0f12b870bed6ae4026bab4ade51fc28e	D_0__Bacteria;D_1__Proteobacteria;D_2__Alphaproteobacteria;D_3__Rhizobiales;D_4__Rhizobiaceae	0	0	0	0	0	0	5	0	0	0	0	0	0	0	0	0	0	0	0	0	0	0	21	0	0	0	0	0	0	0	20	28	0	0	0	0	0	0	0	0	0	0	0
a4c723dd664ed7fc8686ab7030c3ba00	D_0__Bacteria;D_1__Bacteroidetes;D_2__Bacteroidia;D_3__Flavobacteriales;D_4__Weeksellaceae;D_5__Chryseobacterium	0	0	0	0	0	51	0	0	0	0	0	0	0	0	0	0	0	0	0	0	0	0	0	0	0	0	0	0	0	0	0	0	0	0	0	0	0	0	0	0	0	0	0
0e15d78dfccf865d7765e339100d84d3	D_0__Bacteria;D_1__Actinobacteria;D_2__Actinobacteria;D_3__Corynebacteriales;D_4__Corynebacteriaceae;D_5__Lawsonella;D_6__uncultured bacterium	0	0	0	0	0	0	0	0	0	0	0	0	0	0	0	12	0	0	0	0	0	0	0	0	0	18	24	99	0	56	11	0	0	0	0	30	0	0	19	22	0	0	0
1184c7c5801cd8956c1d5de3f94159d0	D_0__Bacteria;D_1__Bacteroidetes;D_2__Bacteroidia;D_3__Bacteroidales;D_4__Prevotellaceae;D_5__Prevotella;D_6__Chlamydia trachomatis	0	0	0	0	0	0	0	0	0	0	0	0	0	0	0	0	0	0	0	0	0	0	0	0	0	0	0	0	0	0	0	0	0	0	0	0	0	0	0	0	26	0	0
01b8aae909b9943dbdb9e24c04eecc05	D_0__Bacteria;D_1__Proteobacteria;D_2__Alphaproteobacteria;D_3__Rhizobiales;D_4__Xanthobacteraceae;D_5__uncultured	0	0	0	0	0	0	0	0	0	0	0	0	0	0	0	0	0	0	0	0	0	0	0	0	0	0	0	0	0	0	0	0	0	0	0	0	0	30	0	0	0	0	0
7d37f3e329530cb716684294851cb01b	D_0__Bacteria;D_1__Actinobacteria;D_2__Actinobacteria;D_3__Corynebacteriales;D_4__Segniliparaceae;D_5__Segniliparus;D_6__Segniliparus rotundus DSM 44985	0	0	0	0	0	0	0	0	0	0	0	0	0	0	0	0	0	0	0	0	0	0	0	0	0	0	0	0	0	0	0	0	0	0	0	0	0	47	0	0	0	0	0
b45b471c13587c73ccb7f2c3a1170a2b	D_0__Bacteria;D_1__Bacteroidetes;D_2__Bacteroidia;D_3__Bacteroidales;D_4__Bacteroidaceae;D_5__Bacteroides;D_6__Bacteroides massiliensis B84634 = Timone 84634 = DSM 17679 = JCM 13223	0	19	0	0	0	21	0	0	0	0	0	0	0	14	0	0	0	0	0	15	0	0	0	0	0	0	0	13	0	0	0	0	0	0	18	0	0	0	0	0	0	10	0
39fdc05d8c0be4a18d94e082cf247c03	D_0__Bacteria;D_1__Acidobacteria;D_2__Subgroup 6	0	0	0	0	0	0	0	0	0	0	0	0	0	0	0	0	0	0	0	0	0	0	0	0	0	0	0	0	0	0	0	0	0	0	0	33	0	0	0	0	0	0	0
8d986d31e8537f201384c2cc8ad98023	D_0__Bacteria;D_1__Proteobacteria;D_2__Gammaproteobacteria;D_3__Pseudomonadales;D_4__Moraxellaceae;D_5__Acinetobacter	0	14	0	0	0	0	0	0	0	0	0	0	0	0	0	0	35	0	0	0	0	0	0	0	0	0	0	0	0	0	0	0	0	0	0	0	0	0	0	0	0	0	0
ee7e70e5d59420d5d548aea4e911e505	D_0__Bacteria;D_1__Bacteroidetes;D_2__Bacteroidia;D_3__Bacteroidales;D_4__Muribaculaceae;D_5__uncultured bacterium;D_6__uncultured bacterium	0	0	0	0	0	0	0	0	0	0	0	0	0	0	0	0	0	0	0	0	0	0	0	0	0	0	0	0	0	0	0	11	0	0	0	0	0	48	0	0	0	0	0
41d1674da54edc4fe85a0b8f5e7f9a31	D_0__Bacteria;D_1__Acidobacteria;D_2__Blastocatellia (Subgroup 4);D_3__Blastocatellales;D_4__Blastocatellaceae	0	0	19	0	0	0	5	0	0	0	0	0	0	0	0	0	0	0	0	0	0	0	0	0	13	0	0	0	0	0	0	0	0	0	34	24	0	0	0	0	0	0	0
68f3c85b6e50563e5adca62b457e3ccb	D_0__Bacteria;D_1__Actinobacteria;D_2__Actinobacteria;D_3__Micrococcales;D_4__Micrococcaceae;D_5__Rothia	0	0	0	0	0	0	0	0	0	0	10	0	0	0	0	0	0	0	0	0	0	0	0	0	55	0	0	0	0	0	0	0	0	0	0	0	0	0	0	0	0	0	35
3a6dca75d2bcee2a998ff03374432c31	D_0__Bacteria;D_1__Gemmatimonadetes;D_2__Gemmatimonadetes;D_3__Gemmatimonadales;D_4__Gemmatimonadaceae;D_5__uncultured	0	0	0	0	0	0	0	0	0	0	0	0	0	0	0	0	0	0	0	0	0	0	0	0	0	0	0	0	0	0	0	0	0	0	0	0	0	42	0	0	0	0	0
e6da80d0ebacec78345705ecce19237e	D_0__Bacteria;D_1__Proteobacteria;D_2__Alphaproteobacteria;D_3__Caulobacterales;D_4__Caulobacteraceae;D_5__uncultured	0	0	0	0	0	15	0	0	0	16	0	0	0	0	0	0	0	0	0	0	0	0	0	0	0	10	0	0	0	0	0	0	0	0	0	0	0	47	82	59	0	23	0
e298f7679cae0bdd8027536aaae4f1c9	D_0__Bacteria;D_1__Bacteroidetes;D_2__Bacteroidia;D_3__Chitinophagales;D_4__Chitinophagaceae;D_5__Terrimonas	0	0	0	0	0	0	0	0	0	0	0	0	0	0	0	0	30	0	0	0	0	0	0	0	0	0	0	0	0	0	0	0	0	6	0	0	0	0	0	0	0	0	0
69faa41fa0e2bf1448d588a18552c3d9	D_0__Bacteria;D_1__Firmicutes;D_2__Negativicutes;D_3__Selenomonadales;D_4__Veillonellaceae;D_5__Dialister	0	0	0	0	0	0	0	0	0	0	0	608	0	0	0	0	0	0	0	0	0	0	0	0	0	0	0	0	0	0	0	0	0	0	0	0	0	0	0	0	0	0	0
5354c3f7d18b3e3187b77cbce8ee72aa	D_0__Bacteria;D_1__Actinobacteria;D_2__Actinobacteria;D_3__Corynebacteriales;D_4__Nocardiaceae;D_5__Gordonia	0	10	0	0	0	0	0	0	0	0	0	0	0	0	45	0	0	0	0	0	0	0	0	0	0	0	0	0	0	9	0	0	0	0	0	0	0	73	0	0	0	25	0
160443fbdb2121becf136c9a9466b655	D_0__Bacteria;D_1__Acidobacteria;D_2__Subgroup 6	0	0	0	0	0	0	0	0	0	0	0	0	0	0	0	0	0	0	0	0	0	0	0	0	0	0	0	0	0	35	0	0	0	7	0	0	0	0	0	0	0	0	0
a5dc8a146b3741336f2a4871a70727d2	D_0__Bacteria;D_1__Bacteroidetes;D_2__Bacteroidia;D_3__Cytophagales;D_4__Microscillaceae;D_5__Ohtaekwangia;D_6__uncultured bacterium	0	0	0	0	0	0	0	0	0	0	0	0	0	0	0	16	0	0	0	0	0	0	0	0	0	0	33	0	0	0	0	0	0	0	0	0	0	0	0	0	0	0	0
1fc35c6e09df5dc97993dfb8cddaba18	D_0__Bacteria;D_1__Actinobacteria;D_2__Actinobacteria;D_3__Pseudonocardiales;D_4__Pseudonocardiaceae;D_5__Pseudonocardia;D_6__uncultured bacterium	0	0	0	0	0	0	0	0	0	0	0	0	0	0	0	0	0	0	0	0	0	0	0	0	0	0	0	0	0	0	0	0	0	0	26	0	0	0	0	0	0	0	0
74c3fddb104f13b7acd4c79867774192	D_0__Bacteria;D_1__Planctomycetes;D_2__Phycisphaerae;D_3__Tepidisphaerales;D_4__WD2101 soil group	0	0	0	0	0	22	0	0	5	0	0	0	0	0	0	0	0	0	0	0	0	0	0	0	0	0	0	0	0	0	0	0	0	0	0	0	0	0	0	0	0	0	0
575efea2af090471bef7a9196a36e4d9	D_0__Bacteria;D_1__Bacteroidetes;D_2__Bacteroidia;D_3__Bacteroidales;D_4__Prevotellaceae;D_5__Prevotella 7	8	0	0	0	0	0	0	0	0	0	0	0	0	0	0	0	0	0	0	0	0	4	0	0	0	0	0	0	0	6	0	0	0	0	21	0	0	8	0	0	0	0	0
b90aa63f5792169f62fac04827a0cfcd	D_0__Bacteria;D_1__Acidobacteria;D_2__Blastocatellia (Subgroup 4);D_3__Pyrinomonadales;D_4__Pyrinomonadaceae;D_5__RB41	0	0	0	0	0	0	0	0	0	0	0	0	0	0	0	0	0	0	0	0	0	0	0	0	0	0	0	0	0	0	0	0	0	0	0	0	0	0	35	0	0	0	0
1cd543aa564d7793fc9218afa2060a70	D_0__Bacteria;D_1__Bacteroidetes;D_2__Bacteroidia;D_3__Bacteroidales;D_4__Prevotellaceae;D_5__Prevotella 6;D_6__unidentified	0	0	0	0	0	0	0	0	0	0	0	308	0	0	0	0	0	0	0	0	0	0	0	0	0	0	0	0	0	0	0	0	0	0	0	0	0	0	0	0	0	0	0
f729ea04338330a1378298b36684fb7b	D_0__Bacteria;D_1__Proteobacteria;D_2__Alphaproteobacteria;D_3__Rhizobiales;D_4__Xanthobacteraceae;D_5__Bradyrhizobium	0	0	0	0	41	0	0	104	65	0	97	0	75	64	0	0	0	0	19	41	0	24	54	0	0	0	0	0	0	0	0	0	0	30	0	0	0	0	0	0	0	0	0
a43f8953735a9f19ff7dcf750e7c781c	D_0__Bacteria;D_1__Actinobacteria;D_2__Actinobacteria;D_3__Propionibacteriales;D_4__Propionibacteriaceae;D_5__Microlunatus;D_6__uncultured bacterium	0	0	0	0	0	0	0	0	0	0	0	0	0	0	0	0	0	0	0	0	0	0	0	35	0	0	0	0	0	0	0	0	0	0	0	0	0	51	0	0	0	0	0
ae462e9bdf8f27454dee84c0ed850328	D_0__Bacteria;D_1__Firmicutes;D_2__Bacilli;D_3__Bacillales;D_4__Bacillaceae;D_5__Terribacillus	0	0	0	0	0	0	0	0	0	0	0	0	0	0	12	0	0	0	0	0	0	0	0	0	0	0	0	0	0	0	0	0	0	12	0	0	7	0	0	0	0	4	0
a77ac716dad315b88d59a73f5d78713f	D_0__Bacteria;D_1__Proteobacteria;D_2__Alphaproteobacteria;D_3__Sphingomonadales;D_4__Sphingomonadaceae	0	26	0	0	32	0	0	0	0	0	0	0	0	0	0	0	0	0	0	0	0	0	33	0	0	0	0	0	0	0	0	48	31	0	0	0	0	0	0	0	0	0	0
c7e6acf9955e9f2b8a410330bd22049a	D_0__Bacteria;D_1__Acidobacteria;D_2__Subgroup 6;D_3__uncultured beta proteobacterium;D_4__uncultured beta proteobacterium;D_5__uncultured beta proteobacterium;D_6__uncultured beta proteobacterium	0	0	0	0	0	0	0	0	0	0	0	0	0	0	0	0	0	0	0	0	0	0	0	29	0	0	0	0	0	0	0	0	0	0	0	0	0	0	0	0	0	0	0
52794da3354b932d690ed183ed67c706	D_0__Bacteria;D_1__Firmicutes;D_2__Bacilli;D_3__Bacillales;D_4__Listeriaceae;D_5__Listeria	0	21	0	19	0	69	7	17	0	10	0	33	23	0	0	11	22	0	0	0	8	0	3	31	0	0	96	0	195	106	0	39	0	15	34	33	26	107	68	72	0	54	18
c4a91c7a1366b765975c2f4ead187018	D_0__Bacteria;D_1__Proteobacteria;D_2__Alphaproteobacteria;D_3__Rhizobiales;D_4__Rhizobiaceae	0	0	0	0	0	0	0	0	0	0	0	0	0	0	0	0	0	0	0	0	0	0	0	0	0	0	0	0	0	0	0	0	0	0	0	0	0	0	0	0	36	0	0
9618a92f2d729bab8bac54f02656b86c	D_0__Bacteria;D_1__Planctomycetes;D_2__Planctomycetacia;D_3__Gemmatales;D_4__Gemmataceae;D_5__uncultured	0	0	0	0	0	0	0	0	0	0	0	0	0	0	0	0	0	0	0	0	0	0	0	0	0	0	0	0	0	0	0	0	0	0	0	32	0	0	0	0	0	0	0
086b6436178012e2cdafaf3ae6a6c877	D_0__Bacteria;D_1__Bacteroidetes;D_2__Bacteroidia;D_3__Cytophagales;D_4__Hymenobacteraceae;D_5__Pontibacter	0	0	0	0	0	0	0	0	0	0	0	0	0	0	0	0	0	0	0	0	0	0	0	0	0	0	0	0	0	0	0	0	0	0	0	0	0	68	0	0	0	0	0
cb28d94e775b935179b0311cc0eab704	D_0__Bacteria;D_1__Firmicutes;D_2__Bacilli;D_3__Bacillales;D_4__Staphylococcaceae;D_5__Staphylococcus	0	0	0	0	0	0	0	0	0	0	0	0	0	0	0	0	0	0	0	0	0	0	0	0	0	0	0	0	0	0	0	0	0	0	0	46	0	0	0	0	0	0	0
729cad5d595063a604b82cbf6bfd7b5d	D_0__Bacteria;D_1__Proteobacteria;D_2__Alphaproteobacteria;D_3__Rhodospirillales;D_4__uncultured	0	0	5	0	0	0	0	0	0	0	8	0	0	0	0	0	0	8	0	0	0	0	0	0	5	0	0	0	0	0	0	0	0	0	0	0	0	0	0	0	0	0	0
8c2f9b6c9e5efee6e11b12d12a030725	D_0__Bacteria;D_1__Proteobacteria;D_2__Gammaproteobacteria;D_3__Alteromonadales;D_4__Alteromonadaceae;D_5__Alishewanella;D_6__uncultured bacterium	0	0	0	0	0	0	0	0	0	0	0	0	0	0	0	0	0	0	18	0	0	0	0	0	0	0	0	0	0	0	0	0	15	0	0	0	0	0	0	0	0	0	0
4b6d9c6bdb3b65b9e0c15d3e20bc1450	D_0__Bacteria;D_1__Planctomycetes;D_2__Planctomycetacia;D_3__Gemmatales;D_4__Gemmataceae;D_5__Gemmata;D_6__uncultured bacterium	0	0	0	0	0	0	0	0	0	0	0	0	3	0	0	0	42	0	0	0	0	0	0	0	0	4	0	0	0	41	0	0	0	0	0	0	0	0	0	0	0	0	0
8d80668684d4fcaf565f5b7e9039c655	D_0__Bacteria;D_1__Proteobacteria	0	0	0	0	0	0	0	0	0	0	0	0	0	0	0	0	0	0	0	0	0	0	0	0	25	0	0	0	0	0	0	0	0	0	0	0	0	0	0	0	0	0	0
08bd07d9e8a0ffe756eef7c094278664	D_0__Bacteria;D_1__Bacteroidetes;D_2__Bacteroidia;D_3__Flavobacteriales;D_4__Weeksellaceae;D_5__Chryseobacterium	0	0	0	0	0	0	0	24	0	0	39	0	0	0	0	0	0	0	0	0	0	0	0	0	0	0	0	0	0	0	0	0	0	0	0	0	0	0	0	0	0	0	0
86c7cfec74a58427f4c049dbf6f193d8	D_0__Bacteria;D_1__Proteobacteria;D_2__Deltaproteobacteria;D_3__Myxococcales	0	0	0	0	0	0	0	0	0	0	0	0	0	0	0	0	0	0	0	0	0	0	0	0	0	0	0	0	0	39	0	0	0	0	0	0	0	0	0	0	0	0	0
83fbb2632ad58b1e0da389146108b0e4	D_0__Bacteria;D_1__Firmicutes;D_2__Bacilli;D_3__Lactobacillales;D_4__Aerococcaceae;D_5__Globicatella;D_6__uncultured bacterium	0	0	0	0	0	0	0	0	0	0	0	0	0	0	0	0	0	0	0	0	0	0	0	0	0	0	30	0	0	0	0	0	0	0	0	0	0	0	0	0	0	0	0
d8e39d5997d6fbddafc6c85695fe5090	D_0__Bacteria;D_1__Proteobacteria;D_2__Alphaproteobacteria;D_3__Rhizobiales;D_4__Rhizobiaceae	0	0	0	0	0	0	0	0	0	53	0	0	0	0	0	0	0	0	0	0	0	0	0	0	0	0	0	0	69	0	0	0	0	0	0	0	0	0	0	0	0	0	19
22c7a3f99a615c93f40ae0a562854049	D_0__Bacteria;D_1__Proteobacteria;D_2__Gammaproteobacteria;D_3__Betaproteobacteriales;D_4__Neisseriaceae;D_5__Neisseria	0	0	0	0	0	0	0	0	0	0	0	0	0	0	0	0	0	0	0	0	0	0	0	0	0	0	0	0	0	0	0	0	0	0	0	0	0	0	0	0	0	0	72
4fc9cdd4cea33695e3427804ea6061fa	D_0__Bacteria;D_1__Firmicutes;D_2__Bacilli;D_3__Bacillales;D_4__Staphylococcaceae;D_5__Staphylococcus	0	0	0	0	0	0	0	0	0	0	0	0	0	0	0	0	0	0	0	0	0	0	0	0	0	0	0	0	0	0	0	0	0	0	0	41	0	0	0	0	0	0	0
fb2b4ead5eb7cc329cc7d8818be855af	D_0__Bacteria;D_1__Gemmatimonadetes;D_2__Gemmatimonadetes;D_3__Gemmatimonadales;D_4__Gemmatimonadaceae	0	0	0	0	0	0	0	0	0	0	0	0	0	0	0	0	0	0	0	0	0	0	0	0	0	0	0	0	0	0	0	0	0	0	62	0	0	0	0	0	0	0	0
f85f48da1be849b4845438b7f631135a	D_0__Bacteria;D_1__Bacteroidetes;D_2__Bacteroidia;D_3__Cytophagales;D_4__Hymenobacteraceae;D_5__Hymenobacter	0	0	0	0	0	0	0	0	0	0	0	0	0	0	0	0	0	0	0	0	0	0	0	0	0	0	0	0	0	0	0	0	0	0	66	0	0	0	0	0	0	0	0
440cdde81b5ac7f6e83ff3bdb89f58c8	D_0__Bacteria;D_1__Proteobacteria;D_2__Deltaproteobacteria;D_3__Desulfovibrionales;D_4__Desulfovibrionaceae;D_5__Desulfovibrio;D_6__gut metagenome	0	0	0	0	0	0	0	0	0	0	0	3	5	0	0	0	0	0	0	0	0	0	0	0	0	0	5	0	0	0	0	0	0	6	0	0	11	0	0	0	0	0	0
37b9caa2d8bceafe8473d9e1204d09b0	D_0__Bacteria;D_1__Bacteroidetes;D_2__Bacteroidia;D_3__Bacteroidales;D_4__Prevotellaceae;D_5__Prevotella 7	0	0	0	0	0	0	0	0	0	0	0	0	0	0	38	0	0	7	0	0	0	0	0	0	0	0	59	0	0	0	0	5	0	0	0	13	0	0	0	0	0	0	0
6f5bc2684f8147494640c1ef99fc5f41	D_0__Bacteria;D_1__Epsilonbacteraeota;D_2__Campylobacteria;D_3__Campylobacterales;D_4__Campylobacteraceae;D_5__Campylobacter;D_6__Campylobacter ureolyticus ACS-301-V-Sch3b	0	0	0	0	0	0	0	0	0	0	0	71	0	0	0	0	0	0	0	0	0	0	0	0	0	0	0	0	0	0	0	0	0	0	0	3	0	0	0	39	97	0	0
56b2281cd8d6dc8be51c02b8c4ac2f5b	D_0__Bacteria;D_1__Acidobacteria;D_2__Blastocatellia (Subgroup 4);D_3__Blastocatellales;D_4__Blastocatellaceae;D_5__JGI 0001001-H03	0	0	0	0	0	0	0	0	0	0	0	0	0	0	0	0	0	0	0	0	0	0	0	0	0	0	0	0	0	0	0	0	0	0	0	0	0	45	0	0	0	0	0
d0a1c326c072e22c1d7ad168a357ca78	D_0__Bacteria;D_1__Bacteroidetes;D_2__Bacteroidia;D_3__Chitinophagales;D_4__Chitinophagaceae	0	0	0	0	0	0	0	0	0	0	0	0	0	0	0	0	0	0	0	0	0	0	0	0	0	0	0	0	0	0	0	0	0	0	0	0	0	53	0	0	0	0	0
3d9624de08c34586ddde86bfd66b4941	D_0__Bacteria;D_1__Bacteroidetes;D_2__Bacteroidia;D_3__Bacteroidales;D_4__Bacteroidaceae;D_5__Bacteroides;D_6__Bacteroides eggerthii DSM 20697	0	0	0	0	0	0	0	0	0	0	0	0	0	0	0	0	0	0	0	12	0	0	0	0	0	0	0	13	0	0	0	0	0	0	0	0	0	0	0	0	0	0	0
ee79f5edac13ca66721b8569c398a8ae	D_0__Bacteria;D_1__Gemmatimonadetes;D_2__Gemmatimonadetes;D_3__Gemmatimonadales;D_4__Gemmatimonadaceae;D_5__Gemmatimonas	0	0	0	0	0	0	0	0	0	0	0	0	0	0	0	0	0	0	0	0	0	0	0	0	0	0	0	0	0	38	0	0	0	0	0	0	0	0	0	0	0	0	0
2bc703cf51868249c72251405b926645	D_0__Bacteria;D_1__Proteobacteria;D_2__Gammaproteobacteria;D_3__Betaproteobacteriales;D_4__Neisseriaceae;D_5__Neisseria	0	0	0	0	0	0	0	0	0	0	0	0	0	0	0	0	0	1903	0	0	0	0	0	0	0	0	0	0	0	0	0	4	0	0	0	0	0	0	0	0	0	0	0
32e67d583ffc115f832bbabde586cb01	D_0__Bacteria;D_1__Firmicutes;D_2__Bacilli;D_3__Bacillales;D_4__Bacillaceae;D_5__Bacillus	0	0	0	0	0	38	0	0	0	0	0	29	0	0	0	0	53	0	0	0	0	0	0	29	30	0	0	0	0	0	0	0	0	0	0	20	0	195	0	0	0	0	0
3d7eee0dba606bf83aa3e5fa57502646	D_0__Bacteria;D_1__Actinobacteria;D_2__Acidimicrobiia;D_3__Microtrichales;D_4__Microtrichaceae;D_5__uncultured	0	0	0	0	0	0	0	0	0	0	0	0	0	0	0	0	46	0	0	0	0	0	0	0	0	0	0	0	0	0	0	0	0	0	0	0	0	0	0	0	0	0	0
d3a63e7982592a42480cb2171ea210d2	D_0__Bacteria;D_1__Bacteroidetes;D_2__Bacteroidia;D_3__Cytophagales;D_4__Spirosomaceae;D_5__Spirosoma;D_6__Spirosoma panaciterrae DSM 21099	0	0	16	0	0	0	0	0	0	0	0	0	0	0	0	0	26	0	0	0	0	6	7	0	0	0	0	0	0	46	0	0	0	0	0	33	0	32	0	0	0	0	0
21ed534a0fdd3272c1c4bd1cfb91a654	D_0__Bacteria;D_1__Proteobacteria;D_2__Gammaproteobacteria;D_3__Betaproteobacteriales;D_4__Burkholderiaceae;D_5__Schlegelella	0	0	0	0	0	0	0	0	0	0	0	0	0	0	0	0	0	0	0	0	0	0	0	0	0	0	0	0	0	0	0	0	0	0	0	25	0	0	0	0	0	0	0
3e104cf4cebdbc4b08d4d3e66dd53933	D_0__Bacteria;D_1__Firmicutes;D_2__Bacilli;D_3__Lactobacillales;D_4__Carnobacteriaceae;D_5__Granulicatella	0	0	0	0	0	0	0	0	0	0	0	0	0	0	0	0	0	0	0	0	0	0	0	0	0	0	0	0	0	0	0	0	0	0	30	0	0	0	0	0	0	0	0
5fa8d611e2cd49770935308ace4b2b4a	D_0__Bacteria;D_1__Planctomycetes;D_2__Planctomycetacia;D_3__Pirellulales;D_4__Pirellulaceae;D_5__Pir4 lineage	0	0	0	0	0	0	0	0	0	0	0	0	0	0	0	0	0	0	0	0	0	0	0	0	28	0	0	0	0	0	0	0	0	0	0	0	0	0	0	0	0	0	0
83ebb4573a129d22c336b7436f553741	D_0__Bacteria;D_1__Proteobacteria;D_2__Alphaproteobacteria;D_3__Rhizobiales;D_4__Beijerinckiaceae;D_5__Bosea	0	9	0	0	0	0	0	111	147	0	164	0	98	151	12	0	0	0	0	0	0	0	0	0	0	0	0	0	10	0	0	0	0	0	0	0	0	0	0	0	4	0	0
a61d88fa355baabf661049c8eab9ad9d	D_0__Bacteria;D_1__WPS-2	29	10	23	0	4	36	16	15791	12706	0	17481	5	7236	12260	8	22	87	17	18	12	4	177	227	0	17	0	11	13	23	11	0	28	0	117	11	0	27	20	0	7	0	2	0
7cc1856e383f2bf341f367a0559822cf	D_0__Bacteria;D_1__Gemmatimonadetes;D_2__Gemmatimonadetes;D_3__Gemmatimonadales;D_4__Gemmatimonadaceae	0	0	0	0	0	0	0	0	0	0	0	0	0	0	0	0	0	0	0	0	0	0	0	0	0	0	0	0	0	0	0	0	0	0	0	0	0	0	61	0	0	0	0
c96f98ff8a5947e8b357ad18c0bc3091	D_0__Bacteria;D_1__Bacteroidetes;D_2__Bacteroidia;D_3__Chitinophagales;D_4__Chitinophagaceae;D_5__uncultured	0	0	0	0	0	0	0	0	0	0	0	0	0	0	0	0	16	10	0	0	0	0	0	0	0	0	0	0	0	0	13	0	0	0	0	0	0	0	0	0	0	0	0
6e65959992fa94cff2f5b9753324c7a2	D_0__Bacteria;D_1__Actinobacteria;D_2__Thermoleophilia;D_3__Gaiellales;D_4__Gaiellaceae;D_5__Gaiella	0	0	0	0	0	21	0	0	0	9	0	0	0	0	0	0	0	0	0	0	0	0	0	0	0	0	0	0	0	0	0	0	0	0	0	0	0	0	0	0	0	0	0
f2a2a25959af5e1770ce47348fa053bc	D_0__Bacteria;D_1__Proteobacteria;D_2__Deltaproteobacteria;D_3__Myxococcales;D_4__Archangiaceae	0	0	0	0	0	15	0	0	0	0	0	0	0	0	0	0	0	0	0	0	0	0	0	0	18	0	0	0	0	0	0	0	0	0	0	0	0	0	0	0	0	0	0
b5c0cc207253978a3391f93cfb52fdf2	D_0__Bacteria;D_1__Synergistetes;D_2__Synergistia;D_3__Synergistales;D_4__Synergistaceae;D_5__Cloacibacillus;D_6__uncultured bacterium	23	0	0	0	0	0	0	0	6	0	0	0	0	0	0	12	0	0	0	0	0	0	0	0	0	0	0	0	0	15	0	0	0	0	0	0	0	0	0	0	0	0	0
3d138d59271fae9232a20b6ff4ec6ea5	D_0__Bacteria;D_1__Firmicutes;D_2__Bacilli;D_3__Lactobacillales;D_4__Lactobacillaceae;D_5__Lactobacillus	0	6	0	0	0	0	0	6	0	0	0	0	0	0	0	0	0	0	0	0	0	5	9	0	0	0	0	0	0	0	0	0	0	0	0	0	0	0	0	0	0	10	0
5d16656f874aef066eb6711000544067	D_0__Bacteria;D_1__Actinobacteria;D_2__Actinobacteria;D_3__Corynebacteriales;D_4__Nocardiaceae;D_5__Rhodococcus	0	0	68	103	224	21	18	115	93	0	210	6	107	100	0	0	0	0	0	0	127	67	109	0	14	0	0	0	0	0	0	103	94	54	0	42	0	0	0	11	0	0	35
2accd597ffd1657f488593e4bd72236d	D_0__Bacteria;D_1__Actinobacteria;D_2__Actinobacteria;D_3__Pseudonocardiales;D_4__Pseudonocardiaceae;D_5__Saccharopolyspora;D_6__uncultured bacterium	0	0	0	0	0	0	0	0	0	0	0	0	0	0	0	0	0	0	0	0	0	0	0	0	0	0	0	0	0	0	0	0	0	0	0	0	0	45	0	0	0	0	0
92caccc60bb3ac4dd63b54e3b8d4acb8	D_0__Bacteria;D_1__Firmicutes;D_2__Bacilli;D_3__Lactobacillales;D_4__Streptococcaceae;D_5__Streptococcus;D_6__Streptococcus anginosus subsp. anginosus	0	0	0	0	0	0	0	0	8	0	0	0	0	0	0	0	0	0	0	0	0	0	0	0	0	0	0	0	0	0	0	0	0	0	0	0	0	0	51	0	0	0	0
fd4e82aaba71af007ca19cad61a64b1a	D_0__Bacteria;D_1__Firmicutes;D_2__Bacilli;D_3__Bacillales;D_4__Planococcaceae;D_5__Domibacillus	0	0	0	0	0	0	0	0	0	0	0	0	7	0	11	0	0	0	0	0	0	0	0	0	0	0	0	0	0	0	0	0	0	0	0	0	0	0	0	0	0	19	0
04e99ce371ad95de74f48796ab602ad9	D_0__Bacteria;D_1__Bacteroidetes;D_2__Bacteroidia;D_3__Flavobacteriales;D_4__Weeksellaceae;D_5__Chryseobacterium;D_6__Chryseobacterium hispanicum	0	0	0	0	0	0	0	0	0	0	0	0	0	0	0	0	0	0	0	0	0	0	0	0	0	0	0	7	0	0	0	0	0	0	21	0	0	0	0	0	0	0	0
761f4f98b7b98811c60cef21f8ab9603	D_0__Bacteria;D_1__Bacteroidetes;D_2__Bacteroidia;D_3__Cytophagales;D_4__Microscillaceae;D_5__uncultured	0	0	0	0	0	0	0	0	0	0	0	0	0	0	0	0	84	0	0	0	0	0	0	0	0	0	0	0	0	0	0	0	0	0	0	0	0	0	0	0	0	0	0
82c3ef52bd3f53fe3de1f72cf8a96b9d	D_0__Bacteria;D_1__Planctomycetes;D_2__Planctomycetacia;D_3__Gemmatales;D_4__Gemmataceae;D_5__uncultured	0	0	0	0	0	0	0	0	0	0	0	0	0	0	0	0	0	0	0	0	0	0	0	0	0	0	0	0	0	0	0	0	0	0	0	0	0	83	0	0	0	0	0
a6092ad1541869387d648e14cca2f55f	D_0__Bacteria;D_1__Bacteroidetes;D_2__Bacteroidia;D_3__Bacteroidales;D_4__Prevotellaceae;D_5__Prevotella	0	0	0	0	0	0	0	0	30	0	0	0	221	0	0	0	0	0	49	0	0	0	0	0	0	0	0	0	0	0	0	0	0	0	0	34	0	0	0	0	0	0	0
868df8f3e261d9fcf134af832bc02081	D_0__Bacteria;D_1__Bacteroidetes;D_2__Bacteroidia;D_3__Flavobacteriales;D_4__Weeksellaceae;D_5__Chryseobacterium	0	0	0	0	0	0	0	61	57	0	68	0	42	69	0	0	0	0	0	0	0	0	0	0	0	0	0	0	0	0	0	0	0	0	0	0	0	0	0	0	0	0	0
a37c56ad4846004172a699f2b271d1cd	D_0__Bacteria;D_1__Actinobacteria;D_2__Rubrobacteria;D_3__Rubrobacterales;D_4__Rubrobacteriaceae;D_5__Rubrobacter;D_6__metagenome	0	0	11	0	0	0	0	0	5	0	0	0	0	0	0	0	0	0	0	0	0	0	0	0	0	0	2	0	0	0	0	0	0	4	20	0	0	0	0	0	0	0	0
c549b2aa8adf3a2da991ec58eaee6fd7	D_0__Bacteria;D_1__Firmicutes;D_2__Clostridia;D_3__Clostridiales;D_4__Lachnospiraceae;D_5__Dorea	0	0	0	0	0	7	0	0	0	0	11	0	0	0	15	0	0	0	0	7	0	0	0	0	0	0	0	0	5	0	0	11	0	0	0	9	0	0	0	0	0	0	11
a5e6b449e65da0d3fb03df437c61a3ec	D_0__Bacteria;D_1__Proteobacteria;D_2__Alphaproteobacteria;D_3__Acetobacterales;D_4__Acetobacteraceae	0	0	0	0	0	0	0	0	0	0	0	0	0	0	0	0	0	0	0	0	0	0	0	0	0	0	0	0	0	0	0	0	0	0	0	0	0	49	0	0	0	0	0
43858c139319b75b2e97e784b0080a98	D_0__Bacteria;D_1__Planctomycetes;D_2__Planctomycetacia;D_3__Planctomycetales;D_4__uncultured	0	0	0	0	0	0	0	0	0	0	0	0	0	0	0	0	0	0	0	0	0	0	0	0	0	0	0	0	0	41	0	0	0	0	0	23	0	0	0	0	0	0	0
bd6cc64b51b2930107a9e2a9d41c43aa	D_0__Bacteria;D_1__Proteobacteria;D_2__Deltaproteobacteria;D_3__Bdellovibrionales;D_4__Bdellovibrionaceae;D_5__Bdellovibrio;D_6__metagenome	0	7	0	0	0	0	0	0	0	0	0	0	0	0	0	0	0	0	8	11	0	15	20	0	0	0	0	0	0	0	20	0	0	13	0	0	0	0	0	0	0	0	0
2f1fb2fdea4de39e26ddae614123625b	D_0__Bacteria;D_1__Planctomycetes;D_2__Phycisphaerae;D_3__Tepidisphaerales;D_4__WD2101 soil group	0	0	0	0	0	33	0	0	0	0	0	0	0	0	13	0	0	0	0	0	0	0	0	0	0	0	0	0	0	0	0	0	0	0	0	44	0	0	0	0	0	0	0
8ee532cd51f00af7991622d2befd56e7	D_0__Bacteria;D_1__Actinobacteria;D_2__Actinobacteria;D_3__Micrococcales;D_4__Micrococcaceae;D_5__Arthrobacter	0	0	0	0	0	51	0	0	0	0	0	0	0	0	0	0	0	0	0	0	0	0	0	0	0	0	0	0	0	0	0	0	0	0	0	0	0	0	0	0	0	0	0
0b68d10a6f76cc1e02a0489927747048	D_0__Bacteria;D_1__Proteobacteria;D_2__Alphaproteobacteria;D_3__Sphingomonadales;D_4__Sphingomonadaceae	0	0	0	0	0	0	0	0	0	0	0	0	0	0	25	0	0	0	0	0	0	0	0	0	0	0	0	0	0	0	0	0	0	0	0	0	0	0	0	0	0	0	0
5564b3b3cb7dcd7cf003882b05991fb1	D_0__Bacteria;D_1__Firmicutes;D_2__Bacilli;D_3__Lactobacillales;D_4__Leuconostocaceae;D_5__Leuconostoc	0	0	0	0	0	0	0	0	0	0	0	0	0	0	0	0	0	0	0	0	0	0	0	0	0	0	0	0	0	35	0	0	0	0	0	0	0	0	0	0	0	0	0
a59277161791c60f7b90e9091b26dfa5	D_0__Bacteria;D_1__Proteobacteria	0	0	0	0	0	0	0	0	0	0	56	0	52	0	0	0	0	0	0	0	0	0	0	0	0	0	0	0	0	0	0	0	0	0	0	0	0	0	0	0	0	0	0
39815521274781605d11d4e65bd7faf4	D_0__Bacteria;D_1__Proteobacteria	0	0	8	0	2	12	0	2	2	0	0	0	0	0	0	5	0	0	0	0	5	0	0	0	5	0	0	0	0	4	0	8	0	4	0	0	0	0	0	4	0	3	3
3548950279e043454edbf45fb88dbebc	D_0__Bacteria;D_1__Atribacteria;D_2__JS1;D_3__uncultured bacterium;D_4__uncultured bacterium;D_5__uncultured bacterium;D_6__uncultured bacterium	0	0	0	0	0	0	0	0	0	0	0	0	0	0	0	27	0	0	0	0	0	0	0	0	0	0	0	0	0	0	0	0	0	0	0	0	0	0	0	0	0	0	0
6bdde28c49a5fda2821773789a583ce0	D_0__Bacteria;D_1__Proteobacteria;D_2__Alphaproteobacteria;D_3__Reyranellales;D_4__Reyranellaceae;D_5__Reyranella	0	0	0	0	0	0	0	0	0	0	0	0	0	0	0	0	0	0	0	0	0	0	0	0	0	0	0	0	0	0	0	0	0	12	0	22	0	0	0	0	0	0	8
53b6ff63117641c8d5ad477b3b09bce8	D_0__Bacteria;D_1__WS2;D_2__uncultured soil bacterium;D_3__uncultured soil bacterium;D_4__uncultured soil bacterium;D_5__uncultured soil bacterium;D_6__uncultured soil bacterium	0	0	0	0	0	0	0	0	0	0	0	0	0	0	0	0	0	0	0	0	0	0	0	0	0	0	0	0	0	0	0	0	0	0	0	0	0	164	0	0	0	0	0
7f304a6854f7e9106f54d2b362391361	D_0__Bacteria;D_1__Acidobacteria;D_2__Blastocatellia (Subgroup 4);D_3__Blastocatellales;D_4__Blastocatellaceae;D_5__Stenotrophobacter	4	0	0	0	0	33	0	0	0	0	0	0	0	0	21	0	0	0	0	0	0	0	0	0	0	0	0	0	0	0	0	0	0	0	0	0	0	0	0	0	0	0	0
286f6bb90f0700c2106bfb4ee0ef981b	D_0__Bacteria;D_1__Planctomycetes;D_2__Phycisphaerae;D_3__Tepidisphaerales;D_4__WD2101 soil group;D_5__uncultured planctomycete;D_6__uncultured planctomycete	0	0	0	0	0	0	0	0	0	0	0	0	0	0	0	0	0	0	0	0	0	0	0	0	0	0	0	0	0	62	0	0	0	0	0	0	0	0	0	0	0	0	0
cb104f988dcf6592f90ae3b3b49ce946	D_0__Bacteria;D_1__Proteobacteria;D_2__Gammaproteobacteria;D_3__Xanthomonadales;D_4__Xanthomonadaceae;D_5__Stenotrophomonas	0	0	0	0	0	0	0	59	34	0	46	0	0	0	0	0	0	0	0	0	0	0	0	0	0	0	0	0	0	0	0	0	0	0	0	0	0	0	0	0	0	0	0
065c4fe46dec20b333e689f9bf4e3fc7	D_0__Bacteria;D_1__Actinobacteria;D_2__Acidimicrobiia;D_3__uncultured;D_4__uncultured soil bacterium;D_5__uncultured soil bacterium;D_6__uncultured soil bacterium	0	0	0	0	0	31	0	0	0	0	0	0	0	0	0	0	0	0	0	0	0	0	0	0	0	0	0	0	0	0	0	0	0	0	0	0	0	0	0	0	0	0	0
cd26d01f52707cf505c9d9ffa647ad2e	D_0__Bacteria;D_1__Actinobacteria;D_2__Actinobacteria;D_3__Streptomycetales;D_4__Streptomycetaceae;D_5__Streptomyces	0	0	0	0	0	0	0	0	0	0	0	0	0	0	0	0	0	0	0	0	0	0	0	0	0	0	38	0	0	0	0	39	0	0	0	0	0	0	0	25	5	0	0
f704bb2ca28ea94f0ca183beb0950013	D_0__Bacteria;D_1__Actinobacteria;D_2__Actinobacteria;D_3__Corynebacteriales;D_4__Corynebacteriaceae;D_5__Corynebacterium 1	0	0	0	0	0	57	0	0	0	0	0	0	0	0	0	0	43	0	0	0	0	0	0	0	0	0	0	0	0	0	0	0	0	0	0	0	0	76	0	0	0	0	0
b447f547acc25595c447a47025b42efb	D_0__Bacteria;D_1__Proteobacteria;D_2__Alphaproteobacteria;D_3__Sphingomonadales;D_4__Sphingomonadaceae;D_5__Sphingomonas;D_6__Sphingomonas panni	0	0	0	0	0	0	0	0	0	0	0	0	0	0	0	10	0	0	0	0	0	0	0	0	0	0	0	0	0	0	0	0	0	0	0	0	0	0	0	17	0	0	0
679f6d5e2fa1cbf016564298a03378bb	D_0__Bacteria;D_1__Proteobacteria;D_2__Gammaproteobacteria;D_3__Betaproteobacteriales;D_4__Neisseriaceae;D_5__uncultured;D_6__uncultured bacterium	19	0	0	0	0	0	0	0	0	0	0	0	0	0	0	0	27	3	0	0	0	0	0	0	0	0	0	0	0	0	0	0	0	0	0	0	0	0	0	0	0	0	0
508fc73a9af1d847209c618c3f582789	D_0__Bacteria;D_1__Proteobacteria;D_2__Alphaproteobacteria;D_3__Rhizobiales;D_4__Rhizobiaceae;D_5__Allorhizobium-Neorhizobium-Pararhizobium-Rhizobium	0	0	0	0	0	0	0	0	0	0	0	0	0	70	0	0	0	0	0	0	0	0	0	0	0	0	0	0	0	0	0	0	0	0	0	0	0	0	0	0	0	0	0
03cc3e24616c1cb51d932578d590e56f	D_0__Bacteria;D_1__Firmicutes;D_2__Clostridia;D_3__Clostridiales;D_4__Ruminococcaceae;D_5__Ruminococcus 1;D_6__gut metagenome	0	0	13	0	0	0	0	0	0	0	10	0	0	0	0	0	0	9	0	0	0	0	0	0	10	0	0	0	0	0	0	14	0	0	0	0	0	0	0	0	0	0	0
f27439fbebb415526005db17aee2a4ad	D_0__Bacteria;D_1__Planctomycetes;D_2__Planctomycetacia;D_3__Gemmatales;D_4__Gemmataceae	0	0	0	0	0	0	0	0	0	0	0	0	0	0	0	0	0	0	0	0	0	0	0	0	38	0	0	0	0	0	0	0	0	0	0	0	0	0	0	0	0	0	0
d6cc458d6313b076285149b112d65d1b	D_0__Bacteria;D_1__Proteobacteria;D_2__Gammaproteobacteria	0	0	0	0	0	0	0	0	0	0	0	0	0	0	0	0	0	0	0	0	0	0	0	0	0	0	0	0	0	0	0	0	0	0	0	0	0	77	0	0	0	0	0
0b6851b89b20daa254abdecd2709c056	D_0__Bacteria;D_1__Bacteroidetes;D_2__Bacteroidia;D_3__Flavobacteriales;D_4__Flavobacteriaceae;D_5__Flavobacterium	0	0	0	0	0	0	0	0	0	0	0	0	0	0	0	0	23	0	0	0	0	0	0	0	0	0	0	0	0	0	0	0	0	0	0	0	0	15	53	0	0	8	0
af4f67def4bd6d6760fccf9cf404238b	D_0__Bacteria;D_1__Bacteroidetes;D_2__Bacteroidia;D_3__Bacteroidales;D_4__Muribaculaceae;D_5__CAG-873;D_6__uncultured bacterium	0	0	0	0	20	0	0	0	0	0	0	0	29	0	0	0	0	0	24	0	0	0	0	0	0	0	27	0	0	0	0	0	0	32	0	0	0	0	0	0	0	0	0
709174d6e37d40c9bb7547753fc2bc0f	D_0__Bacteria;D_1__Planctomycetes;D_2__Planctomycetacia;D_3__Gemmatales;D_4__Gemmataceae;D_5__uncultured	0	0	0	0	0	0	0	0	0	0	0	0	0	0	0	0	0	0	0	0	0	0	0	0	0	0	0	0	0	0	0	0	0	0	36	0	0	0	0	0	0	0	0
d7c881b597786b3c09b7faefa22133cd	D_0__Bacteria;D_1__Proteobacteria;D_2__Gammaproteobacteria;D_3__Xanthomonadales;D_4__Xanthomonadaceae;D_5__Stenotrophomonas	45	150	462	578	2767	234	258	5398	5179	31	6923	74	4661	5156	50	39	46	40	170	110	663	1104	1547	86	15	0	70	34	60	0	122	2407	1426	498	6	33	66	0	39	0	0	37	13
b04dc714728700fe0f28ade5edcb2d9d	D_0__Bacteria;D_1__Firmicutes;D_2__Erysipelotrichia;D_3__Erysipelotrichales;D_4__Erysipelotrichaceae;D_5__Allobaculum;D_6__Allobaculum stercoricanis DSM 13633	0	0	0	0	0	0	0	0	0	0	0	0	0	0	0	0	0	0	0	0	0	0	0	0	0	0	0	0	0	34	0	0	0	0	0	0	4	0	0	0	0	0	0
d1288f20c0e27b71b0724231fba969c1	D_0__Bacteria;D_1__Proteobacteria;D_2__Alphaproteobacteria;D_3__Rhodobacterales;D_4__Rhodobacteraceae;D_5__Rubellimicrobium;D_6__uncultured bacterium	0	0	0	0	0	0	0	0	0	0	0	0	0	0	0	0	0	0	0	0	0	0	0	0	0	0	0	0	0	0	0	0	0	0	0	39	0	0	0	0	0	0	6
302841037ce4cd04e414f837ed17c50d	D_0__Bacteria;D_1__Bacteroidetes;D_2__Bacteroidia;D_3__Bacteroidales;D_4__Barnesiellaceae;D_5__Barnesiella;D_6__uncultured organism	0	0	0	0	5	0	11	0	0	0	7	0	10	0	0	0	0	0	7	0	0	0	0	0	11	0	7	0	0	0	0	7	0	9	0	13	0	0	0	0	0	0	4
4cc985ea40c27620471d4382df15053a	D_0__Bacteria;D_1__Planctomycetes;D_2__Planctomycetacia;D_3__Planctomycetales;D_4__uncultured;D_5__uncultured bacterium;D_6__uncultured bacterium	0	0	0	0	0	0	0	0	0	0	0	0	0	0	0	0	0	0	0	0	0	0	0	0	0	0	0	0	0	28	0	0	0	0	0	0	0	33	0	0	0	0	0
28ae8c717960d01b0663c7637e0ba67e	D_0__Bacteria;D_1__Planctomycetes;D_2__Phycisphaerae;D_3__Tepidisphaerales;D_4__WD2101 soil group	0	0	0	0	0	0	0	0	0	0	0	0	0	0	0	0	0	0	0	0	0	0	0	0	0	0	0	0	0	0	0	0	0	0	0	0	0	0	47	0	0	0	0
bcbb3c29af8d3cd2f9a787f2db0a0a5e	D_0__Bacteria;D_1__Proteobacteria;D_2__Gammaproteobacteria;D_3__Alteromonadales;D_4__Shewanellaceae;D_5__Shewanella	0	36	0	38	55	0	0	0	0	0	0	0	0	0	0	0	0	0	77	69	51	0	74	0	0	0	0	0	0	0	109	0	62	105	0	0	0	0	0	0	0	0	0
5eedd0e656b3628be26159100b081c64	D_0__Bacteria;D_1__Acidobacteria;D_2__Blastocatellia (Subgroup 4);D_3__Pyrinomonadales;D_4__Pyrinomonadaceae;D_5__RB41;D_6__uncultured Acidobacteriaceae bacterium	0	0	0	0	0	0	0	0	0	0	0	0	0	0	0	0	30	0	0	0	0	0	0	0	0	0	0	0	0	0	0	0	0	0	0	23	0	0	0	0	0	0	0
21fa94a0fc70d89fe2bf8d29cebe9139	D_0__Bacteria;D_1__Actinobacteria;D_2__Actinobacteria;D_3__Corynebacteriales;D_4__Corynebacteriaceae;D_5__Corynebacterium 1;D_6__Campylobacter concisus	0	0	0	0	0	0	0	0	0	0	0	0	0	0	0	0	0	0	0	0	0	0	0	0	0	0	56	0	0	0	0	0	0	0	0	0	0	0	0	0	0	0	0
7d9004f503ff475f75ffdaa946c91497	D_0__Bacteria;D_1__Proteobacteria;D_2__Alphaproteobacteria;D_3__Elsterales;D_4__uncultured	3	0	0	0	0	0	0	0	0	0	0	0	0	0	0	0	0	0	0	0	0	0	0	0	0	0	0	0	0	0	0	0	0	0	0	0	0	72	0	0	0	0	0
5a277047d708c09f93bebedaf6786581	D_0__Bacteria;D_1__Actinobacteria;D_2__Actinobacteria;D_3__Corynebacteriales;D_4__Corynebacteriaceae;D_5__Corynebacterium 1;D_6__Corynebacterium coyleae	0	0	0	0	0	0	0	0	0	0	0	0	0	0	0	0	0	0	0	0	0	0	0	0	0	0	0	0	0	35	0	0	0	0	0	0	0	0	0	0	0	0	0
b460517348f66c88b37079f0fe0e8dbc	D_0__Bacteria;D_1__Actinobacteria;D_2__Actinobacteria;D_3__Corynebacteriales;D_4__Corynebacteriaceae;D_5__Corynebacterium 1	0	0	0	0	0	0	0	0	0	11	0	0	0	0	0	0	0	0	0	0	0	0	0	0	0	0	112	40	0	0	0	0	0	0	0	0	0	0	0	0	0	0	0
b550c890f824147be48791feac9ddcb3	D_0__Bacteria;D_1__Firmicutes;D_2__Clostridia;D_3__Clostridiales;D_4__Peptostreptococcaceae;D_5__Paeniclostridium	0	0	0	0	0	0	0	0	0	0	0	0	0	0	0	0	0	0	0	0	0	0	0	0	0	3	28	0	0	0	0	0	0	0	0	0	5	0	0	0	0	0	0
d9dae49569f51aae945c5b69222ca482	D_0__Bacteria;D_1__Proteobacteria;D_2__Alphaproteobacteria	26	0	0	0	0	0	0	0	0	37	0	74	0	0	16	0	54	0	0	0	0	0	0	0	0	0	56	0	95	0	0	0	0	0	0	0	49	0	0	0	52	0	0
99e7f9632e3f542849a6fa907bd13bfc	D_0__Bacteria;D_1__Firmicutes;D_2__Clostridia;D_3__Clostridiales;D_4__Ruminococcaceae;D_5__Faecalibacterium	0	0	0	0	0	0	0	0	0	0	0	0	49	0	0	0	0	0	32	0	0	0	0	0	0	0	0	0	0	0	0	43	0	0	0	0	0	0	0	31	0	0	0
06e7dc9f95fac5c055759a7412e74dd1	D_0__Bacteria;D_1__Bacteroidetes;D_2__Bacteroidia;D_3__Bacteroidales;D_4__Prevotellaceae;D_5__Prevotella;D_6__Prevotella bivia	0	0	0	0	0	0	0	0	2185	0	0	0	0	0	0	0	0	0	0	0	0	0	0	0	0	0	0	0	0	0	0	0	0	0	2	372	0	0	0	0	0	365	0
636f304ece565d51f4ca991867d4d0f0	D_0__Bacteria;D_1__Firmicutes;D_2__Clostridia;D_3__Clostridiales;D_4__Clostridiaceae 1;D_5__Clostridium sensu stricto 1	0	0	0	0	0	0	21	0	0	0	0	0	0	0	0	0	0	0	0	0	17	0	0	0	0	0	0	0	0	0	0	0	0	0	0	19	0	0	0	0	0	0	0
7a4c7f8c7a5ea813ff5ac01e2be11554	D_0__Bacteria;D_1__Proteobacteria;D_2__Gammaproteobacteria;D_3__Ectothiorhodospirales;D_4__Ectothiorhodospiraceae;D_5__Ectothiorhodospira	0	0	0	0	0	0	0	0	0	0	0	0	0	0	0	0	0	0	0	0	0	0	0	0	0	0	0	0	0	0	0	0	0	0	0	0	0	0	35	0	0	0	0
14f6fe1b5a515d6d57de6206f02c5ff3	D_0__Bacteria;D_1__Planctomycetes;D_2__Planctomycetacia;D_3__Gemmatales;D_4__Gemmataceae;D_5__Gemmata;D_6__uncultured Planctomycetaceae bacterium	0	0	0	0	0	0	0	0	0	0	0	0	0	0	0	0	0	0	0	0	0	0	0	0	0	0	0	0	0	0	0	0	0	0	56	0	0	0	0	0	0	0	0
915b3b3af4586781d40e91176ad78e9b	D_0__Bacteria;D_1__Proteobacteria;D_2__Alphaproteobacteria;D_3__Rhizobiales;D_4__Rhizobiaceae	0	0	0	0	0	0	0	0	0	0	0	0	0	67	0	0	0	0	0	0	0	0	0	0	0	0	0	0	0	0	0	0	0	0	0	0	0	0	0	0	0	0	0
1fab8c3a3a3a0e922d8df3a7793247cd	D_0__Bacteria;D_1__Planctomycetes;D_2__Planctomycetacia;D_3__Pirellulales;D_4__Pirellulaceae;D_5__Rhodopirellula;D_6__uncultured Pirellula sp.	0	0	0	0	0	0	0	0	0	0	0	0	0	0	20	0	0	0	0	0	13	0	0	0	0	0	0	0	0	0	0	0	0	0	0	0	0	0	0	0	0	0	0
9a10974d5b6738db7f021df71d75d3db	D_0__Bacteria;D_1__Firmicutes;D_2__Bacilli;D_3__Bacillales;D_4__Staphylococcaceae;D_5__Staphylococcus	80	0	0	0	0	0	0	0	0	0	0	0	0	0	0	0	0	0	0	0	0	0	0	0	0	0	0	0	0	0	0	0	0	0	0	46	0	0	35	0	20	0	24
5e2bd832108ef830e0cf69cede651ef6	D_0__Bacteria;D_1__Firmicutes;D_2__Bacilli;D_3__Bacillales;D_4__Planococcaceae	0	0	0	0	0	0	0	0	0	0	0	0	0	0	0	0	0	0	0	0	0	0	0	0	0	0	0	0	0	0	0	0	0	0	0	0	0	100	0	0	0	0	0
198e6ee55c846967bbd9893324d988c6	D_0__Bacteria;D_1__Actinobacteria;D_2__Coriobacteriia;D_3__Coriobacteriales;D_4__Coriobacteriaceae;D_5__Collinsella	3	0	0	6	0	0	4	12	0	0	0	6	0	0	9	0	0	0	8	0	5	13	0	0	0	3	0	0	14	0	0	0	4	10	0	9	19	0	0	0	4	2	6
c5b382686df15fbbfc6f745e8e1a0c39	D_0__Bacteria;D_1__Proteobacteria;D_2__Deltaproteobacteria;D_3__Myxococcales;D_4__bacteriap25	0	0	0	0	0	0	0	0	0	0	0	0	0	0	0	0	0	0	0	0	0	0	0	0	0	0	0	0	0	37	0	0	0	0	0	0	0	0	0	0	0	0	0
ecff33c0fe1e49babe36d81f71db44cc	D_0__Bacteria;D_1__Planctomycetes;D_2__Planctomycetacia;D_3__Gemmatales;D_4__Gemmataceae;D_5__uncultured	0	0	0	0	0	0	0	0	0	0	0	0	0	0	0	0	0	0	0	0	0	0	0	0	0	0	0	7	0	0	0	0	0	0	25	0	0	0	0	0	0	0	0
403f3ba1ffb300f89e79877674993c13	D_0__Bacteria;D_1__Proteobacteria;D_2__Alphaproteobacteria;D_3__Sphingomonadales;D_4__Sphingomonadaceae;D_5__Sphingomonas	0	197	201	256	561	44	151	6707	11800	0	13142	0	10400	9839	0	0	57	0	336	199	326	449	1408	0	0	0	0	0	0	0	0	898	1977	125	24	46	0	0	0	18	0	0	79
543272111fcd15ffca62d70c3c36e4f3	D_0__Bacteria;D_1__Firmicutes;D_2__Bacilli;D_3__Bacillales;D_4__Staphylococcaceae;D_5__Staphylococcus	0	0	0	0	0	0	0	0	0	0	0	0	0	0	0	0	0	0	0	0	0	0	0	1571	0	247	0	0	0	0	0	0	0	0	0	0	182	0	0	1360	0	0	0
40030ffaa7725c1a64331a6f10f044e1	D_0__Bacteria;D_1__Firmicutes;D_2__Clostridia;D_3__Clostridiales;D_4__Ruminococcaceae;D_5__Ruminococcaceae UCG-005	0	0	0	0	0	0	0	0	0	0	0	0	14	0	0	0	0	0	14	0	0	0	0	0	0	0	0	0	0	0	0	0	0	0	0	0	0	0	0	0	0	0	0
99bcad18033d21126937a4086620d195	D_0__Bacteria;D_1__Proteobacteria;D_2__Alphaproteobacteria;D_3__Sphingomonadales;D_4__Sphingomonadaceae;D_5__Sphingomonas	0	0	0	0	0	0	0	0	0	0	0	0	0	0	0	0	0	0	0	0	0	0	0	0	0	0	0	0	0	0	0	0	0	0	0	0	0	48	0	0	0	0	0
e0b18ca89bb75189ac2609556910ad26	D_0__Bacteria;D_1__Planctomycetes;D_2__Phycisphaerae;D_3__Tepidisphaerales;D_4__WD2101 soil group	0	0	0	0	0	0	0	0	0	0	0	0	0	0	0	0	0	0	0	0	0	0	0	0	0	0	0	0	0	53	0	0	0	0	0	0	0	0	0	0	0	0	0
022161726604e515ec0c35a5b135c709	D_0__Bacteria;D_1__Firmicutes;D_2__Clostridia;D_3__Clostridiales;D_4__Family XI;D_5__Finegoldia	0	0	0	0	0	0	0	0	0	0	0	0	0	0	0	0	0	0	0	0	0	0	0	0	0	50	0	0	0	0	0	0	0	0	0	0	0	0	0	0	0	0	0
b00fe2b3b02a34d131c60dc42154992b	D_0__Bacteria;D_1__Proteobacteria;D_2__Alphaproteobacteria;D_3__Sphingomonadales;D_4__Sphingomonadaceae;D_5__Sphingomonas	0	0	0	0	0	0	0	0	0	6	0	0	0	0	0	0	20	0	0	0	0	0	0	0	0	0	0	0	12	0	0	0	0	0	0	0	0	0	0	0	3	0	0
afdef050410369dac7776b3df1647783	D_0__Bacteria;D_1__Firmicutes;D_2__Bacilli;D_3__Bacillales;D_4__Bacillaceae;D_5__Bacillus	0	0	0	0	0	0	0	0	0	0	0	0	0	0	0	0	0	0	0	0	0	0	0	0	0	0	32	0	0	0	0	0	0	0	0	0	0	0	0	0	0	0	0
27ff2c3c85cea30bdc7173f9dc87c2ac	D_0__Bacteria;D_1__Bacteroidetes;D_2__Bacteroidia;D_3__Bacteroidales;D_4__Bacteroidaceae;D_5__Bacteroides;D_6__Bacteroides caccae	0	28	0	0	0	0	0	0	0	0	0	0	0	0	0	0	10	0	0	0	0	0	0	0	0	0	0	0	0	0	0	0	0	0	0	0	0	0	0	0	0	0	0
c22eeff7531278ddf71218e5d6c60767	D_0__Bacteria;D_1__Bacteroidetes;D_2__Bacteroidia;D_3__Bacteroidales;D_4__Muribaculaceae;D_5__uncultured bacterium;D_6__uncultured bacterium	0	0	0	0	0	37	0	0	0	0	0	0	0	0	0	0	0	0	0	0	0	0	0	0	0	0	0	0	0	0	0	0	0	0	0	0	0	0	0	0	0	0	0
4b5b727cbde35e84cd3c6b7c5ecc067e	D_0__Bacteria;D_1__Firmicutes;D_2__Negativicutes;D_3__Selenomonadales;D_4__Veillonellaceae;D_5__Negativicoccus	0	0	0	0	0	0	0	0	0	0	0	0	0	0	0	0	0	0	0	0	0	0	0	0	0	0	0	0	0	0	0	0	0	0	0	0	0	0	0	151	0	0	0
f9932d502640eea6681851653a330441	D_0__Bacteria;D_1__Proteobacteria;D_2__Alphaproteobacteria;D_3__Rhizobiales;D_4__KF-JG30-B3	0	0	0	0	0	0	0	0	0	0	0	0	0	0	0	0	0	0	0	0	0	0	0	0	0	0	0	0	0	0	0	0	0	0	0	0	0	0	0	30	0	0	0
3c9dee6593f6d54e95ed021b0347de6f	D_0__Bacteria;D_1__Bacteroidetes;D_2__Bacteroidia;D_3__Bacteroidales;D_4__Muribaculaceae;D_5__mouse gut metagenome;D_6__mouse gut metagenome	0	0	0	0	0	0	0	0	0	0	0	0	0	0	0	0	0	0	0	0	0	0	0	0	0	0	0	0	0	0	0	0	0	0	0	29	0	0	0	0	0	0	0
0730271ce6557d83f637eeb886c86c6f	D_0__Bacteria;D_1__Actinobacteria;D_2__Rubrobacteria;D_3__Rubrobacterales;D_4__Rubrobacteriaceae;D_5__Rubrobacter	0	0	0	0	0	41	0	0	0	0	0	0	0	0	0	0	0	0	0	0	0	0	0	0	0	0	0	0	0	0	0	0	0	0	0	0	0	0	0	0	0	0	0
55cfe0553435c8dc5a0b8440a4428d8e	D_0__Bacteria;D_1__Proteobacteria;D_2__Gammaproteobacteria;D_3__Betaproteobacteriales;D_4__Burkholderiaceae;D_5__Burkholderia-Caballeronia-Paraburkholderia	0	0	0	0	0	0	0	0	0	0	0	0	0	0	0	20	0	0	0	0	0	0	0	0	0	0	0	0	0	0	0	0	0	0	56	0	0	27	0	0	0	0	0
1d4665f5e2cbcd11226e71999e538d54	D_0__Bacteria;D_1__Patescibacteria;D_2__Gracilibacteria;D_3__Candidatus Peribacteria;D_4__uncultured bacterium;D_5__uncultured bacterium;D_6__uncultured bacterium	0	0	0	0	0	0	0	0	0	0	0	0	0	0	0	0	0	0	0	0	0	0	0	0	0	0	0	0	0	0	0	0	0	0	0	0	0	0	51	0	0	0	0
97549b89cac395033767b7bc80cf27eb	D_0__Bacteria;D_1__Firmicutes;D_2__Bacilli;D_3__Lactobacillales;D_4__Streptococcaceae;D_5__Streptococcus;D_6__Streptococcus anginosus subsp. anginosus	0	0	0	0	0	0	9	0	0	0	0	0	0	0	11	0	0	0	0	0	0	0	0	0	0	0	0	0	0	0	0	11	0	0	0	0	0	0	0	0	0	0	0
259d2176553df9d2e327630286d5009f	D_0__Bacteria;D_1__Proteobacteria;D_2__Alphaproteobacteria;D_3__Azospirillales;D_4__Azospirillaceae;D_5__Skermanella	0	0	0	0	0	35	0	0	0	0	0	9	0	0	0	0	0	0	0	0	0	0	0	0	0	0	0	0	0	0	0	0	0	0	0	0	0	0	0	0	0	0	0
05bddd183fd7ae94ca2b8305073d9e85	D_0__Bacteria;D_1__Acidobacteria;D_2__Blastocatellia (Subgroup 4);D_3__Pyrinomonadales;D_4__Pyrinomonadaceae;D_5__RB41	0	0	0	0	0	0	0	0	0	0	0	0	0	2	0	0	0	0	0	0	0	0	0	0	0	0	0	0	0	0	0	0	0	0	0	0	0	0	31	0	0	0	0
0f277b1ed8951876d09ab9dc18796d21	D_0__Bacteria;D_1__Proteobacteria;D_2__Gammaproteobacteria;D_3__Pseudomonadales;D_4__Moraxellaceae;D_5__Acinetobacter	0	0	0	0	0	26	0	0	0	0	0	0	0	0	0	0	0	0	0	0	0	0	0	0	0	0	0	0	0	0	0	0	0	0	0	0	0	0	0	0	0	0	0
1b677e92bfd3d045fcb2c40b3a683639	D_0__Bacteria;D_1__Firmicutes;D_2__Bacilli;D_3__Bacillales;D_4__Bacillaceae;D_5__Bacillus	0	0	0	0	0	0	0	0	0	0	0	0	0	0	0	0	0	0	0	0	0	0	0	0	0	0	0	0	0	0	0	0	0	0	0	0	0	0	47	0	0	0	0
ce32daf5eee736527be59371c9ada1a4	D_0__Bacteria;D_1__Actinobacteria;D_2__Actinobacteria;D_3__Corynebacteriales;D_4__Corynebacteriaceae;D_5__Corynebacterium 1	0	0	0	0	0	0	0	7	0	0	0	0	0	0	0	0	0	0	0	0	0	0	0	0	32	0	0	0	0	0	0	0	0	11	0	0	0	0	0	0	0	0	0
938f6c23ba9558d65602eb21255fc73a	D_0__Bacteria;D_1__Bacteroidetes;D_2__Bacteroidia;D_3__Sphingobacteriales;D_4__Sphingobacteriaceae;D_5__Nubsella;D_6__Nubsella zeaxanthinifaciens	0	33	5	8	9	0	0	6	0	0	0	0	11	0	0	0	0	0	16	9	0	30	64	0	0	0	0	0	0	0	18	0	0	0	0	0	0	0	0	0	0	0	0
99521d047f7953a14e33d97d60dcb5d5	D_0__Bacteria;D_1__Firmicutes;D_2__Clostridia;D_3__Clostridiales;D_4__Ruminococcaceae;D_5__Faecalibacterium	0	0	0	12	0	0	0	9	0	0	0	10	0	0	0	13	0	0	0	0	0	0	0	0	0	0	0	19	9	0	0	0	18	0	0	0	0	0	0	0	5	16	0
0ac1e99459112be41e411c1c712358b8	D_0__Bacteria;D_1__Epsilonbacteraeota;D_2__Campylobacteria;D_3__Campylobacterales;D_4__Campylobacteraceae;D_5__Campylobacter;D_6__Campylobacter ureolyticus ACS-301-V-Sch3b	63	0	0	0	0	0	0	0	0	0	0	0	0	0	0	0	0	0	0	0	0	0	0	0	0	0	0	0	0	0	0	0	0	0	0	0	59	0	0	77	0	0	0
3f4a99a81081fa791db19911a0907fe9	D_0__Bacteria;D_1__Actinobacteria;D_2__Actinobacteria;D_3__Micrococcales;D_4__Intrasporangiaceae;D_5__Lapillicoccus	9	0	0	0	0	0	0	0	5	0	0	0	0	0	0	0	60	0	0	0	0	0	0	0	0	0	0	0	0	0	0	0	0	0	0	27	0	0	45	0	0	0	0
4608dd9ff91a7dff95506e769a598476	D_0__Bacteria;D_1__Firmicutes;D_2__Bacilli;D_3__Bacillales;D_4__Bacillaceae;D_5__Bacillus	0	0	0	0	0	35	0	0	0	0	0	0	0	0	0	0	0	0	0	0	0	0	0	0	0	0	0	0	0	0	0	0	0	0	0	0	0	0	0	0	0	0	0
a01b1364417a217c126f0cc75280c4b9	D_0__Bacteria;D_1__Firmicutes;D_2__Clostridia;D_3__Clostridiales;D_4__Family XI;D_5__Peptoniphilus	0	0	3	0	0	0	0	0	0	0	0	65	115	72	0	0	0	0	0	0	0	0	0	0	0	0	0	0	0	0	0	0	0	0	0	0	0	0	0	0	0	0	0
e86a5a582fd8c29cd5d05a2eaaed1fa1	D_0__Bacteria;D_1__Actinobacteria;D_2__Actinobacteria;D_3__Propionibacteriales;D_4__Nocardioidaceae;D_5__Aeromicrobium	0	5	13	0	0	0	0	7	8	0	12	0	8	0	0	0	0	0	0	0	0	0	0	0	0	0	0	0	0	0	0	0	0	0	0	0	0	0	0	0	0	0	0
7b9aabb75ed480214ff27e0205001852	D_0__Bacteria;D_1__Proteobacteria;D_2__Gammaproteobacteria;D_3__Pseudomonadales;D_4__Moraxellaceae;D_5__Acinetobacter	0	0	0	0	0	0	0	0	0	0	0	0	0	0	0	0	0	0	0	0	0	0	0	0	0	0	45	0	0	0	0	0	0	0	0	0	0	0	0	0	0	0	0
a15a4a7260dfb36e184994f702f15fd4	D_0__Bacteria;D_1__Planctomycetes;D_2__Planctomycetacia;D_3__Pirellulales;D_4__Pirellulaceae;D_5__Pirellula;D_6__uncultured bacterium	0	0	0	0	0	0	0	0	0	0	0	0	0	0	0	0	0	0	0	0	0	0	0	0	0	0	0	0	0	0	0	0	0	0	0	0	0	0	60	0	0	0	0
e194208cd5126bf0345b30d83dc8e3fe	D_0__Bacteria;D_1__Acidobacteria;D_2__Blastocatellia (Subgroup 4);D_3__Pyrinomonadales;D_4__Pyrinomonadaceae;D_5__RB41	0	0	0	0	0	0	0	0	0	0	0	0	0	0	0	0	0	0	0	0	0	0	0	0	0	7	0	0	0	0	0	0	0	0	0	0	0	0	34	0	0	0	0
85ecd1858411198fb0dd0f4c3bda3a72	D_0__Bacteria;D_1__Actinobacteria;D_2__Actinobacteria;D_3__Corynebacteriales;D_4__Corynebacteriaceae;D_5__Lawsonella;D_6__uncultured bacterium	0	0	0	0	0	0	0	0	0	0	0	0	0	0	0	0	0	0	0	0	0	0	0	0	0	0	0	0	0	0	0	0	0	0	0	0	0	0	0	0	0	25	0
9eae16fbbeebdc810dd525c0b7b81f0d	D_0__Bacteria;D_1__Firmicutes;D_2__Clostridia;D_3__Clostridiales;D_4__Lachnospiraceae;D_5__Coprococcus 3	0	0	0	0	0	0	25	0	0	0	0	0	0	0	0	0	0	0	0	0	42	0	0	0	0	0	0	0	0	0	0	0	0	0	0	0	0	0	0	0	0	0	0
3caaf8c277329af5816a2f990d13763a	D_0__Bacteria;D_1__Firmicutes;D_2__Clostridia;D_3__Clostridiales;D_4__Family XI;D_5__Anaerococcus	0	0	0	7	0	24	0	0	0	0	0	36	0	0	0	0	0	0	67	0	0	0	0	0	28	0	0	0	0	0	0	0	0	0	0	92	141	0	0	0	0	0	0
d05873d02f1543562e6d79f897cae0ca	D_0__Bacteria;D_1__Marinimicrobia (SAR406 clade);D_2__uncultured organism;D_3__uncultured organism;D_4__uncultured organism;D_5__uncultured organism;D_6__uncultured organism	12	6	0	0	0	0	0	0	0	0	0	0	0	0	0	0	0	0	0	0	0	0	0	0	0	0	0	0	0	0	0	0	0	0	0	0	0	83	0	0	0	0	0
147ef3fc0067c675b308d1e1decc7286	D_0__Bacteria;D_1__Actinobacteria;D_2__Rubrobacteria;D_3__Rubrobacterales;D_4__Rubrobacteriaceae;D_5__Rubrobacter;D_6__uncultured organism	0	0	0	0	0	0	0	0	0	0	0	0	0	0	0	0	0	0	0	0	0	0	0	0	0	0	0	0	0	0	0	0	0	0	0	0	0	29	0	0	0	0	0
8ee0abb6ab3e5f9d4ddef444523c9cea	D_0__Bacteria;D_1__Bacteroidetes;D_2__Bacteroidia;D_3__Bacteroidales;D_4__Bacteroidaceae;D_5__Bacteroides;D_6__Bacteroides massiliensis B84634 = Timone 84634 = DSM 17679 = JCM 13223	0	0	0	0	0	0	0	0	0	0	0	0	0	0	0	0	0	0	0	0	0	0	0	0	38	0	0	0	0	0	0	0	0	0	0	0	0	0	0	0	0	0	0
03cdfa824e218f79279e18ac8f62f177	D_0__Bacteria;D_1__Proteobacteria;D_2__Alphaproteobacteria;D_3__Sphingomonadales;D_4__Sphingomonadaceae;D_5__Sphingomonas	0	0	0	0	0	0	0	0	0	0	0	0	0	0	0	0	0	0	0	0	0	0	0	0	0	0	0	0	0	0	0	0	0	0	0	0	0	0	68	0	0	0	0
600d595701507e33e86cbda77d950983	D_0__Bacteria;D_1__Armatimonadetes;D_2__Armatimonadia;D_3__Armatimonadales;D_4__uncultured bacterium;D_5__uncultured bacterium;D_6__uncultured bacterium	0	0	0	0	0	0	0	0	0	0	0	0	0	0	0	0	0	0	0	0	0	0	0	0	0	0	0	0	0	0	0	0	0	0	0	0	0	0	43	0	0	0	0
aa30c83d3e003d1b814f3112b04a520b	D_0__Bacteria;D_1__Proteobacteria;D_2__Alphaproteobacteria;D_3__Sphingomonadales;D_4__Sphingomonadaceae	0	0	0	0	0	0	0	0	0	0	0	0	0	0	29	0	0	0	0	0	0	0	0	0	0	0	0	0	0	0	0	0	0	0	0	0	0	0	0	0	0	0	0
02bbb4cbc39a4b05e6779af4d3d128eb	D_0__Bacteria;D_1__Firmicutes;D_2__Bacilli;D_3__Bacillales;D_4__Bacillaceae;D_5__Bacillus	0	0	0	0	0	0	8	0	5	0	0	0	0	0	0	0	0	0	0	19	0	0	0	27	16	0	32	0	0	0	0	0	0	0	0	0	0	61	0	0	0	21	0
1526b6d1954e313ea9e7370a82051243	D_0__Bacteria;D_1__Proteobacteria;D_2__Alphaproteobacteria;D_3__Sphingomonadales;D_4__Sphingomonadaceae;D_5__Novosphingobium	0	0	0	0	0	0	0	0	0	0	0	0	0	0	0	0	0	0	0	0	0	0	0	0	0	0	0	0	0	0	0	0	0	0	0	0	0	73	0	0	0	0	0
d74fc93d6bef3bd7f39a2ce227816bdd	D_0__Bacteria;D_1__Proteobacteria;D_2__Gammaproteobacteria;D_3__Betaproteobacteriales;D_4__Burkholderiaceae	0	0	0	0	0	0	0	0	0	0	0	0	0	0	0	0	0	29	0	0	0	0	0	0	0	0	0	0	55	0	0	0	0	0	0	47	0	0	0	0	0	0	0
860c360b57ceeb10660bba6843c588e6	D_0__Bacteria;D_1__Actinobacteria;D_2__Actinobacteria;D_3__Micrococcales;D_4__Micrococcaceae;D_5__Kocuria	0	0	0	0	0	0	0	0	0	0	0	0	0	0	26	0	19	0	0	0	0	0	0	0	0	0	0	0	0	0	0	0	0	0	0	0	16	0	0	0	0	0	0
a9118e5222162cdc9d1aa157fc9c3775	D_0__Bacteria;D_1__Firmicutes;D_2__Bacilli;D_3__Bacillales;D_4__Staphylococcaceae;D_5__Staphylococcus	0	0	0	0	0	0	0	0	0	0	0	0	0	0	0	0	0	0	0	0	0	0	0	0	0	0	0	0	0	0	0	0	0	0	0	0	0	0	0	29	0	0	0
1a62c3a7185398cff6d9892c249738ea	D_0__Bacteria;D_1__Proteobacteria;D_2__Alphaproteobacteria;D_3__Azospirillales;D_4__Azospirillaceae;D_5__Skermanella	0	0	0	0	0	0	0	0	0	0	0	0	0	0	0	0	0	0	0	0	0	0	0	0	0	0	0	0	0	0	0	0	0	0	0	0	0	31	0	0	0	0	0
e1099876f7b09078e711e84e09bf7605	D_0__Bacteria;D_1__Firmicutes;D_2__Bacilli;D_3__Bacillales;D_4__Staphylococcaceae;D_5__Staphylococcus	0	0	0	0	0	0	0	0	0	0	0	0	0	0	0	0	0	0	0	0	0	0	0	75	0	0	0	0	0	0	0	0	0	0	0	0	0	0	0	0	0	0	0
95d30636c1dafbfb38050061d866e978	D_0__Bacteria;D_1__Proteobacteria;D_2__Deltaproteobacteria;D_3__Myxococcales;D_4__bacteriap25;D_5__metagenome;D_6__metagenome	0	0	0	0	0	0	0	0	0	0	0	0	0	0	0	0	0	0	0	0	0	0	0	0	0	0	0	0	0	0	0	0	0	0	34	0	0	0	0	0	0	0	0
ea02f2eb4eaff96ce4311c19f5881b4e	D_0__Bacteria;D_1__Firmicutes;D_2__Clostridia;D_3__Clostridiales;D_4__Ruminococcaceae;D_5__Ruminococcaceae UCG-002;D_6__uncultured rumen bacterium	0	0	0	0	20	0	0	0	0	0	0	0	0	0	0	0	0	0	18	0	0	0	0	0	0	5	23	0	0	0	0	0	0	27	0	0	0	0	0	0	0	0	0
b8ac4ed5631fb0f4d1a8ea80c5dbef5d	D_0__Bacteria;D_1__Planctomycetes;D_2__Phycisphaerae;D_3__Tepidisphaerales;D_4__WD2101 soil group;D_5__uncultured bacterium;D_6__uncultured bacterium	0	0	0	0	0	0	0	0	0	0	0	0	0	0	0	0	54	8	0	0	0	6	0	39	0	0	0	0	0	0	0	0	0	0	37	0	0	0	0	0	0	0	0
0090ee10e5841e9564aa993a73bfc52a	D_0__Bacteria;D_1__Firmicutes;D_2__Bacilli;D_3__Bacillales;D_4__Bacillaceae;D_5__Bacillus	0	0	0	0	0	117	0	11	0	0	17	27	7	0	0	15	0	30	0	0	0	0	0	78	17	0	0	0	0	30	0	0	9	0	54	32	34	0	71	39	0	0	18
f866c2b0e769c8719245f256de574d27	D_0__Bacteria;D_1__Firmicutes;D_2__Erysipelotrichia;D_3__Erysipelotrichales;D_4__Erysipelotrichaceae;D_5__Erysipelotrichaceae UCG-004;D_6__uncultured bacterium	0	17	0	0	0	0	0	0	0	6	0	0	0	0	0	0	0	0	0	0	0	0	0	6	0	0	0	0	0	0	12	0	0	0	0	0	0	0	13	0	0	0	0
40bf6a948e4efd15e61abaf1ac7082e2	D_0__Bacteria;D_1__Planctomycetes;D_2__Phycisphaerae;D_3__Tepidisphaerales;D_4__WD2101 soil group	0	0	0	0	0	0	0	0	0	6	0	0	0	0	0	0	0	0	0	0	0	0	0	34	0	0	0	0	0	0	0	0	0	0	0	0	0	0	75	0	0	0	0
a073c121d5bc87f77738cac3d7978ef2	D_0__Bacteria;D_1__Bacteroidetes;D_2__Bacteroidia;D_3__Flavobacteriales;D_4__Weeksellaceae;D_5__Bergeyella;D_6__uncultured bacterium	7	0	0	0	0	16	0	0	0	0	0	0	0	20	7	0	14	0	0	22	0	0	0	0	0	709	0	21098	0	0	0	0	0	0	24	0	0	0	0	0	0	9	0
b64d0f0008288ac6b719b39196b934ee	D_0__Bacteria;D_1__Acidobacteria;D_2__Blastocatellia (Subgroup 4);D_3__Blastocatellales;D_4__Blastocatellaceae;D_5__uncultured	0	0	0	0	0	0	0	0	0	0	0	0	10	2	0	0	0	0	0	0	0	0	4	0	0	0	0	0	0	27	7	39	0	0	33	0	0	0	0	0	0	6	0
664837d03471d58c3fa4c26903eda522	D_0__Bacteria;D_1__Acidobacteria;D_2__Blastocatellia (Subgroup 4);D_3__Pyrinomonadales;D_4__Pyrinomonadaceae;D_5__RB41	0	0	0	0	0	0	0	0	0	0	0	0	0	0	0	0	0	0	0	0	0	0	0	0	0	0	0	0	0	0	0	0	0	0	0	0	0	0	47	0	0	0	0
6940ee5c2be2ed98ce814861c894a6de	D_0__Bacteria;D_1__Actinobacteria;D_2__Actinobacteria;D_3__Streptomycetales;D_4__Streptomycetaceae;D_5__Streptomyces	0	0	0	0	0	0	0	0	0	0	0	0	0	0	0	0	0	0	0	0	0	0	0	0	0	0	0	0	0	0	0	0	0	0	0	47	0	0	0	0	0	0	0
59b0e99dd34344b1cf8477832bc1dcff	D_0__Bacteria;D_1__Bacteroidetes;D_2__Bacteroidia;D_3__Cytophagales;D_4__Cyclobacteriaceae;D_5__Marinoscillum	0	0	0	0	0	0	0	0	0	0	0	0	0	0	0	0	0	0	0	0	0	0	0	0	0	0	0	0	0	0	0	0	0	0	25	0	0	0	0	0	0	0	0
d4fb975b57b59eaf1bd20b714e83dfec	D_0__Bacteria;D_1__Firmicutes;D_2__Bacilli;D_3__Bacillales;D_4__Staphylococcaceae;D_5__Staphylococcus	0	0	0	0	0	0	0	0	0	0	0	0	0	0	0	0	0	60	0	0	0	0	0	0	0	0	0	0	0	0	0	0	0	0	0	0	0	0	0	0	0	0	0
5e9f777ad8e918b487feb1cf66f380ed	D_0__Bacteria;D_1__Bacteroidetes;D_2__Bacteroidia;D_3__Bacteroidales;D_4__Bacteroidaceae;D_5__Bacteroides	25	0	0	0	0	0	0	0	0	0	17	0	0	0	0	15	0	0	25	0	31	0	0	0	0	0	0	0	0	13	0	0	14	16	0	0	0	14	0	10	0	0	0
8c1a64d94e93331657bb769a9859938f	D_0__Bacteria;D_1__Proteobacteria;D_2__Alphaproteobacteria;D_3__Rhizobiales;D_4__Labraceae;D_5__Labrys	0	0	11	0	0	0	0	1249	859	0	1233	0	779	1550	0	0	0	0	0	0	7	0	0	0	0	0	28	0	0	0	0	0	7	0	0	0	0	0	0	0	0	0	0
81a9c650c78a8c10a873d3d519c6dced	D_0__Bacteria;D_1__Actinobacteria;D_2__Actinobacteria;D_3__Micrococcales;D_4__Micrococcaceae;D_5__Micrococcus	0	0	0	0	0	0	0	0	0	0	0	0	0	0	0	78	62	9	0	0	0	0	0	14	0	0	0	0	0	0	0	0	0	0	0	0	0	0	0	0	0	0	0
38f02d3e50a8b43643f263f43b99bdae	D_0__Bacteria;D_1__Firmicutes;D_2__Negativicutes;D_3__Selenomonadales;D_4__Veillonellaceae;D_5__Negativicoccus	0	0	0	0	0	0	0	0	0	0	0	16	0	0	0	0	0	0	61	0	0	0	0	0	0	0	0	0	0	0	0	0	0	0	0	0	0	0	0	0	0	0	0
0d7bc22e50f4f19a72515e8fe5873e1b	D_0__Bacteria;D_1__Nitrospirae;D_2__Nitrospira;D_3__Nitrospirales;D_4__Nitrospiraceae;D_5__Nitrospira	0	0	0	0	0	0	0	0	0	0	0	0	0	0	0	0	0	0	0	0	0	0	0	0	0	0	25	0	0	0	0	0	0	0	0	0	0	0	0	0	0	0	0
5dcb536fbf25e57cf8a0bf4f05029250	D_0__Bacteria;D_1__Elusimicrobia;D_2__Lineage IIb;D_3__uncultured soil bacterium;D_4__uncultured soil bacterium;D_5__uncultured soil bacterium;D_6__uncultured soil bacterium	0	0	0	0	0	0	0	0	0	0	0	0	0	0	0	0	0	0	0	0	0	0	0	0	0	0	0	0	0	0	0	0	0	0	0	0	0	0	96	0	0	0	0
e687332216eaf6d4b3483936a8a69695	D_0__Bacteria;D_1__Verrucomicrobia;D_2__Verrucomicrobiae;D_3__Chthoniobacterales;D_4__Chthoniobacteraceae;D_5__Chthoniobacter	0	0	0	0	0	0	0	0	0	0	0	0	0	0	0	0	0	0	0	0	0	0	0	0	0	0	0	0	0	0	0	0	0	0	0	0	0	39	0	0	0	0	0
4406811d755d6ef5c2b7c7a72da67e34	D_0__Bacteria;D_1__Actinobacteria;D_2__Actinobacteria;D_3__Propionibacteriales;D_4__Nocardioidaceae;D_5__Nocardioides	0	0	0	0	0	25	0	0	0	0	0	0	0	0	0	0	0	0	0	0	0	0	0	0	0	0	0	0	0	0	0	0	0	0	0	0	0	0	0	0	0	0	0
77512291fd2ce9f2547e3592948a0ec8	D_0__Bacteria;D_1__Gemmatimonadetes;D_2__Gemmatimonadetes;D_3__Gemmatimonadales;D_4__Gemmatimonadaceae;D_5__uncultured	0	0	0	0	0	0	0	0	0	0	0	0	0	0	0	0	0	0	0	0	0	0	0	24	0	0	0	0	0	0	0	0	0	0	0	0	9	0	0	0	0	0	0
9ee49097705e8b38b977bfcf18e710e6	D_0__Bacteria;D_1__Firmicutes;D_2__Clostridia;D_3__Clostridiales;D_4__Ruminococcaceae;D_5__Ruminococcaceae UCG-014	0	0	0	4	0	0	0	0	0	0	0	3	0	0	4	0	0	0	0	0	0	0	0	0	0	6	0	0	0	0	0	0	8	0	0	0	0	0	0	0	0	0	0
97ea03a152663d72488b22c511707300	D_0__Bacteria;D_1__Acidobacteria;D_2__Blastocatellia (Subgroup 4);D_3__Blastocatellales;D_4__Blastocatellaceae;D_5__Blastocatella	0	5	0	0	0	0	0	0	0	0	0	0	0	0	0	0	0	0	0	0	0	0	0	0	0	0	0	0	0	0	0	0	0	0	54	0	0	0	0	15	0	0	0
6cf16cc5b5b294bd17bb640bd0bf0eca	D_0__Bacteria;D_1__Firmicutes;D_2__Bacilli;D_3__Lactobacillales;D_4__Lactobacillaceae;D_5__Lactobacillus;D_6__Lactobacillus gasseri	0	0	0	0	0	0	0	9	0	0	0	0	0	0	0	0	0	0	0	0	0	16	0	0	0	0	0	0	0	0	0	0	0	0	0	0	10622	0	0	0	0	0	0
3f2c667e47a6f820da16f71bfdc51c53	D_0__Bacteria;D_1__Actinobacteria;D_2__Actinobacteria;D_3__Micrococcales;D_4__Microbacteriaceae	0	15	0	0	0	0	4	0	0	0	0	0	0	0	69	14	18	0	0	0	0	0	0	15	0	7	0	0	12	0	10	0	9	0	0	12	17	34	0	0	0	5	0
12f265f278ab1fbdfb3d7cd803a461aa	D_0__Bacteria;D_1__Firmicutes;D_2__Clostridia;D_3__Clostridiales;D_4__Peptostreptococcaceae;D_5__Peptostreptococcus;D_6__uncultured bacterium	0	0	0	0	0	0	0	0	0	0	0	0	134	0	0	0	0	0	0	0	0	0	0	0	0	0	0	0	0	0	0	0	0	0	0	0	0	0	0	0	0	0	0
de6a79824233f379b746a5d0f4cf099d	D_0__Bacteria;D_1__Bacteroidetes;D_2__Bacteroidia;D_3__Bacteroidales;D_4__Prevotellaceae;D_5__Prevotella	0	0	0	0	0	0	0	0	0	0	0	0	0	0	0	0	0	0	0	0	0	0	0	0	0	0	0	0	0	0	0	0	0	0	0	0	884	0	0	0	0	0	0
77785783e047902d3da2a1181b6821a3	D_0__Bacteria;D_1__Proteobacteria;D_2__Gammaproteobacteria;D_3__Pseudomonadales;D_4__Moraxellaceae;D_5__Acinetobacter;D_6__Acinetobacter sp. D75	0	0	0	0	0	11	0	0	0	0	0	0	0	0	0	0	0	0	0	0	0	0	0	0	0	0	0	0	0	0	0	0	0	0	0	0	0	63	0	0	0	0	0
717589ff47e953aedac4ff51f1b2d606	D_0__Bacteria;D_1__Proteobacteria;D_2__Gammaproteobacteria;D_3__Betaproteobacteriales;D_4__Burkholderiaceae	0	0	0	0	0	0	0	0	0	0	29	0	0	0	0	0	0	0	0	0	0	0	0	0	0	0	0	0	0	0	0	0	0	0	0	0	0	0	0	0	0	0	0
8b26d87cd90b7865d3e3e6e477aa16b0	D_0__Bacteria;D_1__Firmicutes;D_2__Negativicutes;D_3__Selenomonadales;D_4__Veillonellaceae;D_5__Dialister;D_6__uncultured bacterium	0	0	0	0	0	0	0	0	0	0	0	0	0	0	0	0	0	0	0	0	0	0	0	0	0	0	0	0	0	0	0	0	0	0	0	0	0	0	0	0	50	0	42
711478380252bdd74b9622f75a6c8769	D_0__Bacteria;D_1__Actinobacteria;D_2__Actinobacteria;D_3__Corynebacteriales;D_4__Corynebacteriaceae;D_5__Lawsonella;D_6__uncultured bacterium	0	0	0	0	0	0	0	0	0	15	0	0	0	0	29	0	20	0	0	0	0	0	0	0	30	0	0	36	0	0	0	0	0	0	103	0	44	0	0	0	0	0	0
d93923c942b9f1458208cf314500b06d	D_0__Bacteria;D_1__Bacteroidetes;D_2__Bacteroidia;D_3__Bacteroidales;D_4__Bacteroidaceae;D_5__Bacteroides	0	0	0	0	0	0	0	0	0	0	0	0	0	0	0	0	0	0	0	0	0	0	0	0	0	0	0	0	0	0	0	0	0	0	0	0	83	0	0	0	28	0	0
3e829771d479a58e0a92332520079a8b	D_0__Bacteria;D_1__Firmicutes;D_2__Bacilli;D_3__Lactobacillales;D_4__Lactobacillaceae;D_5__Lactobacillus;D_6__Lactobacillus curvatus	0	0	0	0	0	0	0	0	0	0	0	0	0	0	0	0	0	0	0	0	0	0	0	0	0	0	0	0	0	0	0	0	0	0	0	0	307	0	0	0	0	0	0
40ad2442ad95245b19e5b4abcdaa9aaa	D_0__Bacteria;D_1__Firmicutes;D_2__Bacilli;D_3__Bacillales;D_4__Bacillaceae	0	0	0	0	0	0	0	0	0	0	0	0	0	0	0	0	0	0	0	0	0	17	0	0	0	0	55	0	0	0	67	0	0	0	46	0	0	61	117	0	0	0	0
4d750bee7d3e7e7ea6e11ba851672900	D_0__Bacteria;D_1__Proteobacteria;D_2__Gammaproteobacteria;D_3__Betaproteobacteriales;D_4__Hydrogenophilaceae;D_5__Thiobacillus;D_6__uncultured bacterium	0	0	0	0	0	0	0	0	0	0	0	0	0	0	0	0	0	0	0	0	0	0	0	0	0	0	0	0	0	0	0	0	0	0	0	0	0	69	0	0	0	0	0
b41a65816991977c5cdc784a0e837917	D_0__Bacteria;D_1__Acidobacteria;D_2__Subgroup 6	0	0	0	0	0	0	0	0	0	0	0	0	0	0	0	0	0	0	0	0	0	0	0	0	0	0	0	0	0	0	0	0	0	0	0	0	0	0	151	0	0	0	0
b9d104d1c33e46e5a9ea6e0c7eab0a0f	D_0__Bacteria;D_1__Actinobacteria;D_2__Acidimicrobiia;D_3__Actinomarinales;D_4__uncultured	0	0	0	0	0	0	0	0	0	0	0	0	0	0	0	0	0	0	0	0	0	0	0	0	0	0	0	0	0	0	0	0	0	0	0	0	0	0	77	0	0	0	0
7abc29160368299280383e8117d4f4d4	D_0__Bacteria;D_1__Proteobacteria;D_2__Deltaproteobacteria;D_3__Desulfovibrionales;D_4__Desulfohalobiaceae;D_5__Desulfovermiculus;D_6__bacterium YC-ZSS-LKJ164	0	0	0	0	0	0	0	0	0	0	0	0	0	0	0	0	0	0	0	0	0	0	0	0	0	0	0	0	0	0	0	0	0	0	0	0	0	63	0	0	0	0	0
0f660349feeac37653de79847fed3fa4	D_0__Bacteria;D_1__Spirochaetes;D_2__Spirochaetia;D_3__Spirochaetales;D_4__Spirochaetaceae;D_5__Spirochaeta 2;D_6__uncultured organism	0	0	0	0	0	0	0	0	0	0	0	0	0	0	0	0	0	0	0	0	0	0	0	0	0	0	0	0	0	0	0	0	0	0	37	0	0	0	0	0	0	0	0
1c0c45d9a47aab04587b460b06951d61	D_0__Bacteria;D_1__Actinobacteria;D_2__MB-A2-108;D_3__uncultured actinobacterium;D_4__uncultured actinobacterium;D_5__uncultured actinobacterium;D_6__uncultured actinobacterium	0	0	0	0	0	0	0	0	0	0	0	0	0	0	0	0	0	0	0	0	0	0	0	32	0	0	0	0	0	0	0	0	0	0	0	0	0	0	0	0	0	0	0
1c74f4dc86a1a69bc3b8c2a6437ab190	D_0__Bacteria;D_1__Planctomycetes;D_2__Phycisphaerae;D_3__Tepidisphaerales;D_4__WD2101 soil group	0	0	0	0	0	47	0	0	0	0	0	0	0	0	0	0	0	0	0	0	0	0	0	0	0	0	0	0	0	0	0	0	0	0	0	0	0	0	0	0	0	0	0
e0ce7d81b6e57550943e28f762a6680f	D_0__Bacteria;D_1__Acidobacteria;D_2__Subgroup 6	0	0	0	0	0	0	0	0	0	0	0	0	0	0	0	0	0	0	0	0	0	0	0	0	27	0	0	0	0	0	0	0	0	0	0	0	0	0	0	0	0	0	0
0853184ede42188428fe7e0e13383a6f	D_0__Bacteria;D_1__Acidobacteria;D_2__Acidobacteriia;D_3__Solibacterales;D_4__Solibacteraceae (Subgroup 3);D_5__Bryobacter	0	0	0	0	0	0	0	0	0	0	0	0	0	0	0	0	0	0	0	0	0	0	0	0	0	0	0	0	0	0	0	0	0	0	0	0	0	0	249	0	0	0	0
28dba00e5cad0e18cfd9e1caee232cde	D_0__Bacteria;D_1__Actinobacteria;D_2__Actinobacteria;D_3__Propionibacteriales;D_4__Propionibacteriaceae;D_5__Cutibacterium;D_6__Propionibacterium sp. KPL2000	41	0	0	0	0	0	0	0	0	0	0	0	0	0	0	0	0	0	0	0	0	0	0	0	0	0	0	0	0	0	0	0	0	0	0	0	0	0	0	0	0	0	0
0b82d46b7e8499941c16eba350f4b27b	D_0__Bacteria;D_1__Firmicutes;D_2__Bacilli;D_3__Bacillales;D_4__Paenibacillaceae;D_5__Paenibacillus	0	0	0	0	0	0	0	0	0	0	0	0	0	0	0	0	0	0	0	0	0	0	0	0	0	0	0	0	0	0	0	0	0	0	0	0	0	45	0	0	0	0	0
60e0587ab6ddbae368aefec41eabe38b	D_0__Bacteria;D_1__Firmicutes;D_2__Bacilli;D_3__Lactobacillales;D_4__Streptococcaceae;D_5__Streptococcus	0	0	0	0	0	0	0	0	0	0	0	0	0	0	0	0	0	0	0	0	0	0	0	0	0	218	0	0	0	0	0	0	0	0	0	0	0	0	0	0	0	0	0
b6079f783b2c704132b555b688faf43e	D_0__Bacteria;D_1__Actinobacteria;D_2__Actinobacteria;D_3__Corynebacteriales;D_4__Corynebacteriaceae;D_5__Corynebacterium 1;D_6__Corynebacterium sp. 1938BRRJ	0	0	0	0	0	0	0	0	0	0	0	0	0	0	0	0	0	0	0	0	0	0	0	0	0	0	0	0	0	0	0	0	0	0	17	0	28	0	0	0	0	0	0
490a2c376b98db65d215c7e49d9fac09	D_0__Bacteria;D_1__Omnitrophicaeota;D_2__uncultured beta proteobacterium;D_3__uncultured beta proteobacterium;D_4__uncultured beta proteobacterium;D_5__uncultured beta proteobacterium;D_6__uncultured beta proteobacterium	0	0	0	0	0	0	0	0	0	0	0	0	0	0	0	0	0	0	0	0	0	0	0	0	0	0	0	0	0	43	0	0	0	0	0	0	0	0	0	0	0	0	0
999192fa165f3b2cbc171047cbab1e6f	D_0__Bacteria;D_1__Firmicutes;D_2__Bacilli;D_3__Lactobacillales;D_4__Carnobacteriaceae;D_5__Granulicatella	8	0	0	0	0	0	0	0	0	0	0	0	0	0	21	0	0	0	0	0	0	0	0	0	17	9	46	0	0	121	32	0	0	0	0	0	19	0	32	0	0	0	10
45ac79df1a90044fbb74ef0b55fbd8b2	D_0__Bacteria;D_1__Planctomycetes;D_2__Planctomycetacia;D_3__Pirellulales;D_4__Pirellulaceae;D_5__uncultured;D_6__metagenome	0	0	0	0	0	0	0	0	0	0	0	0	0	0	0	0	0	0	0	0	0	0	0	14	0	0	0	0	0	0	0	0	0	0	0	0	0	0	0	13	0	0	0
6b000a83c6947d7d61a8c122669cb933	D_0__Bacteria;D_1__Bacteroidetes;D_2__Bacteroidia;D_3__Cytophagales;D_4__Spirosomaceae;D_5__Dyadobacter	0	70	37	18	25	0	0	33	17	0	52	0	21	30	0	0	0	0	64	24	11	0	29	0	0	0	0	0	0	0	24	30	12	0	0	0	0	0	0	0	0	0	0
cfb63cc61722b150c1ca982418667493	D_0__Bacteria;D_1__Planctomycetes;D_2__Planctomycetacia;D_3__Gemmatales;D_4__Gemmataceae;D_5__uncultured;D_6__uncultured bacterium	0	0	0	0	0	0	0	0	0	0	0	0	0	0	0	0	36	0	0	0	0	0	0	0	0	0	0	0	0	0	0	0	0	0	0	0	0	0	0	0	0	0	0
ba0f2a04a27aa5cb0186a9ffe5457413	D_0__Bacteria;D_1__Actinobacteria;D_2__Actinobacteria;D_3__Streptomycetales;D_4__Streptomycetaceae;D_5__Streptomyces	0	0	0	0	0	0	0	0	0	0	0	0	0	0	0	0	0	0	0	0	0	0	0	0	0	0	0	0	0	0	0	0	0	0	0	0	0	68	0	0	0	0	0
6c272c0c614c1ddec884a4876871831c	D_0__Bacteria;D_1__Proteobacteria;D_2__Alphaproteobacteria;D_3__Rhizobiales;D_4__Beijerinckiaceae	12	0	0	0	0	0	0	0	0	0	6	0	0	0	0	0	35	0	0	0	0	0	0	0	0	0	0	0	0	0	0	0	0	10	0	0	0	0	0	0	0	0	0
35b9d54c16c142876f48be515bf8b5a1	D_0__Bacteria;D_1__Actinobacteria;D_2__Actinobacteria;D_3__Corynebacteriales;D_4__Corynebacteriaceae	0	0	0	0	0	0	0	0	0	0	0	0	0	0	0	0	0	0	0	0	0	0	0	0	0	0	0	0	0	40	0	0	0	0	0	0	0	0	0	0	0	0	0
46f308badf352d69a2e843dfe89f05b2	D_0__Bacteria;D_1__Bacteroidetes;D_2__Bacteroidia;D_3__Bacteroidales;D_4__Porphyromonadaceae;D_5__Porphyromonas	0	0	0	0	0	0	0	0	0	0	0	0	0	0	0	0	0	0	0	0	0	0	0	0	0	0	0	0	0	0	0	0	0	0	0	0	0	0	0	0	38	0	25
38cf5b3dbe36d351994c634f0d91e7f4	D_0__Bacteria;D_1__Proteobacteria;D_2__Alphaproteobacteria;D_3__Sphingomonadales;D_4__Sphingomonadaceae	0	0	0	0	26	0	0	29	28	0	66	0	47	39	0	0	0	0	0	0	26	0	0	0	0	0	0	0	0	0	0	41	31	0	0	0	0	0	0	0	0	0	0
bce77349bbbb4f080974837c80ffcbfe	D_0__Bacteria;D_1__Firmicutes;D_2__Negativicutes;D_3__Selenomonadales;D_4__Acidaminococcaceae;D_5__Phascolarctobacterium	8	15	36	0	6	0	11	18	5	6	50	0	0	0	11	8	6	38	4	4	17	13	11	7	32	2	0	0	13	0	7	50	6	0	0	21	19	5	0	19	0	0	0
572a43a73ce62746ee72009db5cac440	D_0__Bacteria;D_1__Bacteroidetes;D_2__Bacteroidia;D_3__Bacteroidales;D_4__Tannerellaceae;D_5__Parabacteroides	0	0	0	7	17	0	0	9	0	0	20	0	26	0	7	0	0	0	15	5	6	0	0	0	18	8	18	0	9	0	0	0	9	20	0	8	10	0	0	0	0	0	0
04cf0e5d27d870144a0449fc43e10372	D_0__Bacteria;D_1__Proteobacteria;D_2__Alphaproteobacteria;D_3__Rhizobiales;D_4__Xanthobacteraceae	0	0	0	0	0	0	0	0	0	0	0	41	0	0	0	0	0	0	0	0	0	0	0	0	0	0	0	0	0	0	0	0	0	0	0	0	0	0	0	0	0	0	0
ae5f62c89975f1540810d2cee3df661d	D_0__Bacteria;D_1__Bacteroidetes;D_2__Bacteroidia;D_3__Flavobacteriales;D_4__Weeksellaceae;D_5__Bergeyella;D_6__uncultured bacterium	0	0	0	0	0	0	0	0	0	0	0	0	0	0	0	0	0	0	0	0	0	0	0	0	38	0	0	0	0	0	0	0	0	0	0	0	0	0	0	0	0	0	0
5a0a0f38b3d4cb76e5fc84aa5054e025	D_0__Bacteria;D_1__Proteobacteria;D_2__Gammaproteobacteria;D_3__Betaproteobacteriales;D_4__Nitrosomonadaceae;D_5__Ellin6067	0	0	0	0	0	0	0	0	0	0	0	0	0	0	0	0	0	0	0	0	0	0	0	0	0	0	0	0	0	0	0	0	0	0	0	0	0	40	0	0	0	7	0
841500ebea8a7ed61367966df6a6ca67	D_0__Bacteria;D_1__Firmicutes;D_2__Clostridia;D_3__Clostridiales;D_4__Ruminococcaceae;D_5__Ruminococcaceae UCG-002	0	0	0	0	0	5	0	0	9	0	0	0	0	0	0	0	0	0	0	13	0	0	0	0	0	0	0	6	0	0	0	0	15	0	0	0	0	9	0	0	9	5	0
875bd616b870e99e3581a5d667cd44b4	D_0__Bacteria;D_1__Proteobacteria;D_2__Deltaproteobacteria;D_3__Desulfobacterales;D_4__Desulfobulbaceae;D_5__SEEP-SRB2;D_6__uncultured bacterium	0	0	0	0	0	0	0	0	0	0	0	0	0	0	0	0	0	0	0	0	0	0	0	0	17	0	0	0	0	50	0	0	0	0	0	0	0	71	0	0	0	0	3
27dd727e29fe482dd91c54e3ff80ea16	D_0__Bacteria;D_1__Proteobacteria;D_2__Gammaproteobacteria;D_3__Pseudomonadales;D_4__Moraxellaceae;D_5__Acinetobacter	0	0	0	0	0	0	0	0	0	0	0	0	0	0	0	0	51	0	0	0	0	0	0	0	0	0	0	0	0	10	0	0	0	0	0	0	15	0	0	17	0	0	0
e023f913a855a99510630d59e958f5d5	D_0__Bacteria;D_1__WPS-2;D_2__metagenome;D_3__metagenome;D_4__metagenome;D_5__metagenome;D_6__metagenome	0	0	0	0	0	0	0	9	10	0	12	0	11	12	0	0	0	0	0	0	0	0	0	0	0	0	0	0	0	0	0	0	0	0	0	0	0	0	0	0	0	0	0
52d7620ad9a85e329e80bc9b1ac3317c	D_0__Bacteria;D_1__Bacteroidetes;D_2__Bacteroidia;D_3__Bacteroidales;D_4__Prevotellaceae;D_5__Prevotella;D_6__Chlamydia trachomatis	0	0	8	0	0	0	0	0	161	0	0	0	717	0	0	0	0	0	1174	0	0	0	0	0	0	0	0	0	0	0	0	0	0	0	0	0	0	0	0	1976	0	0	0
a0429ca5b0c2e7aee8b613973e278df8	D_0__Bacteria;D_1__Planctomycetes;D_2__Phycisphaerae;D_3__Tepidisphaerales;D_4__WD2101 soil group	0	0	0	0	0	0	0	0	0	0	0	0	0	0	0	0	0	0	0	0	0	0	0	0	28	0	0	0	0	0	0	0	0	0	0	0	0	0	0	0	0	0	0
d7261ca7808c078d6fe52d34704d4e49	D_0__Bacteria;D_1__Fusobacteria;D_2__Fusobacteriia;D_3__Fusobacteriales;D_4__Leptotrichiaceae;D_5__Leptotrichia	0	0	0	5	0	0	0	0	0	0	0	0	0	0	0	0	0	0	0	0	0	0	0	0	0	0	0	0	0	0	9	0	3	0	0	0	19	0	0	0	0	0	0
0aea68e3a6c3cf9f0723d74beabfe79f	D_0__Bacteria;D_1__Proteobacteria;D_2__Alphaproteobacteria;D_3__Rhizobiales;D_4__Rhizobiaceae;D_5__Ochrobactrum;D_6__uncultured Photorhabdus sp.	0	0	0	0	0	0	0	0	0	0	0	0	0	0	0	0	94	0	0	0	0	0	0	0	0	0	0	0	0	63	0	0	0	0	43	0	0	134	117	0	0	0	0
cbfaf8b3f056648a24f350f58d815215	D_0__Bacteria;D_1__Actinobacteria;D_2__Actinobacteria;D_3__Bifidobacteriales;D_4__Bifidobacteriaceae;D_5__Bifidobacterium;D_6__Bifidobacterium breve	0	0	0	0	0	0	0	0	0	0	0	0	0	0	0	0	29	0	0	0	0	0	0	0	0	0	0	0	0	0	0	0	0	0	0	0	0	135	0	0	0	0	0
73d43b2e402d05b67f0b99a1896e8e76	D_0__Bacteria;D_1__Proteobacteria;D_2__Alphaproteobacteria;D_3__Sphingomonadales;D_4__Sphingomonadaceae	0	0	0	0	0	0	0	39	51	0	0	0	0	36	0	0	0	0	0	0	0	0	0	0	0	0	0	0	0	0	0	0	0	0	0	0	0	0	0	0	0	0	0
c066944a88f0c056364ab5a0e08cd105	D_0__Bacteria;D_1__Firmicutes;D_2__Bacilli;D_3__Bacillales;D_4__Bacillaceae	21	0	0	0	0	111	0	32	30	26	9	83	24	0	71	80	92	67	15	0	42	0	0	55	43	21	107	28	0	220	0	21	19	43	105	159	93	215	177	83	19	121	60
ddfdae0a74b22d8fbfebe436a884c08e	D_0__Bacteria;D_1__Bacteroidetes;D_2__Bacteroidia;D_3__Chitinophagales;D_4__Chitinophagaceae;D_5__Flavisolibacter	0	0	0	0	0	0	0	0	0	0	0	0	0	0	0	0	0	0	0	0	0	0	0	0	0	0	0	0	0	29	0	0	0	0	0	0	0	0	0	0	0	0	0
05559e581226ef01ba7f3b29d3960234	D_0__Bacteria;D_1__Proteobacteria;D_2__Gammaproteobacteria;D_3__Betaproteobacteriales;D_4__Neisseriaceae;D_5__uncultured;D_6__uncultured bacterium	0	0	0	0	0	0	0	0	0	0	0	0	0	0	2	0	0	0	0	0	0	0	0	0	0	0	0	0	0	0	0	0	0	0	0	0	94	0	0	0	0	0	0
a0a956cbb2157a336b443a826d249299	D_0__Bacteria;D_1__Proteobacteria;D_2__Gammaproteobacteria;D_3__Salinisphaerales;D_4__Solimonadaceae;D_5__Nevskia;D_6__uncultured bacterium	13	14	0	0	0	0	0	9	0	12	0	0	0	0	0	0	67	0	0	0	0	0	4	0	0	0	0	0	0	24	0	0	0	0	5	65	0	0	15	0	0	0	30
852aa2ac26adcb86ba56f91d0dd20787	D_0__Bacteria;D_1__Bacteroidetes;D_2__Bacteroidia;D_3__Bacteroidales;D_4__Rikenellaceae;D_5__Rikenellaceae RC9 gut group	16	0	0	0	0	9	17	0	0	0	0	0	0	13	30	11	0	0	0	12	25	0	6	0	0	7	0	10	0	13	0	0	10	0	17	36	0	10	0	0	0	9	9
74e76556b8209cb748cfd08bb485bf55	D_0__Bacteria;D_1__Actinobacteria;D_2__Actinobacteria;D_3__Micrococcales;D_4__Dermacoccaceae;D_5__Kytococcus	0	0	0	0	0	0	0	0	0	0	0	0	0	0	0	0	0	0	0	0	0	0	0	0	0	0	0	0	0	0	0	0	0	0	0	0	0	28	0	0	0	0	0
7bfc5d352a0f0fc777568b19941421f2	D_0__Bacteria;D_1__Bacteroidetes;D_2__Bacteroidia;D_3__Bacteroidales;D_4__Bacteroidaceae;D_5__Bacteroides;D_6__Bacteroides stercoris ATCC 43183	0	0	0	0	0	0	0	0	0	0	0	78	0	0	0	0	0	0	0	0	0	0	0	0	0	0	0	0	0	0	0	0	0	0	0	0	0	0	0	0	41	0	0
a037bcc0861ac9519ca27e84bbbabc84	D_0__Bacteria;D_1__Firmicutes;D_2__Bacilli;D_3__Bacillales;D_4__Bacillaceae;D_5__Anoxybacillus	0	0	0	0	0	0	0	0	0	0	0	0	0	0	0	0	0	0	0	0	0	0	0	0	172	0	0	0	35	0	0	25	0	0	0	0	0	0	0	0	0	0	0
a8356c3e16c841f1cd1aa0e866fc73dd	D_0__Bacteria;D_1__Bacteroidetes;D_2__Bacteroidia;D_3__Flavobacteriales;D_4__Flavobacteriaceae;D_5__Imtechella;D_6__Imtechella halotolerans K1	0	0	0	0	0	0	0	0	0	0	0	0	0	0	0	0	0	0	0	0	0	0	0	0	0	0	0	0	0	44	0	0	0	0	0	0	0	0	0	0	0	0	0
09c5a23d25b2bfc0e49f042f98170c04	D_0__Bacteria;D_1__Firmicutes;D_2__Bacilli;D_3__Lactobacillales;D_4__Streptococcaceae;D_5__Lactococcus;D_6__uncultured Streptococcus sp.	0	0	0	0	0	0	0	0	0	0	0	0	0	0	0	0	0	0	0	0	0	0	0	0	0	0	0	0	0	0	0	0	0	0	0	0	63	0	0	0	0	0	0
987f6e29053f5015d8fcb3de1029ed5d	D_0__Bacteria;D_1__Acidobacteria;D_2__Acidobacteriia;D_3__Acidobacteriales;D_4__Acidobacteriaceae (Subgroup 1)	0	0	0	0	0	29	0	0	0	0	0	0	0	0	0	0	0	0	0	0	0	0	0	0	0	0	0	0	0	0	0	0	0	0	0	0	0	0	0	0	0	0	0
e06073754650f059c44402e1cf67f6fc	D_0__Bacteria;D_1__Firmicutes;D_2__Negativicutes;D_3__Selenomonadales;D_4__Veillonellaceae;D_5__Dialister;D_6__uncultured bacterium	0	0	0	0	0	0	0	0	0	0	0	0	0	0	0	0	0	0	0	0	0	0	0	0	0	0	0	2	0	0	0	0	0	0	0	0	0	0	0	0	0	553	0
cd71f0cce2bd102f854df5df4d234014	D_0__Bacteria;D_1__Firmicutes;D_2__Bacilli;D_3__Bacillales;D_4__Staphylococcaceae;D_5__Staphylococcus	0	0	0	0	0	0	0	0	0	0	0	0	0	0	0	0	0	0	0	0	0	0	0	0	0	0	0	0	0	0	0	0	0	0	0	0	8	0	13	0	0	12	0
ac271239807b45b1a794d0fc8a2ac05d	D_0__Bacteria;D_1__Bacteroidetes;D_2__Bacteroidia;D_3__Bacteroidales;D_4__Porphyromonadaceae;D_5__Porphyromonas;D_6__uncultured bacterium	0	0	0	0	0	0	0	0	0	0	0	0	0	0	0	0	15	0	0	0	0	0	0	0	0	0	57	0	0	0	0	0	0	0	0	0	0	0	0	0	0	0	0
b8e45c68311bcc4d4e19bbaa48922c2c	D_0__Bacteria;D_1__Actinobacteria;D_2__Actinobacteria;D_3__Actinomycetales;D_4__Actinomycetaceae;D_5__Actinomyces;D_6__Actinomyces naeslundii	0	0	0	0	0	0	0	0	0	0	0	0	0	0	18	0	0	0	0	0	0	0	0	0	0	0	0	0	0	0	0	0	0	0	0	0	0	0	43	0	0	0	0
655d1cfb9a1b2a807afc3d7c50fd4990	D_0__Bacteria;D_1__Proteobacteria;D_2__Alphaproteobacteria;D_3__Rhizobiales;D_4__Rhizobiaceae;D_5__Allorhizobium-Neorhizobium-Pararhizobium-Rhizobium	0	0	0	0	0	0	0	0	0	0	0	0	0	0	0	0	0	0	0	0	0	0	0	0	0	0	0	0	0	0	0	0	0	0	0	52	0	0	0	0	0	0	39
80dd42f38b25cba3ff3a52949be87a93	D_0__Bacteria;D_1__Bacteroidetes;D_2__Bacteroidia;D_3__Sphingobacteriales;D_4__Sphingobacteriaceae;D_5__Sphingobacterium	0	0	0	0	0	0	0	0	0	0	0	0	0	0	0	0	0	0	0	0	0	0	0	0	0	0	0	0	0	0	0	0	0	0	0	0	0	54	0	0	0	0	0
fe9c3cc70b064999979c5fb0b6901706	D_0__Bacteria;D_1__Firmicutes;D_2__Bacilli;D_3__Bacillales;D_4__Bacillaceae;D_5__Bacillus	0	0	0	0	0	0	0	0	0	0	0	0	0	0	0	0	0	0	0	0	0	0	0	0	0	0	34	0	0	0	0	0	0	0	0	0	0	0	0	0	0	0	0
882fcf74c7ed64e76af1c52e4acf02c3	D_0__Bacteria;D_1__Firmicutes;D_2__Negativicutes;D_3__Selenomonadales;D_4__Veillonellaceae;D_5__Veillonella	9	0	0	0	0	0	0	0	0	0	0	0	0	0	0	0	0	0	0	0	0	0	0	0	0	0	31	0	0	0	0	10	0	0	0	0	0	0	0	0	0	0	0
5d0dae86922c9ce708c8bce2d679dced	D_0__Bacteria;D_1__Actinobacteria;D_2__Actinobacteria;D_3__Frankiales;D_4__Nakamurellaceae;D_5__Nakamurella	57	7	0	0	14	0	0	0	0	6	8	0	6	14	10	0	347	0	6	75	0	0	9	0	0	0	0	0	0	8	0	0	0	17	34	137	0	142	83	0	0	0	25
f3d5bfdc1fe748146007555f319a2ee7	D_0__Bacteria;D_1__Planctomycetes;D_2__Planctomycetacia;D_3__Gemmatales;D_4__Gemmataceae;D_5__uncultured;D_6__uncultured bacterium	0	0	0	0	0	0	0	0	0	0	0	0	0	0	0	0	0	0	0	0	0	0	0	0	0	0	0	0	0	0	0	0	0	0	44	0	0	0	0	0	0	0	0
a22738d1a699ee7f9cd34f49e2227f01	D_0__Bacteria;D_1__Proteobacteria;D_2__Gammaproteobacteria;D_3__Xanthomonadales;D_4__Xanthomonadaceae;D_5__Stenotrophomonas	158	105	20	25	64	0	5	350	298	36	494	35	324	314	200	88	571	54	22	0	22	61	93	106	114	25	392	63	36	87	21	33	32	0	18	328	155	134	230	36	0	104	0
160658b5665a97b1bcda702a117ab386	D_0__Bacteria;D_1__Firmicutes;D_2__Bacilli;D_3__Lactobacillales;D_4__Lactobacillaceae;D_5__Lactobacillus	0	0	0	0	0	0	0	0	0	0	0	0	0	0	0	0	0	0	0	0	0	0	0	0	0	0	0	0	0	0	0	0	0	0	0	0	0	66	0	0	0	0	0
5e2f2b3eca457332a74f22bd27dde1bb	D_0__Bacteria;D_1__Proteobacteria;D_2__Alphaproteobacteria;D_3__Sphingomonadales;D_4__Sphingomonadaceae;D_5__Sphingobium	26	36	0	15	13	28	0	30	33	0	32	0	44	35	116	56	27	33	0	0	0	23	36	43	0	0	95	20	0	26	19	14	0	10	0	42	0	0	0	0	0	0	0
fa3c9b60c399c15a35ba153ba17acdda	D_0__Bacteria;D_1__Actinobacteria;D_2__Actinobacteria;D_3__Corynebacteriales;D_4__Corynebacteriaceae	0	0	0	0	0	0	0	0	0	0	0	0	0	0	0	0	0	0	0	0	0	0	0	17	0	0	0	44	0	0	0	0	0	0	0	0	60	0	21	0	0	68	0
dea192222c93950e8249c7ad085f87e8	D_0__Bacteria;D_1__Actinobacteria;D_2__Actinobacteria;D_3__Frankiales;D_4__Geodermatophilaceae;D_5__Blastococcus;D_6__uncultured bacterium	0	0	0	0	0	0	0	0	0	0	0	0	0	0	0	0	0	0	0	0	0	0	0	0	0	0	0	0	0	0	0	0	0	0	0	0	0	30	0	0	0	0	0
e16471ad3918beb08a0d893904bb695c	D_0__Bacteria;D_1__Proteobacteria;D_2__Alphaproteobacteria;D_3__Rhizobiales;D_4__Xanthobacteraceae;D_5__uncultured	0	0	0	0	0	0	0	0	0	0	0	0	0	0	0	0	0	0	0	0	0	0	0	0	0	0	0	0	0	0	0	0	0	0	0	0	0	34	0	0	0	0	0
687ab6ad0ae47e36ab6a2d1921917699	D_0__Bacteria;D_1__Bacteroidetes;D_2__Bacteroidia;D_3__Bacteroidales;D_4__Muribaculaceae;D_5__metagenome;D_6__metagenome	0	0	0	0	0	7	0	0	0	0	0	0	0	6	0	8	0	0	0	4	0	0	7	0	0	0	0	0	0	0	0	0	0	0	0	0	0	10	0	0	0	0	0
f9cb554c0b5fb14ea79cb6a69d395bbf	D_0__Bacteria;D_1__Fusobacteria;D_2__Fusobacteriia;D_3__Fusobacteriales;D_4__Fusobacteriaceae;D_5__Fusobacterium;D_6__Fusobacterium necrophorum subsp. necrophorum	0	0	0	0	0	7	0	0	0	0	0	0	0	7	0	0	0	0	0	7	0	0	0	0	0	0	0	6	0	0	0	0	0	0	10	0	0	0	0	0	0	3	0
ce989535e929bbe3f448545faa4ae55f	D_0__Bacteria;D_1__Proteobacteria;D_2__Gammaproteobacteria;D_3__Pseudomonadales;D_4__Moraxellaceae;D_5__Acinetobacter	0	0	17	12	0	0	7	0	0	0	0	0	0	0	0	0	0	0	0	0	0	0	0	0	0	0	0	0	16	0	19	0	0	0	0	0	0	0	0	0	0	56	0
74d7c6c2f97f248ae4b28a4c8c934d96	D_0__Bacteria;D_1__Planctomycetes;D_2__Planctomycetacia;D_3__Gemmatales;D_4__Gemmataceae;D_5__uncultured	0	0	0	0	0	0	0	0	0	0	0	0	0	0	0	0	0	0	0	0	0	0	0	0	0	0	0	0	0	0	0	0	0	0	0	0	0	0	0	0	0	28	0
81c18d2b7051209dac2f66d154c44d74	D_0__Bacteria;D_1__Bacteroidetes;D_2__Bacteroidia;D_3__Flavobacteriales;D_4__Weeksellaceae;D_5__Chryseobacterium	66	888	1093	1596	944	146	424	24937	20500	0	30774	19	21118	25793	32	44	0	29	517	308	805	2098	3707	0	35	0	23	36	38	37	204	573	1182	823	30	0	50	36	0	21	0	12	0
5edf9f1f946b36803b73850bd7eabc58	D_0__Bacteria;D_1__Proteobacteria;D_2__Alphaproteobacteria;D_3__Sphingomonadales;D_4__Sphingomonadaceae;D_5__Sphingomonas	12	0	0	0	0	0	0	0	0	0	0	0	0	0	10	0	0	0	0	0	0	0	0	0	0	0	0	0	0	0	0	0	0	0	0	0	11	0	0	0	0	0	0
7692af3a25bd0873a46c6b498ad664a2	D_0__Bacteria;D_1__Bacteroidetes;D_2__Bacteroidia;D_3__Chitinophagales;D_4__Chitinophagaceae	0	0	0	0	0	0	0	0	0	0	0	0	0	0	0	0	0	0	0	0	0	0	0	0	0	0	0	0	0	0	0	0	0	0	0	0	0	0	41	0	0	0	0
cf8249b9d144a70ba5aaf53d9ede426f	D_0__Bacteria;D_1__Acidobacteria;D_2__Blastocatellia (Subgroup 4);D_3__Blastocatellales;D_4__Blastocatellaceae;D_5__Aridibacter;D_6__uncultured bacterium	0	0	0	0	0	0	0	0	0	0	0	0	0	0	0	0	0	0	0	0	0	0	0	0	0	0	0	0	0	0	0	0	0	0	0	30	0	0	0	0	0	0	0
5b7b725190b62c6f1bb25b0b73cf7f95	D_0__Bacteria;D_1__Firmicutes;D_2__Bacilli;D_3__Lactobacillales;D_4__Streptococcaceae;D_5__Streptococcus	668	233	45	28	12	16	1117	16	592	26097	81	19	11	284	211	34248	328	1469	8	12	0	417	37	127	16140	4383	1683	1334	10241	3424	197	73	29	0	100	55	384	263	488	40	0	34	1516
b1d23f112a426afbc3233778faed23b1	D_0__Bacteria;D_1__Proteobacteria;D_2__Alphaproteobacteria;D_3__Rhizobiales;D_4__Rhizobiaceae;D_5__Ochrobactrum;D_6__uncultured Photorhabdus sp.	0	0	0	0	0	0	0	0	0	0	0	0	0	0	0	0	0	0	0	0	0	0	0	0	0	0	0	0	0	0	0	0	0	0	0	0	0	0	0	0	0	0	63
91749ca4cb6d1bb5d67ed2822d4a4698	D_0__Bacteria;D_1__Proteobacteria;D_2__Deltaproteobacteria;D_3__Myxococcales;D_4__bacteriap25;D_5__uncultured bacterium;D_6__uncultured bacterium	0	0	0	0	0	0	0	0	0	0	0	0	0	0	0	0	0	0	0	0	0	0	0	0	0	0	0	0	0	0	0	0	0	0	0	0	0	112	0	0	0	0	0
1f512f16497be97ef8ebb048e9af5cb8	D_0__Bacteria;D_1__Proteobacteria;D_2__Gammaproteobacteria;D_3__Betaproteobacteriales;D_4__Neisseriaceae;D_5__Neisseria	0	0	0	16	0	0	0	0	0	0	0	0	0	0	0	0	0	0	0	0	0	0	0	0	0	4866	145	0	0	0	0	0	12	0	0	0	0	0	0	0	0	0	0
97ec38f4f807fab2219b679af235292c	D_0__Bacteria;D_1__Planctomycetes;D_2__Planctomycetacia;D_3__Pirellulales;D_4__Pirellulaceae;D_5__Pir4 lineage;D_6__metagenome	0	0	0	21	0	0	0	0	0	0	0	0	0	0	0	0	0	0	0	0	0	0	0	0	0	0	0	0	0	0	0	0	0	0	0	39	0	0	0	0	0	0	0
1ab7f6da5d10552746141d26df7d2135	D_0__Bacteria;D_1__Actinobacteria;D_2__Actinobacteria;D_3__Micrococcales;D_4__Intrasporangiaceae	0	0	0	0	0	0	0	0	0	0	0	0	0	0	0	0	0	0	0	0	0	0	0	0	0	0	0	0	0	0	0	0	0	0	0	0	0	0	0	20	0	0	5
0ef02aedb13221efa3fd5627735812f4	D_0__Bacteria;D_1__Acidobacteria;D_2__Subgroup 6;D_3__uncultivated soil bacterium clone C112;D_4__uncultivated soil bacterium clone C112;D_5__uncultivated soil bacterium clone C112;D_6__uncultivated soil bacterium clone C112	0	0	0	0	0	0	0	0	0	0	0	0	0	0	5	0	0	0	0	0	5	0	0	0	0	0	0	0	0	0	9	0	0	0	0	17	0	0	0	0	0	0	0
da159d820d193ea323afa7cff3f7965e	D_0__Bacteria;D_1__Fusobacteria;D_2__Fusobacteriia;D_3__Fusobacteriales;D_4__Leptotrichiaceae;D_5__Streptobacillus;D_6__uncultured bacterium	0	0	0	0	0	0	0	0	0	0	0	0	0	0	0	0	0	0	0	0	0	0	0	0	0	0	43	0	0	0	0	0	0	0	0	0	0	0	0	0	0	0	0
c35c7106f2ccf93aff57f6c472f6997a	D_0__Bacteria;D_1__Patescibacteria;D_2__Saccharimonadia;D_3__Saccharimonadales;D_4__Saccharimonadaceae;D_5__uncultured bacterium;D_6__uncultured bacterium	15	0	0	0	0	0	23	11	2	0	10	0	7	18	0	0	97	0	0	0	0	45	32	0	0	0	0	0	0	0	0	0	0	22	0	0	0	0	0	0	0	0	0
0477663f5cca9e9bce0730e968a58e5a	D_0__Bacteria;D_1__Proteobacteria;D_2__Alphaproteobacteria;D_3__Sphingomonadales;D_4__Sphingomonadaceae;D_5__Sphingomonas	57	0	0	0	0	0	22	14	0	0	0	12	0	0	0	0	0	13	0	0	0	0	0	0	31	0	27	0	0	0	0	0	0	0	0	0	53	53	44	0	0	26	46
9bd4fc91202ab64c2d9998310b44afec	D_0__Bacteria;D_1__Firmicutes;D_2__Bacilli;D_3__Bacillales;D_4__Bacillaceae;D_5__Anaerobacillus;D_6__uncultured bacterium	0	0	0	0	0	0	0	0	0	0	0	0	0	0	0	0	0	0	0	0	0	0	0	28	0	0	0	0	0	0	0	0	0	0	0	0	0	0	0	0	0	0	0
3ddf12b893bb3e6d7320a92e0aed1c38	D_0__Bacteria;D_1__Actinobacteria;D_2__Actinobacteria;D_3__Corynebacteriales;D_4__Nocardiaceae;D_5__Gordonia;D_6__Gordonia sputi	0	0	0	0	0	0	0	0	0	0	0	0	0	0	0	0	0	0	0	0	0	0	0	0	0	0	0	0	0	0	0	0	0	0	0	0	0	84	0	0	0	0	0
d658f8c8eda0745c6d7fa1a836be1f38	D_0__Bacteria;D_1__Gemmatimonadetes;D_2__Gemmatimonadetes;D_3__Gemmatimonadales;D_4__Gemmatimonadaceae;D_5__uncultured;D_6__uncultured proteobacterium	0	0	0	0	0	0	0	0	0	0	0	0	0	0	0	0	0	0	0	0	0	0	0	47	0	0	0	0	0	0	0	15	0	0	33	31	0	71	0	0	0	0	0
15535db8ca54b7d80d739d2c38952aec	D_0__Bacteria;D_1__Firmicutes;D_2__Clostridia;D_3__Clostridiales;D_4__Family XI;D_5__Anaerococcus;D_6__uncultured bacterium	0	0	0	0	3	0	0	0	0	0	0	0	0	0	0	0	0	0	867	0	0	0	0	0	0	0	0	0	0	0	0	0	0	0	0	0	0	0	0	0	0	0	0
6f595bc8fe6169e841f3c4c51b0961c1	D_0__Bacteria;D_1__Firmicutes;D_2__Bacilli;D_3__Bacillales;D_4__Family XI;D_5__Gemella	0	0	0	0	0	0	0	0	0	0	0	0	0	0	0	0	0	0	0	0	0	0	0	0	5	32	0	23	0	0	0	0	0	0	0	0	0	0	0	0	0	0	0
e564d02f58878405f98d8cd2756fe675	D_0__Bacteria;D_1__Firmicutes;D_2__Negativicutes;D_3__Selenomonadales;D_4__Veillonellaceae;D_5__Veillonella	0	0	0	0	0	0	0	0	0	10	6	0	0	0	0	0	0	0	0	0	0	0	0	0	0	270	0	0	2	0	0	0	0	0	0	0	12	0	0	0	0	0	0
cdff9a5a903f1aa6f5056ac7f8c01213	D_0__Bacteria;D_1__Firmicutes;D_2__Clostridia;D_3__Clostridiales;D_4__Family XI;D_5__Anaerococcus	0	0	0	0	0	0	0	0	0	0	0	0	0	0	0	0	0	0	0	0	0	0	0	0	0	0	85	0	0	0	0	0	0	0	0	0	0	0	0	0	0	0	0
e093f1a9e88a5393314b68e529496964	D_0__Bacteria;D_1__Firmicutes;D_2__Bacilli;D_3__Bacillales;D_4__Bacillaceae;D_5__Bacillus	0	0	0	0	0	0	7	0	0	0	0	0	0	0	0	15	0	0	0	0	0	0	0	0	22	0	0	0	0	0	0	0	0	0	0	0	0	0	0	0	0	0	10
de630e4869d64c4097f6afed0f8a4aaa	D_0__Bacteria;D_1__Actinobacteria;D_2__Actinobacteria;D_3__Actinomycetales;D_4__Actinomycetaceae;D_5__Actinomyces;D_6__Actinomyces neuii BVS029A5	0	0	0	0	0	0	0	0	0	0	0	0	0	0	0	0	0	0	0	0	0	0	0	0	0	0	0	0	0	0	0	0	0	0	0	0	1194	0	0	0	0	0	0
7e157675b8965e65939f9c651960a66a	D_0__Bacteria;D_1__Firmicutes;D_2__Bacilli;D_3__Bacillales;D_4__Bacillaceae;D_5__Bacillus;D_6__Bacillus endophyticus	0	0	0	0	0	0	0	0	0	0	0	0	0	0	15	0	0	0	0	0	0	0	0	0	0	0	0	0	0	0	0	0	0	0	0	24	0	0	0	0	0	0	0
83e468e0a430e37f55b012a13f927327	D_0__Bacteria;D_1__Planctomycetes;D_2__OM190;D_3__uncultured bacterium;D_4__uncultured bacterium;D_5__uncultured bacterium;D_6__uncultured bacterium	0	0	0	0	0	0	0	0	0	0	0	0	0	0	0	0	0	0	0	0	0	0	0	0	0	0	0	0	0	60	0	0	0	0	0	0	0	0	0	0	0	0	0
b3c60a0b8860cb7785f40d6bde69abe2	D_0__Bacteria;D_1__Acidobacteria;D_2__Subgroup 6	0	0	0	0	0	31	0	0	0	0	0	0	0	0	0	0	0	0	0	0	0	0	0	0	0	0	0	0	0	0	0	0	0	0	0	0	0	0	0	0	0	0	0
07c22b958e5be25e44e28870d913482f	D_0__Bacteria;D_1__Firmicutes;D_2__Clostridia;D_3__Clostridiales;D_4__Family XI;D_5__Peptoniphilus;D_6__Peptoniphilus sp. KHD5	0	0	0	0	0	0	0	0	0	0	0	0	0	0	0	0	0	0	0	0	0	0	0	0	0	0	0	0	0	0	0	0	0	0	0	0	0	0	0	0	89	0	13
ec8986cc2b65d063a8fcab20e5fe0eac	D_0__Bacteria;D_1__Actinobacteria;D_2__Actinobacteria;D_3__Micrococcales;D_4__Micrococcaceae;D_5__Micrococcus	0	0	0	0	0	0	0	0	0	0	0	0	0	0	26	0	0	0	0	0	0	0	0	0	0	0	17	0	0	0	0	0	0	0	0	0	0	0	0	0	0	0	0
0d4b2dfa69042b728d4753cbd85fd085	D_0__Bacteria;D_1__Firmicutes;D_2__Bacilli;D_3__Bacillales;D_4__Staphylococcaceae;D_5__Macrococcus;D_6__Macrococcus caseolyticus	0	0	0	0	0	0	0	0	0	0	0	0	0	0	0	0	0	0	0	0	0	0	0	0	0	0	0	0	0	50	0	0	0	0	0	9	0	0	0	0	0	0	0
a97ae931731edae9579c16f279a52843	D_0__Bacteria;D_1__Firmicutes;D_2__Bacilli;D_3__Bacillales;D_4__Bacillaceae	0	11	42	0	0	0	49	0	0	0	0	28	0	0	0	0	19	0	0	8	0	0	0	0	24	0	25	0	0	0	0	22	0	0	0	0	0	55	0	0	0	67	18
79878e9f315e853cf4997efe7d5e3104	D_0__Bacteria;D_1__Planctomycetes;D_2__Phycisphaerae;D_3__Tepidisphaerales;D_4__WD2101 soil group	0	0	0	0	0	0	0	0	0	0	0	0	0	0	0	0	0	0	0	0	0	0	0	0	0	0	38	0	0	0	0	0	0	0	0	0	0	0	0	0	0	0	0
c35cb5cbdc6328a61a3322cb4f78c474	D_0__Bacteria;D_1__Proteobacteria;D_2__Gammaproteobacteria;D_3__Gammaproteobacteria Incertae Sedis;D_4__Unknown Family;D_5__Acidibacter;D_6__uncultured eubacterium WD2124	0	0	0	0	0	0	0	0	0	0	0	23	0	0	0	0	0	0	0	0	0	0	0	0	0	0	0	0	0	0	0	0	0	0	0	0	0	0	0	0	3	0	0
f5f35ce1014015ed33f163b84058366b	D_0__Bacteria;D_1__Acidobacteria;D_2__Subgroup 6;D_3__uncultured bacterium 92;D_4__uncultured bacterium 92;D_5__uncultured bacterium 92;D_6__uncultured bacterium 92	0	0	0	0	0	0	0	0	0	0	0	0	0	0	0	0	0	0	0	0	0	0	0	0	0	0	0	0	0	0	0	0	0	0	0	0	34	0	0	0	0	0	0
90cdacbf517381db5554107ab075f933	D_0__Bacteria;D_1__Firmicutes;D_2__Clostridia;D_3__Clostridiales;D_4__Family XI;D_5__Anaerococcus;D_6__Anaerococcus sp. Marseille-P2143	0	0	0	0	0	0	0	0	0	0	0	0	0	0	0	0	0	0	0	0	0	0	0	0	0	0	0	0	0	0	0	0	0	0	0	0	0	0	0	0	287	0	480
0fa4e8809d4f388d4711fefde9bed8d2	D_0__Bacteria;D_1__Firmicutes;D_2__Clostridia;D_3__Clostridiales;D_4__Ruminococcaceae;D_5__Ruminococcaceae NK4A214 group;D_6__gut metagenome	0	0	0	0	0	0	19	0	0	0	0	0	0	0	14	0	0	0	0	0	15	8	0	0	0	0	0	0	0	0	0	0	0	0	0	14	0	0	0	0	0	0	9
c1aaee8ad75016d835e6ca65f40e6380	D_0__Bacteria;D_1__Gemmatimonadetes;D_2__Gemmatimonadetes;D_3__Gemmatimonadales;D_4__Gemmatimonadaceae	0	0	0	0	0	0	0	0	0	0	0	0	0	0	0	0	0	0	0	0	0	0	0	0	0	0	0	0	0	0	0	0	0	0	30	0	0	0	0	0	0	0	0
c850dd2bad4cbe70e752f79f6921c8e9	D_0__Bacteria;D_1__Firmicutes;D_2__Bacilli;D_3__Bacillales;D_4__Bacillaceae;D_5__Fictibacillus	0	0	0	0	0	0	0	0	0	0	0	0	0	0	0	0	0	0	0	0	0	0	0	0	0	0	0	0	0	0	0	0	0	0	0	0	0	77	0	0	0	0	0
5de87ab0cd505fc80e1e4b3bcebc5763	D_0__Bacteria;D_1__Bacteroidetes;D_2__Bacteroidia;D_3__Bacteroidales;D_4__Prevotellaceae;D_5__Prevotella;D_6__Prevotella intermedia	0	0	0	0	0	0	0	0	0	0	0	0	0	0	0	0	0	0	0	0	0	0	0	0	0	0	0	0	0	0	0	0	0	0	62	0	0	0	0	0	0	0	0
cb4bbccc760ca7f045912290e21229f4	D_0__Bacteria;D_1__Acidobacteria;D_2__Blastocatellia (Subgroup 4);D_3__Pyrinomonadales;D_4__Pyrinomonadaceae;D_5__RB41;D_6__uncultured Blastocatella sp.	0	0	0	5	0	26	0	0	0	0	0	0	0	0	0	0	0	0	0	0	0	0	0	0	0	0	0	0	0	0	0	0	0	0	0	0	0	0	0	0	0	0	6
bae5a0ec3b165ef1a9ccf195d3ec56e1	D_0__Bacteria;D_1__Bacteroidetes;D_2__Bacteroidia;D_3__Bacteroidales;D_4__Rikenellaceae;D_5__Alistipes	0	0	11	0	0	0	0	0	0	6	0	0	13	0	0	0	0	4	0	0	0	23	0	8	0	0	0	0	0	0	0	0	0	0	0	0	14	0	0	8	0	0	0
e2a3c495d25971c433cfb15c3a5326ee	D_0__Bacteria;D_1__Proteobacteria;D_2__Gammaproteobacteria;D_3__Oceanospirillales;D_4__Halomonadaceae;D_5__Halomonas	0	14	14	24	13	4	0	0	0	0	0	0	0	0	0	0	0	0	18	19	13	11	33	0	0	0	0	0	0	0	23	11	27	25	0	0	0	0	0	0	0	0	0
5839bd0d7fa7a1feedbac46d9cccac0b	D_0__Bacteria;D_1__Proteobacteria;D_2__Gammaproteobacteria;D_3__Xanthomonadales;D_4__Xanthomonadaceae;D_5__Lysobacter;D_6__uncultured Xanthomonadaceae bacterium	0	0	0	0	0	0	0	0	0	0	0	0	0	0	0	0	0	0	0	0	0	0	0	0	0	0	0	0	0	39	0	0	0	5	36	0	0	0	0	0	0	0	0
2fc55dadafba0c25741067b72bb24d5a	D_0__Bacteria;D_1__Proteobacteria;D_2__Alphaproteobacteria;D_3__Rhizobiales;D_4__Xanthobacteraceae	0	0	0	0	0	0	0	0	0	0	0	0	0	0	0	0	0	0	0	0	0	0	0	0	0	0	0	0	0	0	0	0	0	0	0	0	0	0	0	0	19	0	24
454cf1a0dc50b76173e090f39ef259af	D_0__Bacteria;D_1__Proteobacteria;D_2__Gammaproteobacteria;D_3__Betaproteobacteriales;D_4__Burkholderiaceae;D_5__Achromobacter	0	108	26	0	0	0	0	0	0	0	0	0	0	0	0	0	0	0	0	0	0	0	0	0	0	0	0	0	0	0	0	23	0	0	0	0	0	0	0	0	0	20	0
d0135b89eddb979278f414818dc94172	D_0__Bacteria;D_1__Firmicutes;D_2__Clostridia;D_3__Clostridiales;D_4__Family XI;D_5__Anaerococcus	0	0	0	0	0	0	0	0	0	0	0	0	0	0	0	0	0	0	0	0	0	0	0	0	0	0	0	0	0	0	0	0	0	0	0	0	0	0	0	0	343	0	492
614850352e8aeefeb4b6b0c17fb8cb00	D_0__Bacteria;D_1__Proteobacteria;D_2__Gammaproteobacteria;D_3__Betaproteobacteriales;D_4__TRA3-20;D_5__uncultured Nitrosomonadales bacterium;D_6__uncultured Nitrosomonadales bacterium	0	0	0	0	0	0	0	0	0	0	0	0	0	0	0	0	0	0	0	0	0	0	0	0	0	0	0	0	0	0	0	0	0	0	28	0	0	0	0	0	0	0	0
47d8504bcb7cdc81b16084290dcedbcf	D_0__Bacteria;D_1__Bacteroidetes;D_2__Bacteroidia;D_3__Chitinophagales;D_4__Chitinophagaceae;D_5__Dinghuibacter;D_6__uncultured bacterium	0	0	0	0	0	0	0	0	0	0	0	0	0	0	0	0	0	0	0	0	0	0	0	25	0	0	0	0	0	0	0	0	0	0	0	0	0	0	0	0	0	0	0
a1ec145a6e3723164170b7191fdbd4c5	D_0__Bacteria;D_1__Patescibacteria;D_2__Parcubacteria;D_3__Candidatus Nomurabacteria;D_4__Candidatus Nomurabacteria bacterium GW2011_GWB1_35_20;D_5__Candidatus Nomurabacteria bacterium GW2011_GWB1_35_20;D_6__Candidatus Nomurabacteria bacterium GW2011_GWB1_35_20	0	0	0	0	0	0	0	0	0	0	0	0	0	0	0	0	0	0	0	0	0	0	0	0	0	0	0	0	0	46	0	0	0	0	0	0	0	0	0	0	0	0	0
fdcfad19993d5dfaf74f3b3b3c6bbbfe	D_0__Bacteria;D_1__Proteobacteria;D_2__Gammaproteobacteria;D_3__Pasteurellales;D_4__Pasteurellaceae;D_5__Haemophilus	0	0	0	0	0	0	0	0	0	0	0	0	0	0	0	0	0	0	0	0	0	0	0	0	0	48	0	0	0	0	0	0	0	0	0	0	0	0	0	0	0	0	0
a4b6fa3959b9092d505f45395ebdd01f	D_0__Bacteria;D_1__Proteobacteria;D_2__Alphaproteobacteria;D_3__Sphingomonadales;D_4__Sphingomonadaceae	0	0	0	0	0	0	0	0	0	0	0	0	0	0	0	0	0	0	0	0	0	0	0	0	0	0	0	0	0	0	0	0	0	0	27	0	0	0	0	0	0	0	0
c334535afc7ab40c446989826740b47a	D_0__Bacteria;D_1__Actinobacteria;D_2__Actinobacteria;D_3__Micrococcales;D_4__Micrococcaceae;D_5__Kocuria	0	0	0	0	0	0	0	0	0	0	0	0	0	0	0	0	0	0	0	0	0	0	0	0	0	0	0	0	0	0	0	0	0	0	40	0	0	0	0	0	0	0	0
4b849ac0e5a9672a5a093667119a7a0d	D_0__Bacteria;D_1__Actinobacteria;D_2__Thermoleophilia;D_3__Gaiellales;D_4__uncultured	0	6	0	0	0	0	0	0	0	0	0	0	0	0	0	0	30	0	0	0	0	0	0	0	0	0	0	0	0	0	0	0	0	0	0	0	0	0	0	0	0	0	0
b767bf1e1514f33f61b9f79d9e3c0613	D_0__Bacteria;D_1__Proteobacteria;D_2__Deltaproteobacteria;D_3__Myxococcales;D_4__bacteriap25;D_5__uncultured Syntrophobacterales bacterium;D_6__uncultured Syntrophobacterales bacterium	0	0	0	0	0	25	0	0	0	0	0	0	0	0	0	0	0	0	0	0	0	0	0	0	0	0	0	0	0	0	0	0	0	0	0	0	0	0	0	0	0	0	0
9eb813cbe6745b70af6ab988163f2a22	D_0__Bacteria;D_1__Proteobacteria;D_2__Gammaproteobacteria;D_3__Pasteurellales;D_4__Pasteurellaceae;D_5__Actinobacillus	0	0	0	0	0	0	0	0	0	0	0	0	0	0	0	0	0	0	0	0	0	0	0	0	0	112	0	0	0	0	0	0	0	0	0	0	0	0	0	0	0	0	0
ec1b11713bbf56f7af4ae77f84132d3b	D_0__Bacteria;D_1__Actinobacteria;D_2__Actinobacteria;D_3__Actinomycetales;D_4__Actinomycetaceae;D_5__Varibaculum	0	0	0	0	0	0	0	0	0	0	0	32	0	0	0	0	0	0	0	0	0	0	0	0	0	0	0	0	0	0	0	0	0	0	0	0	0	0	0	0	0	0	0
e56c4d4b561eccdd192ff3d427bdd743	D_0__Bacteria;D_1__Firmicutes;D_2__Bacilli;D_3__Bacillales;D_4__Staphylococcaceae;D_5__Staphylococcus	0	0	0	0	0	0	0	0	0	0	0	0	0	217	0	0	0	0	0	0	0	0	0	0	0	0	0	0	0	0	0	0	0	0	0	0	0	0	0	0	0	0	0
84f774e32b73ef132b4edf74b8fb4c79	D_0__Bacteria;D_1__Acidobacteria;D_2__Blastocatellia (Subgroup 4);D_3__Blastocatellales;D_4__Blastocatellaceae;D_5__Stenotrophobacter	0	0	0	0	0	0	0	0	0	0	0	0	0	0	0	0	37	0	0	0	0	0	0	0	0	0	0	0	0	32	0	0	0	0	0	0	0	0	0	0	0	0	0
552ec33fd0169d0847418a482f2c1ded	D_0__Bacteria;D_1__Proteobacteria;D_2__Gammaproteobacteria;D_3__Oceanospirillales;D_4__Halomonadaceae;D_5__Halomonas	0	73	53	98	91	0	0	0	0	0	0	0	0	0	0	0	0	0	108	74	64	108	168	0	0	0	0	0	0	0	100	77	118	110	0	0	0	0	0	0	0	0	0
b888ed3a21a6399ef9eeef60622510d9	D_0__Bacteria;D_1__Bacteroidetes;D_2__Bacteroidia;D_3__Cytophagales;D_4__Spirosomaceae;D_5__Emticicia;D_6__metagenome	0	0	0	0	0	40	0	0	0	0	0	0	0	0	0	0	0	0	0	0	0	0	0	0	0	0	0	0	0	0	0	0	0	0	0	0	0	0	0	0	0	0	0
c044f3a7b6941cb72c436261cc365130	D_0__Bacteria;D_1__Firmicutes;D_2__Bacilli;D_3__Bacillales;D_4__Bacillaceae;D_5__Bacillus;D_6__Bacillus endophyticus	0	10	0	0	0	0	0	0	0	9	0	0	0	0	0	17	25	0	0	0	0	0	0	0	0	0	0	0	0	0	0	0	0	18	0	23	0	0	0	0	0	0	0
f8fbdea932cea116dffe0265ff5df90a	D_0__Bacteria;D_1__Acidobacteria;D_2__Subgroup 6	0	0	0	0	0	0	0	0	0	0	0	0	0	0	0	0	0	0	0	0	0	0	0	0	0	0	0	0	0	0	0	0	0	0	38	0	0	0	0	0	0	0	0
c78a280414007b420b3d03547fbe3aea	D_0__Bacteria;D_1__Acidobacteria;D_2__Blastocatellia (Subgroup 4);D_3__Blastocatellales;D_4__Blastocatellaceae;D_5__Blastocatella	0	0	0	0	0	0	0	0	0	0	0	0	0	0	0	0	0	0	0	0	0	0	0	0	0	0	0	0	0	0	0	0	0	0	0	0	0	0	57	0	0	0	0
799ee35bd2d19c60a6b171024e9933e0	D_0__Bacteria;D_1__Acidobacteria;D_2__Acidobacteriia;D_3__Solibacterales;D_4__Solibacteraceae (Subgroup 3);D_5__Bryobacter	0	0	0	0	0	0	0	0	0	0	0	0	0	0	0	0	0	0	0	0	0	0	0	0	0	0	0	0	0	0	0	0	0	0	0	0	0	0	54	0	0	0	0
d195e1475898b6c54cd16f7daaa3dfcd	D_0__Bacteria;D_1__Proteobacteria;D_2__Gammaproteobacteria	0	0	0	0	0	0	0	0	0	0	0	0	0	0	0	0	0	0	0	0	0	0	0	0	0	0	0	0	0	0	0	0	0	0	0	0	0	83	0	0	0	0	0
de386dde03c643441dc91740e8949119	D_0__Bacteria;D_1__Acidobacteria;D_2__Subgroup 6	0	0	0	0	0	0	0	0	0	0	0	0	0	0	0	26	0	0	0	0	0	0	0	0	0	0	0	0	0	0	0	0	0	0	0	0	0	0	0	0	0	0	0
b6c2ed64ff53108254fbaf6c477abd08	D_0__Bacteria;D_1__Gemmatimonadetes;D_2__Gemmatimonadetes;D_3__Gemmatimonadales;D_4__Gemmatimonadaceae;D_5__Gemmatirosa	0	0	0	0	0	0	0	0	0	0	0	0	0	0	0	0	0	0	0	0	0	0	0	0	0	0	0	0	0	0	0	0	0	0	0	0	0	65	0	0	0	0	0
9af1404e653d24b1cc930c4022fe52f9	D_0__Bacteria;D_1__Planctomycetes;D_2__Planctomycetacia;D_3__Gemmatales;D_4__Gemmataceae;D_5__Gemmata;D_6__uncultured bacterium	0	0	0	0	0	0	0	0	0	0	0	0	0	0	0	0	0	0	0	0	0	0	0	0	0	0	0	0	0	0	0	0	0	0	0	0	0	44	0	0	0	0	0
d7c2e307872d9a87ad566e2739047f16	D_0__Bacteria;D_1__Bacteroidetes;D_2__Bacteroidia	0	0	0	0	0	0	0	0	0	0	0	0	0	0	0	0	0	0	0	0	0	0	0	0	0	0	0	0	0	0	0	0	0	0	31	0	0	0	0	0	0	15	0
bc34d2ba1162b7d170101707a9315482	D_0__Bacteria;D_1__Firmicutes;D_2__Clostridia;D_3__Clostridiales;D_4__Ruminococcaceae;D_5__Ruminococcaceae UCG-002	0	0	0	0	0	0	0	0	0	0	0	0	0	0	0	0	0	0	0	0	0	12	0	0	0	0	0	0	19	0	0	0	0	0	0	0	21	0	0	0	0	0	0
b53193d88509186027710fbd17a92b5d	D_0__Bacteria;D_1__Proteobacteria;D_2__Deltaproteobacteria;D_3__Myxococcales;D_4__bacteriap25;D_5__metagenome;D_6__metagenome	0	0	0	0	0	22	0	0	0	0	0	0	0	0	0	0	0	0	0	0	0	0	0	0	0	0	0	0	0	0	0	0	0	0	0	0	0	0	0	5	0	0	0
5a3705b7317cb4762411a2c8817c8d05	D_0__Bacteria;D_1__Proteobacteria;D_2__Alphaproteobacteria;D_3__uncultured	0	0	0	0	0	0	0	0	0	0	0	0	0	0	0	0	0	0	0	0	0	0	0	0	0	0	0	0	0	56	0	0	0	0	0	0	0	0	0	0	0	0	0
e8ee0a6c4b1e98d7c8381bf92bd4e3c2	D_0__Bacteria;D_1__Proteobacteria;D_2__Gammaproteobacteria;D_3__Pseudomonadales;D_4__Moraxellaceae;D_5__Permianibacter	0	0	0	0	0	0	0	0	0	0	0	0	0	0	0	0	0	0	0	0	0	0	0	0	0	0	0	0	0	0	0	0	0	0	49	0	0	0	0	0	0	0	0
14e94fad6aae842201097af4877d9621	D_0__Bacteria;D_1__Proteobacteria;D_2__Gammaproteobacteria;D_3__Pseudomonadales;D_4__Moraxellaceae;D_5__Acinetobacter	35	0	0	0	0	0	0	12	0	0	0	0	0	0	0	0	0	0	0	0	0	0	0	54	37	0	39	0	0	0	0	0	0	0	237	0	0	54	29	0	0	0	0
135401c49ebd4a2f7ebf0de8e3d63a96	D_0__Bacteria;D_1__Actinobacteria;D_2__Rubrobacteria;D_3__Rubrobacterales;D_4__Rubrobacteriaceae;D_5__Rubrobacter;D_6__uncultured actinobacterium	0	0	0	0	0	0	0	0	0	0	0	0	0	0	0	0	0	0	0	0	0	0	0	0	0	0	0	0	0	0	0	0	0	0	0	0	0	31	0	0	0	0	0
fef253ae6ed4c3b25784e411aa1cf360	D_0__Bacteria;D_1__Bacteroidetes;D_2__Bacteroidia;D_3__Cytophagales;D_4__Microscillaceae;D_5__uncultured;D_6__Sorangium cellulosum	0	0	0	0	0	0	0	0	0	0	0	0	0	0	0	0	0	0	0	0	0	0	0	0	0	0	0	0	0	0	0	0	0	0	0	0	0	53	0	0	0	0	0
c8fa4bbea5b97e0fbf9a73024388c55a	D_0__Bacteria;D_1__Planctomycetes;D_2__Planctomycetacia;D_3__Gemmatales;D_4__Gemmataceae;D_5__Gemmata;D_6__uncultured bacterium	0	0	0	0	0	0	0	0	0	0	0	0	0	0	0	0	0	0	0	0	0	0	0	13	0	0	0	0	0	0	0	0	0	0	0	0	0	76	0	14	0	0	0
495e2b65223d8db049e8d55b58f19e4f	D_0__Bacteria;D_1__Proteobacteria;D_2__Alphaproteobacteria;D_3__Sphingomonadales;D_4__Sphingomonadaceae	0	0	0	0	0	0	0	0	0	0	0	0	0	0	0	0	0	0	0	0	0	0	0	0	0	0	28	0	0	0	0	0	0	0	0	0	0	0	0	0	0	0	0
27762930dd586bb3de3288dce9457ec0	D_0__Bacteria;D_1__Firmicutes;D_2__Bacilli;D_3__Lactobacillales;D_4__Streptococcaceae;D_5__Streptococcus	0	0	0	0	0	0	0	0	0	0	0	0	0	0	0	0	0	0	0	0	0	0	0	0	0	0	0	0	0	0	0	0	0	0	26	0	0	0	0	0	0	0	0
5d84e774503349617fe996f32b5bd798	D_0__Bacteria;D_1__Actinobacteria;D_2__Actinobacteria;D_3__Micrococcales;D_4__Micrococcaceae;D_5__Kocuria	0	14	0	15	0	0	0	0	0	0	8	0	0	0	35	0	17	0	12	0	0	0	0	90	35	0	0	35	31	0	0	0	0	27	0	26	0	0	203	0	0	0	0
5bfbaf4902b8adda1dac5cb22f9cdfc7	D_0__Bacteria;D_1__Firmicutes;D_2__Bacilli;D_3__Bacillales;D_4__Listeriaceae;D_5__Brochothrix;D_6__Brochothrix thermosphacta	0	0	0	0	0	0	0	0	0	0	0	0	0	0	0	0	0	0	0	0	0	0	0	0	0	0	22	0	0	0	0	0	0	0	0	0	37	0	0	0	0	0	0
049ac0ae8c5bea9f2dd7d333c8ec26ea	D_0__Bacteria;D_1__Bacteroidetes;D_2__Bacteroidia;D_3__Bacteroidales;D_4__Bacteroidaceae;D_5__Bacteroides	39	0	58	0	0	0	0	0	0	0	47	0	0	0	0	0	0	0	0	0	0	0	0	0	0	0	0	0	62	4	0	23	0	0	0	0	0	0	0	43	0	0	0
407c1c4886e1174eb3c2a139df8dfd9c	D_0__Bacteria;D_1__Bacteroidetes;D_2__Bacteroidia;D_3__Bacteroidales;D_4__Porphyromonadaceae;D_5__Porphyromonas;D_6__Porphyromonas sp. HMSC065F10	0	0	0	0	0	0	0	0	137	0	0	0	0	0	0	0	0	0	0	0	0	0	0	0	0	0	0	0	0	0	0	0	0	0	0	0	0	0	0	0	0	0	0
351e88a540841d6bba077b330211de0f	D_0__Bacteria;D_1__Planctomycetes;D_2__Planctomycetacia;D_3__Pirellulales;D_4__Pirellulaceae;D_5__uncultured	0	0	0	0	0	0	0	0	0	0	0	0	0	0	0	0	0	0	0	0	0	0	0	0	0	0	0	0	0	0	0	0	0	0	0	0	0	95	0	0	0	0	0
8491df16ea9d27bfcc042ec7799f7714	D_0__Bacteria;D_1__Firmicutes;D_2__Clostridia;D_3__Clostridiales;D_4__Ruminococcaceae;D_5__Ruminococcaceae UCG-002	0	0	0	0	0	0	0	0	0	0	0	0	0	15	0	0	0	0	0	0	0	0	0	0	0	0	0	0	0	0	0	0	0	0	0	11	0	0	0	0	0	0	0
ddd841cb3a4ba609ee564b0a7091881c	D_0__Bacteria;D_1__Proteobacteria;D_2__Deltaproteobacteria;D_3__NB1-j;D_4__uncultured sediment bacterium;D_5__uncultured sediment bacterium;D_6__uncultured sediment bacterium	0	0	0	0	0	0	0	0	0	0	0	0	0	0	0	0	0	0	0	0	0	0	0	0	0	0	0	0	0	0	0	0	0	0	29	0	0	0	0	0	0	0	0
1942b8538a0a45eec4684c0368e9b4d0	D_0__Bacteria;D_1__Actinobacteria;D_2__Actinobacteria;D_3__Corynebacteriales;D_4__Corynebacteriaceae;D_5__Corynebacterium 1	0	0	0	0	0	0	0	0	0	108	0	0	0	0	0	0	0	0	0	0	0	11	0	0	0	0	0	0	0	0	0	0	0	0	0	0	0	0	0	0	0	0	0
c0da328ace7cf94b0038320d4551ab41	D_0__Bacteria;D_1__Proteobacteria;D_2__Alphaproteobacteria;D_3__Acetobacterales;D_4__Acetobacteraceae;D_5__Roseomonas	0	0	0	0	0	0	0	0	0	0	0	0	0	0	20	0	0	12	0	0	0	0	0	0	0	0	0	4	11	0	0	0	0	0	0	0	0	0	0	0	0	0	0
76dc600e315f6e191446acbe51eb6eff	D_0__Bacteria;D_1__Proteobacteria;D_2__Alphaproteobacteria;D_3__Sphingomonadales;D_4__Sphingomonadaceae	0	0	0	0	0	0	0	0	0	0	0	0	0	0	0	0	0	0	23	0	0	0	24	0	0	0	0	0	0	0	0	0	17	0	0	0	0	0	0	0	0	0	0
88b10099c30d309bee3adb327786c07a	D_0__Bacteria;D_1__Proteobacteria;D_2__Gammaproteobacteria;D_3__Vibrionales;D_4__Vibrionaceae;D_5__Vibrio;D_6__Vibrio metschnikovii	0	52	42	61	66	17	33	0	0	0	0	0	0	0	0	0	0	0	92	71	50	91	126	0	0	0	0	0	0	0	124	48	77	100	0	0	0	0	0	0	0	0	0
e7a37158e1e7551f35fa99eeb44001d2	D_0__Bacteria;D_1__Firmicutes;D_2__Bacilli;D_3__Lactobacillales;D_4__Leuconostocaceae;D_5__Weissella	0	0	0	0	0	0	0	0	0	0	0	0	60	0	0	0	0	0	0	0	0	0	0	0	0	0	0	0	0	0	0	0	0	0	0	0	0	0	0	0	0	0	0
c46f0c1b3ce905a1cb63e39070f1b182	D_0__Bacteria;D_1__Firmicutes;D_2__Bacilli;D_3__Bacillales;D_4__Staphylococcaceae;D_5__Staphylococcus	0	0	0	0	0	0	0	0	0	0	0	0	0	0	0	0	0	109	0	0	0	0	0	0	0	0	0	0	0	0	0	0	0	0	0	0	0	0	0	0	0	0	0
2c3cc1729792cee9867da8cf4e9dd248	D_0__Bacteria;D_1__Proteobacteria;D_2__Gammaproteobacteria;D_3__Betaproteobacteriales;D_4__Burkholderiaceae;D_5__Variovorax	36	11	61	31	146	93	39	1020	734	0	1045	0	720	1213	0	0	168	0	61	48	75	139	186	0	0	0	0	9	0	0	24	115	87	72	0	85	0	101	43	10	0	0	248
a98e622e4dd454938bee03ed8f6ebdc3	D_0__Bacteria;D_1__Proteobacteria;D_2__Gammaproteobacteria;D_3__Pseudomonadales;D_4__Moraxellaceae;D_5__Acinetobacter;D_6__Acinetobacter schindleri	0	0	0	0	0	0	0	0	0	0	0	0	0	0	0	0	0	0	0	0	0	0	0	0	0	0	0	34	0	0	0	0	0	0	0	0	0	0	0	0	0	0	0
4ecd09535011e27a7aca056b60a47269	D_0__Bacteria;D_1__Actinobacteria;D_2__Actinobacteria;D_3__Micrococcales;D_4__Micrococcaceae;D_5__Citricoccus	0	0	0	0	0	0	0	0	0	0	0	0	0	0	0	0	0	0	0	0	0	0	0	0	0	0	0	0	0	0	0	0	0	0	0	0	44	0	0	0	0	0	0
fa53f28bda906eed327326a61a825561	D_0__Bacteria;D_1__Proteobacteria;D_2__Gammaproteobacteria;D_3__Pseudomonadales;D_4__Moraxellaceae;D_5__Acinetobacter	0	0	0	0	0	0	0	0	0	130	0	0	0	0	0	0	0	0	0	0	0	0	0	0	0	0	0	0	0	0	0	0	0	0	0	0	0	0	0	0	0	0	0
56158c93230678ad55d0cdef799a8893	D_0__Bacteria;D_1__Proteobacteria;D_2__Gammaproteobacteria;D_3__Cellvibrionales;D_4__Cellvibrionaceae;D_5__Cellvibrio	0	0	0	0	0	0	0	0	0	0	0	0	0	0	0	7	0	0	0	0	0	0	0	0	0	0	7	0	0	0	0	0	0	0	0	0	0	0	0	30	0	0	0
27cb5d3a99d25a0ccdfe890cc74da061	D_0__Bacteria;D_1__Firmicutes;D_2__Negativicutes;D_3__Selenomonadales;D_4__Veillonellaceae;D_5__Dialister;D_6__unidentified	0	0	0	0	0	0	2	0	0	0	0	0	0	0	8	0	0	0	0	0	0	0	0	0	0	5	0	0	0	0	0	0	4	0	0	0	0	0	0	0	1148	0	983
c3de31de8731b6c7ed0308a307faedd6	D_0__Bacteria;D_1__Bacteroidetes;D_2__Bacteroidia;D_3__Bacteroidales;D_4__Muribaculaceae;D_5__uncultured bacterium;D_6__uncultured bacterium	11	0	7	0	0	30	0	0	0	0	0	0	0	0	0	0	0	0	0	0	0	0	0	0	0	0	0	0	0	0	0	0	0	0	0	51	0	0	0	0	0	0	0
33ad9304b88b3b796ddf80d25de08330	D_0__Bacteria;D_1__Fusobacteria;D_2__Fusobacteriia;D_3__Fusobacteriales;D_4__Leptotrichiaceae;D_5__Leptotrichia	0	0	0	0	0	0	0	0	0	0	0	0	0	0	0	0	0	0	0	0	0	0	0	0	0	0	0	0	0	48	0	0	0	0	0	0	0	0	0	0	0	0	0
837b5a6623974db8d19e41dea4436cfd	D_0__Bacteria;D_1__Firmicutes;D_2__Bacilli;D_3__Bacillales;D_4__Staphylococcaceae;D_5__Staphylococcus	0	0	0	0	0	0	0	0	0	0	0	0	0	0	0	0	0	0	0	0	0	0	0	0	0	0	0	0	0	0	0	0	0	0	0	50	0	0	0	0	0	0	0
b672de2cc828c9308380625dee151bc2	D_0__Bacteria;D_1__Planctomycetes;D_2__Planctomycetacia;D_3__Pirellulales;D_4__Pirellulaceae;D_5__uncultured;D_6__uncultured Planctomycetales bacterium	0	0	0	0	0	0	0	0	0	0	0	0	0	0	0	0	0	0	0	0	0	0	0	0	0	0	0	0	0	0	0	19	0	0	0	0	0	0	0	0	0	0	10
7a811a9d3d30504ac478fa6001b752ba	D_0__Bacteria;D_1__Firmicutes;D_2__Bacilli;D_3__Lactobacillales;D_4__Streptococcaceae;D_5__Streptococcus	0	0	0	0	0	26	0	13	0	0	0	0	15	7	34	0	0	0	16	0	0	20	0	0	0	0	14	0	11	32	0	0	15	18	0	0	21	0	90	0	0	0	0
2ca53d2bfb3dc0a2d824852a198da0ce	D_0__Bacteria;D_1__Actinobacteria;D_2__Actinobacteria;D_3__Micrococcales;D_4__Microbacteriaceae;D_5__Microbacterium	0	0	0	0	0	32	0	0	0	0	0	0	0	0	0	0	0	0	0	0	0	0	0	0	0	0	0	0	0	0	0	0	0	7	0	0	0	0	0	0	0	0	0
2b7a48516e700148711021780c4c6af3	D_0__Bacteria;D_1__Bacteroidetes;D_2__Bacteroidia;D_3__Flavobacteriales;D_4__Flavobacteriaceae;D_5__Flavobacterium	0	0	0	0	0	0	0	0	0	0	0	0	0	0	0	0	0	0	0	0	0	0	0	0	0	0	0	0	0	0	0	0	0	0	0	0	0	79	0	0	0	0	0
3eca4ce988edd052859487d1a5d241a8	D_0__Bacteria;D_1__Proteobacteria;D_2__Deltaproteobacteria	0	0	0	0	0	0	0	0	0	0	0	0	0	0	0	0	0	0	0	0	0	0	0	0	0	0	27	0	0	0	0	0	0	0	0	0	0	0	0	0	0	0	0
8a6cfc73c1701e777f0b66cb136c4562	D_0__Bacteria;D_1__Proteobacteria;D_2__Gammaproteobacteria;D_3__Betaproteobacteriales;D_4__Burkholderiaceae;D_5__Ramlibacter	0	0	0	0	0	0	0	0	0	0	0	0	0	0	0	0	0	0	0	0	0	0	0	0	0	0	0	0	0	0	0	0	0	0	0	0	0	0	32	0	0	0	0
74bb4cc0796a46ee0cac32e303f94323	D_0__Bacteria;D_1__Proteobacteria;D_2__Gammaproteobacteria;D_3__Betaproteobacteriales;D_4__Burkholderiaceae	0	0	0	0	0	0	0	0	0	0	0	0	30	0	0	0	0	0	0	0	0	0	0	0	0	0	0	0	0	0	0	0	0	0	0	0	0	0	0	0	0	0	0
c94f6a8f447f3ef4cff441e721a1a972	D_0__Bacteria;D_1__Bacteroidetes;D_2__Bacteroidia;D_3__Flavobacteriales;D_4__Flavobacteriaceae;D_5__Imtechella;D_6__Imtechella halotolerans K1	0	0	0	0	0	0	0	0	0	0	0	0	0	0	0	0	0	0	0	0	0	0	0	25	0	0	0	0	0	0	0	0	0	0	0	0	0	0	0	0	0	0	0
3b6743a6e7ad81a085825aa7c07172ff	D_0__Bacteria;D_1__Actinobacteria;D_2__Actinobacteria;D_3__Frankiales;D_4__Geodermatophilaceae;D_5__Geodermatophilus	0	0	0	0	0	0	0	0	0	0	0	0	0	0	0	0	0	0	0	0	0	0	0	0	0	0	0	0	0	0	0	0	0	0	0	0	0	69	0	0	0	0	0
ac49fd285e1726ed7c259180d28a5f90	D_0__Bacteria;D_1__Proteobacteria;D_2__Gammaproteobacteria;D_3__Betaproteobacteriales;D_4__Burkholderiaceae;D_5__Burkholderia-Caballeronia-Paraburkholderia	0	892	116	115	110	75	109	0	0	0	0	0	0	0	0	0	0	0	210	128	76	295	398	0	0	0	0	0	0	0	297	80	106	224	0	14	0	0	0	0	0	0	0
a31c49ed57c0c8f24f20b3de4ada82fd	D_0__Bacteria;D_1__Firmicutes;D_2__Bacilli;D_3__Bacillales;D_4__Bacillaceae;D_5__Bacillus	0	0	0	0	0	0	0	0	0	0	0	0	0	0	0	0	0	0	0	0	0	0	0	0	0	0	0	0	0	67	0	0	0	0	0	0	0	0	0	0	0	0	0
b8187db27964f04fecdd20799d23e1ed	D_0__Bacteria;D_1__Bacteroidetes;D_2__Bacteroidia;D_3__Bacteroidales;D_4__Prevotellaceae;D_5__Alloprevotella;D_6__uncultured organism	0	0	0	0	0	0	0	0	0	0	0	0	0	0	0	0	0	0	0	0	0	0	0	0	0	0	0	0	0	0	0	0	0	0	0	0	0	0	78	0	0	0	0
dd9ab82d10f3f6236ef994a7a774e76b	D_0__Bacteria;D_1__Planctomycetes;D_2__Planctomycetacia;D_3__Pirellulales;D_4__Pirellulaceae;D_5__Pir4 lineage	0	0	0	0	0	0	11	0	0	0	0	0	0	0	0	0	0	0	0	0	0	0	0	0	0	0	0	0	0	0	0	0	0	0	0	0	0	71	0	0	0	0	0
971e7f5e5e04727ce887a25b4f3527d9	D_0__Bacteria;D_1__Proteobacteria;D_2__Gammaproteobacteria;D_3__Betaproteobacteriales;D_4__Neisseriaceae;D_5__Neisseria;D_6__uncultured organism	0	0	0	0	0	0	0	0	0	0	0	0	0	0	0	0	0	0	0	0	0	0	0	0	0	0	0	0	0	70	0	0	0	0	0	0	0	0	0	0	0	0	0
367218d4df83240e3622ae75312b03ef	D_0__Bacteria;D_1__Firmicutes;D_2__Negativicutes;D_3__Selenomonadales;D_4__Veillonellaceae;D_5__Dialister;D_6__unidentified	599	0	0	0	0	0	0	0	0	0	0	0	0	0	0	0	0	0	0	0	0	0	0	0	0	0	0	0	0	6	0	0	0	0	0	0	0	0	0	0	0	0	0
7eccaba6d3f6b762d1921c54e3502020	D_0__Bacteria;D_1__Bacteroidetes;D_2__Bacteroidia;D_3__Bacteroidales;D_4__Prevotellaceae;D_5__Prevotella 7	0	0	0	0	0	14	0	0	0	0	0	0	0	17	0	0	0	0	0	13	0	0	0	0	0	0	0	0	0	0	0	0	0	0	0	0	0	0	0	0	0	13	0
a45c856fef8ab703a6707bab6b4315fc	D_0__Bacteria;D_1__Acidobacteria;D_2__Subgroup 6	0	0	0	0	0	0	0	0	0	0	0	0	0	0	0	0	0	0	0	0	7	0	0	0	0	0	0	0	0	28	0	0	0	0	0	0	0	0	24	0	0	0	0
c8d268997b88060b85f7645855ba0a0a	D_0__Bacteria;D_1__Patescibacteria;D_2__Saccharimonadia;D_3__Saccharimonadales	0	4	6	11	14	0	0	0	0	0	0	0	0	0	0	0	0	0	18	19	0	24	59	0	0	0	3	0	0	0	6	0	16	5	0	0	0	0	0	0	0	0	0
4681a511b073e688efc22a141b6e7e80	D_0__Bacteria;D_1__Actinobacteria;D_2__Actinobacteria;D_3__Corynebacteriales;D_4__Corynebacteriaceae;D_5__Turicella	0	0	0	0	0	0	0	0	0	0	0	0	0	0	0	0	0	59	0	0	0	0	0	0	0	0	0	0	0	0	0	0	0	0	0	0	0	0	0	41	0	0	0
06d9f3bb21e0d96b5cdb36dd01b04bdb	D_0__Bacteria;D_1__Proteobacteria;D_2__Deltaproteobacteria;D_3__Myxococcales;D_4__BIrii41;D_5__uncultured delta proteobacterium;D_6__uncultured delta proteobacterium	0	0	0	0	0	0	0	0	0	0	0	0	0	0	0	0	0	0	0	0	0	0	0	0	0	0	0	0	0	0	0	0	0	0	0	0	0	110	0	0	0	0	0
54f117eead8ba5721734c6b6c52c316a	D_0__Bacteria;D_1__Firmicutes;D_2__Bacilli;D_3__Bacillales;D_4__Bacillaceae;D_5__Bacillus	0	46	15	0	0	0	0	0	0	0	0	9	0	0	55	0	0	16	0	0	0	0	0	36	18	0	46	0	0	0	0	0	0	0	0	0	39	0	0	0	0	0	0
dd2d13c102ec7861a87a16ade9c62824	D_0__Bacteria;D_1__Actinobacteria;D_2__Actinobacteria;D_3__Frankiales;D_4__Nakamurellaceae;D_5__Nakamurella;D_6__Nakamurella multipartita DSM 44233	28	17	0	17	0	0	0	22	34	0	56	0	11	36	0	0	254	0	34	20	17	3	0	0	0	0	0	0	0	24	5	15	12	11	0	64	0	125	30	8	0	0	33
45c7755e0753376c4c6f7acc808070f9	D_0__Bacteria;D_1__Proteobacteria;D_2__Deltaproteobacteria;D_3__Myxococcales;D_4__Polyangiaceae;D_5__Pajaroellobacter;D_6__uncultured delta proteobacterium	0	0	0	0	0	0	0	0	0	0	0	0	0	0	0	0	0	0	0	0	0	0	0	55	0	0	0	0	0	0	0	0	0	0	0	0	0	0	0	0	0	0	0
b776e8e7792d4422c4efab6d00e70a53	D_0__Bacteria;D_1__Acidobacteria;D_2__Acidobacteriia;D_3__Solibacterales;D_4__Solibacteraceae (Subgroup 3);D_5__Bryobacter	0	0	0	0	0	0	0	0	0	0	0	0	0	0	0	0	0	0	0	0	0	0	0	0	0	0	0	0	0	0	0	0	0	0	0	0	0	56	0	0	0	0	0
87c2a1c689a8c5633af91d184db3040b	D_0__Bacteria;D_1__Proteobacteria;D_2__Alphaproteobacteria;D_3__Sphingomonadales;D_4__Sphingomonadaceae;D_5__Sphingomonas	0	0	0	0	0	0	0	0	0	0	0	0	0	0	0	0	0	0	0	0	0	0	0	0	0	0	11	0	0	0	0	19	0	0	0	0	0	0	0	0	0	0	0
a924ca5151230a4e125f911ebc191ff4	D_0__Bacteria;D_1__Actinobacteria;D_2__Actinobacteria;D_3__Corynebacteriales;D_4__Segniliparaceae;D_5__Segniliparus;D_6__Segniliparus rotundus DSM 44985	0	0	0	0	0	31	0	0	0	0	0	0	0	0	0	0	0	0	0	0	0	0	0	0	0	0	16	0	0	0	0	0	0	0	0	0	0	0	0	0	0	0	0
459a86686cd379112607b025e9fa125c	D_0__Bacteria;D_1__Firmicutes;D_2__Clostridia;D_3__Clostridiales;D_4__Ruminococcaceae;D_5__Ruminococcaceae UCG-002	0	0	0	0	0	0	5	0	0	0	0	0	0	0	20	0	3	0	0	0	0	0	0	0	0	0	0	0	0	0	4	0	0	0	9	0	0	0	0	0	0	0	0
03321717c20456619dcae73ac67160a7	D_0__Bacteria;D_1__Actinobacteria;D_2__Actinobacteria;D_3__Corynebacteriales;D_4__Corynebacteriaceae	0	0	0	0	0	0	0	0	0	0	0	0	0	0	0	0	0	0	0	0	0	0	0	36	0	0	0	0	0	68	0	0	0	0	0	0	0	0	29	0	0	0	0
3d9a0e97b55a55b20dc7c59c6b36a41f	D_0__Bacteria;D_1__Gemmatimonadetes;D_2__Gemmatimonadetes;D_3__Gemmatimonadales;D_4__Gemmatimonadaceae;D_5__uncultured;D_6__uncultured Gemmatimonadales bacterium	0	0	13	0	0	32	0	0	0	6	0	0	0	0	0	41	0	0	0	0	0	0	0	14	35	0	0	0	0	46	0	0	0	0	45	0	6	0	0	0	0	0	0
eb8f43858ef48a79a76c2aafa142230a	D_0__Bacteria;D_1__Firmicutes;D_2__Clostridia;D_3__Clostridiales;D_4__Family XI;D_5__Anaerococcus	136	5	0	0	0	21	0	7	6	0	25	0	0	311	0	18	0	0	177	9	191	0	0	89	39	47	0	144	8	441	0	0	0	33	55	34	3536	0	0	1130	169	171	352
8aa783c0fd602580eb4d1ebcac20eb25	D_0__Bacteria;D_1__Proteobacteria;D_2__Gammaproteobacteria;D_3__Pseudomonadales;D_4__Moraxellaceae;D_5__Acinetobacter	0	0	0	0	0	0	0	23	10	0	23	0	6	0	12	0	0	0	0	0	9	0	0	0	0	0	16	5	0	0	7	0	0	0	0	0	10	0	0	0	0	0	0
d44e2f3e51bd278ef02d7353eec86989	D_0__Bacteria;D_1__Actinobacteria;D_2__Rubrobacteria;D_3__Rubrobacterales;D_4__Rubrobacteriaceae;D_5__Rubrobacter;D_6__metagenome	0	0	0	0	0	0	6	9	0	0	0	0	0	0	0	0	0	0	0	0	0	0	0	0	0	0	0	0	0	0	0	0	0	0	0	0	0	0	0	0	0	11	0
29c44c67ae1d24f38c4b52dd8cebfea5	D_0__Bacteria;D_1__Proteobacteria;D_2__Gammaproteobacteria;D_3__Vibrionales;D_4__Vibrionaceae;D_5__Vibrio;D_6__Vibrio cholerae	0	0	0	0	0	0	0	0	0	0	0	0	0	0	0	0	0	0	0	0	0	0	0	24	0	0	6	0	0	0	0	0	0	0	0	0	0	0	0	0	0	0	0
670093c2a9262f24d2771221b5c63308	D_0__Bacteria;D_1__Bacteroidetes;D_2__Bacteroidia;D_3__Chitinophagales;D_4__Chitinophagaceae;D_5__Sediminibacterium;D_6__uncultured soil bacterium	0	0	0	0	0	0	0	0	0	0	0	0	0	0	0	0	0	0	0	0	0	0	0	0	0	0	0	0	0	0	0	0	0	0	0	0	0	0	42	0	0	0	0
c80b4a5d0ccd97cd28793d0ab7930f76	D_0__Bacteria;D_1__Actinobacteria;D_2__Actinobacteria;D_3__Micrococcales;D_4__Brevibacteriaceae;D_5__Brevibacterium;D_6__Brevibacterium sp. cv3	0	0	0	0	0	0	0	0	0	0	0	0	0	0	0	0	0	0	0	0	0	0	0	0	0	0	0	11	0	0	0	0	0	4	0	0	0	0	0	0	0	0	11
594f8b6273723eb2862aea3728be4c32	D_0__Bacteria;D_1__Verrucomicrobia;D_2__Verrucomicrobiae;D_3__Pedosphaerales;D_4__Pedosphaeraceae	0	0	0	0	0	0	0	0	0	0	0	0	0	0	0	0	53	0	0	0	0	0	0	0	0	0	0	0	0	0	0	0	0	0	0	0	0	0	0	0	0	0	0
72a35fa43ce93b8930ab0ec0ce8d2c95	D_0__Bacteria;D_1__Proteobacteria;D_2__Alphaproteobacteria;D_3__Sphingomonadales;D_4__Sphingomonadaceae	0	0	0	0	0	0	0	0	0	0	0	0	65	41	0	0	0	0	0	20	0	0	0	0	0	0	0	0	0	0	0	0	0	0	0	0	0	0	0	0	0	0	0
57ca8592e39c98ebd79e7413d60e6694	D_0__Bacteria;D_1__Firmicutes;D_2__Bacilli;D_3__Lactobacillales;D_4__Leuconostocaceae;D_5__Weissella	0	0	0	0	0	0	0	0	0	0	0	0	0	0	0	0	0	0	0	0	0	0	0	0	0	0	0	0	0	0	0	0	0	0	0	0	0	117	0	0	0	0	0
f22efa01a3c5039b61b22f8b661dfd03	D_0__Bacteria;D_1__Bacteroidetes;D_2__Bacteroidia;D_3__Chitinophagales;D_4__Chitinophagaceae;D_5__Flavisolibacter;D_6__uncultured Bacteroidetes bacterium	0	0	0	0	0	0	0	0	0	0	0	0	0	0	0	0	0	0	0	0	0	0	0	0	0	0	0	0	0	0	0	0	0	0	53	0	0	0	0	0	0	0	0
2766920098e49488a240038953372598	D_0__Bacteria;D_1__Proteobacteria;D_2__Alphaproteobacteria;D_3__Rhizobiales;D_4__Devosiaceae;D_5__uncultured	0	0	0	0	0	0	0	0	0	0	0	0	0	0	0	0	0	0	0	0	0	0	0	0	0	0	0	0	0	40	0	0	0	0	0	0	0	0	0	0	0	0	0
46ed7b714f9cda761df1eff53404e75c	D_0__Bacteria;D_1__Patescibacteria;D_2__Parcubacteria;D_3__Candidatus Campbellbacteria;D_4__uncultured bacterium;D_5__uncultured bacterium;D_6__uncultured bacterium	0	0	0	0	0	31	0	0	0	0	0	0	0	0	0	0	0	0	0	0	0	0	0	0	0	0	0	0	0	0	0	0	0	0	0	0	0	0	0	0	0	0	0
92d8c83c147e77d4ed5e4445820150fb	D_0__Bacteria;D_1__Bacteroidetes;D_2__Bacteroidia;D_3__Flavobacteriales;D_4__Weeksellaceae;D_5__Chryseobacterium	0	0	0	0	0	0	0	118	111	0	241	0	124	168	0	0	0	0	0	0	0	0	0	0	0	0	0	0	0	0	0	0	0	0	0	0	0	0	0	0	0	0	0
4eb74a40673b50639d16557ea652cd7b	D_0__Bacteria;D_1__Acidobacteria;D_2__Subgroup 6	0	0	0	0	0	0	0	0	0	0	0	0	0	0	0	0	0	0	0	0	0	0	0	0	31	0	0	0	0	0	0	0	0	0	0	0	0	0	0	0	0	0	0
1f553166e76cc23ed1c1c2c9924e9a05	D_0__Bacteria;D_1__Proteobacteria;D_2__Gammaproteobacteria;D_3__Betaproteobacteriales;D_4__Burkholderiaceae;D_5__Burkholderia-Caballeronia-Paraburkholderia	0	3838	526	628	545	538	396	0	0	0	0	0	0	0	0	0	0	0	973	578	479	1458	1917	0	0	0	0	0	0	0	982	363	568	1073	0	0	23	0	0	0	0	0	0
90c61a2580fe38b7d060357ff3225e48	D_0__Bacteria;D_1__Acidobacteria;D_2__Blastocatellia (Subgroup 4);D_3__Pyrinomonadales;D_4__Pyrinomonadaceae;D_5__RB41	0	0	0	0	0	0	0	0	0	0	0	0	0	0	0	0	0	0	0	0	0	0	0	23	0	0	0	0	0	0	0	0	0	0	0	0	0	0	41	0	0	0	0
9a9a383ccad5d1b7779b17de2e8b9875	D_0__Bacteria;D_1__Acidobacteria;D_2__Subgroup 6	0	0	0	0	0	0	0	0	0	0	0	0	0	0	0	0	0	0	0	0	0	0	0	0	0	0	0	0	0	0	0	0	0	0	0	0	0	0	28	0	0	0	0
416c578cc3790e678be1df362a0d8398	D_0__Bacteria;D_1__Firmicutes;D_2__Bacilli;D_3__Bacillales;D_4__Staphylococcaceae;D_5__Staphylococcus	0	0	0	0	0	0	0	0	0	0	0	0	0	0	0	0	0	0	0	0	0	0	0	0	0	0	0	0	0	0	0	0	0	0	0	0	0	0	0	0	0	0	50
f36f209a3aad184eb47222e43aa00138	D_0__Bacteria;D_1__Acidobacteria;D_2__Acidobacteriia;D_3__Solibacterales;D_4__Solibacteraceae (Subgroup 3);D_5__Bryobacter	0	0	0	0	0	0	0	0	0	0	0	0	0	0	0	0	0	0	0	0	0	0	0	0	0	0	0	0	0	0	0	0	0	0	0	0	0	0	48	0	0	0	0
8b0bb730de3f62604cc33fd69e996758	D_0__Bacteria;D_1__Firmicutes;D_2__Bacilli;D_3__Bacillales;D_4__Bacillaceae;D_5__Bacillus;D_6__Bacillus endophyticus	0	0	0	0	0	0	0	0	0	0	0	0	0	0	0	0	0	0	0	0	0	0	0	0	0	0	15	0	0	0	0	23	0	0	0	0	4	0	0	0	20	0	0
1566780c0544e8bd7b08b07eea4d2103	D_0__Bacteria;D_1__Bacteroidetes;D_2__Bacteroidia;D_3__Cytophagales;D_4__Cyclobacteriaceae;D_5__Catalinimonas	0	0	0	0	0	0	0	0	0	0	0	12	0	0	0	0	0	0	0	0	0	0	0	18	0	0	0	0	0	0	0	0	0	0	0	0	0	0	0	0	0	0	0
3d3ff5a2b2ec74a3880e07aac4d1bf3c	D_0__Bacteria;D_1__Bacteroidetes;D_2__Bacteroidia;D_3__Cytophagales;D_4__Spirosomaceae	0	6	0	0	0	0	0	0	13	0	7	0	0	4	0	0	0	0	0	0	0	4	11	0	0	0	0	0	0	0	0	0	0	9	0	0	0	0	0	0	0	0	0
f67d97887f65c3b8d15a86bee7fc4096	D_0__Bacteria;D_1__Gemmatimonadetes;D_2__Gemmatimonadetes;D_3__Gemmatimonadales;D_4__Gemmatimonadaceae	0	0	0	0	0	29	0	0	0	0	0	0	0	0	0	0	0	0	0	0	0	0	0	0	0	0	0	0	0	0	0	0	0	0	0	0	0	0	0	0	0	0	0
2bbfc230593f99c8ad69dc7b50152d24	D_0__Bacteria;D_1__Gemmatimonadetes;D_2__Gemmatimonadetes;D_3__Gemmatimonadales;D_4__Gemmatimonadaceae	0	0	0	0	0	0	0	0	0	0	0	0	0	0	0	0	28	0	0	0	0	0	0	0	0	0	0	0	0	0	0	0	0	0	0	0	0	0	0	0	0	0	0
ff81a7edfc82f3015b59fb3c35dc7b4e	D_0__Bacteria;D_1__Acidobacteria;D_2__Subgroup 6	0	0	0	0	0	30	0	0	0	0	0	0	0	0	0	0	0	0	0	0	0	0	0	0	0	0	0	0	3	37	0	0	5	0	28	0	0	0	0	9	0	0	0
934bfa0e4d8cbe54774b24593600265b	D_0__Bacteria;D_1__Proteobacteria;D_2__Gammaproteobacteria;D_3__Aeromonadales;D_4__Aeromonadaceae;D_5__Aeromonas	0	0	0	0	0	0	0	0	0	0	0	0	0	0	0	0	0	0	0	0	0	0	0	0	0	0	0	0	0	0	0	0	0	0	30	0	0	0	0	0	0	0	0
3bef3c1edfe559a748bdc6349be0bb57	D_0__Bacteria;D_1__Firmicutes;D_2__Clostridia;D_3__Clostridiales;D_4__Family XI;D_5__Finegoldia	0	0	0	0	0	0	0	0	0	0	0	0	0	0	0	0	0	0	0	0	0	0	0	0	0	0	0	0	0	0	0	0	0	0	0	0	0	0	0	0	208	0	314
717ed040985ea085365bf482a72759bd	D_0__Bacteria;D_1__Bacteroidetes;D_2__Bacteroidia;D_3__Flavobacteriales;D_4__Weeksellaceae;D_5__Chryseobacterium	0	0	0	0	0	0	0	0	0	0	0	0	0	35	0	0	0	0	0	0	0	0	0	0	0	0	0	0	0	0	0	0	0	0	0	0	0	0	0	0	0	0	0
93ba6723144ff58649d590a2a30881b8	D_0__Bacteria;D_1__Firmicutes;D_2__Bacilli	0	0	0	3	0	7	0	0	0	0	0	2	0	0	0	0	0	0	0	0	0	0	0	0	0	0	9	0	0	0	2	0	0	0	2	0	0	0	0	0	0	0	0
97d754a8e3f53f1165afe98b1b56b196	D_0__Bacteria;D_1__Bacteroidetes;D_2__Bacteroidia;D_3__Cytophagales;D_4__Hymenobacteraceae;D_5__Pontibacter	0	0	0	0	0	0	0	0	0	0	0	0	0	0	0	0	26	0	0	0	0	0	0	0	0	0	0	0	0	0	0	0	0	0	0	0	0	0	0	0	0	0	0
373649208373820ca183740956a4882b	D_0__Bacteria;D_1__Actinobacteria;D_2__Rubrobacteria;D_3__Rubrobacterales;D_4__Rubrobacteriaceae;D_5__Rubrobacter;D_6__uncultured bacterium	0	0	0	0	0	0	3	0	0	0	0	9	5	0	7	0	0	0	0	0	20	0	0	0	0	8	0	9	0	0	13	0	0	0	0	21	23	0	0	0	0	0	0
4968a65b1e1c253a35254f066bf6cdd4	D_0__Bacteria;D_1__Planctomycetes;D_2__Planctomycetacia;D_3__Planctomycetales;D_4__uncultured;D_5__uncultured Planctomycetales bacterium;D_6__uncultured Planctomycetales bacterium	0	0	0	0	0	0	0	0	0	0	0	0	0	0	0	0	0	0	0	0	0	0	0	0	0	0	0	0	0	0	0	0	0	0	0	0	0	0	42	0	0	0	0
1065f02187906822b3ff2e0929b4ff85	D_0__Bacteria;D_1__Planctomycetes;D_2__Planctomycetacia;D_3__Isosphaerales;D_4__Isosphaeraceae;D_5__uncultured	0	0	0	0	0	0	0	0	0	0	0	0	0	0	0	0	0	0	0	0	0	0	0	0	0	0	0	0	0	0	0	0	0	0	0	0	0	0	25	0	0	0	0
9609a7befd292ca26697925c06c2e99e	D_0__Bacteria;D_1__Firmicutes;D_2__Bacilli;D_3__Bacillales;D_4__Bacillaceae;D_5__Bacillus	8	0	0	0	0	0	0	0	0	0	0	0	0	0	0	0	0	0	0	0	0	0	0	0	16	0	0	0	0	0	0	0	0	0	0	0	0	0	0	0	0	46	0
c4de32cbcd6a3e725d9ca9f17fb561e6	D_0__Bacteria;D_1__Acidobacteria;D_2__Acidobacteriia;D_3__Solibacterales;D_4__Solibacteraceae (Subgroup 3);D_5__Bryobacter	0	0	0	0	0	31	0	0	0	0	0	0	0	0	0	0	0	0	0	0	0	0	0	0	0	0	0	0	0	0	0	0	0	0	0	0	0	0	0	0	0	0	0
adb78f9783bc07338ef29b9406f7b687	D_0__Bacteria;D_1__Firmicutes;D_2__Negativicutes;D_3__Selenomonadales;D_4__Veillonellaceae;D_5__Veillonella	0	0	0	0	0	0	12	0	0	0	0	0	0	13	0	0	0	0	0	0	0	0	0	0	0	30	16	9	0	0	0	0	0	0	0	13	54	0	0	0	0	0	0
9ed9a6e9400a9cfc441123b45a7180b0	D_0__Bacteria;D_1__Planctomycetes;D_2__Planctomycetacia;D_3__Planctomycetales;D_4__Rubinisphaeraceae;D_5__SH-PL14;D_6__Planctomyces sp. SH-PL14	9	0	0	0	0	0	0	0	0	0	30	0	0	25	0	0	32	0	0	0	0	0	0	0	0	0	0	0	0	0	0	0	4	7	0	9	0	0	0	0	0	0	0
31151812e8fdb846ab0f0430f228bb0d	D_0__Bacteria;D_1__Proteobacteria;D_2__Alphaproteobacteria;D_3__Rhizobiales;D_4__Kaistiaceae;D_5__Kaistia	0	0	0	0	0	0	0	100	103	0	152	0	36	196	0	0	0	0	0	0	0	0	0	0	0	0	0	0	0	0	0	0	0	0	0	0	0	0	0	0	0	0	0
bb7ae72f2b49cdef70fe68a7d240833d	D_0__Bacteria;D_1__Planctomycetes;D_2__Planctomycetacia;D_3__Gemmatales;D_4__Gemmataceae;D_5__Gemmata;D_6__uncultured bacterium	0	0	0	0	0	0	0	0	0	0	0	0	0	0	0	0	0	0	0	0	0	0	0	0	0	0	0	0	0	0	0	0	0	0	0	0	32	0	0	0	0	0	0
6eb4a0792a7f843150cb11997969b541	D_0__Bacteria;D_1__Actinobacteria;D_2__Actinobacteria;D_3__Pseudonocardiales;D_4__Pseudonocardiaceae;D_5__Pseudonocardia	0	0	0	0	0	0	0	0	14	0	30	0	0	25	23	0	0	0	0	0	0	0	0	0	20	0	0	0	0	0	0	0	0	0	0	0	0	0	0	0	0	0	0
9de664485da4e0bac391b171627a47a7	D_0__Bacteria;D_1__Firmicutes;D_2__Clostridia;D_3__Clostridiales;D_4__Ruminococcaceae;D_5__Ruminococcus 2;D_6__uncultured bacterium	0	0	0	0	0	5	0	0	0	0	0	0	0	6	0	0	0	0	0	9	0	0	0	0	0	0	0	9	0	0	0	0	0	0	6	0	7	0	0	0	0	6	0
5b99dde9ffb9e4a0003985acf735ad61	D_0__Bacteria;D_1__Firmicutes;D_2__Clostridia;D_3__Clostridiales;D_4__Christensenellaceae;D_5__Christensenellaceae R-7 group;D_6__uncultured prokaryote	0	0	0	0	2	0	0	0	0	0	0	0	0	0	0	0	0	18	0	0	0	0	0	0	18	0	0	0	0	0	0	20	0	0	0	0	0	0	0	0	0	0	0
9ae7cae691a86336eea4def7c144c0a4	D_0__Bacteria;D_1__Proteobacteria;D_2__Alphaproteobacteria;D_3__Rhizobiales;D_4__uncultured	0	0	0	0	0	0	0	0	0	0	0	0	0	0	0	0	0	0	0	0	0	0	0	0	0	0	0	0	0	0	0	0	0	0	0	0	0	33	0	0	0	0	0
9d378d595da04c61b2becb8c594a5b38	D_0__Bacteria;D_1__Planctomycetes;D_2__Planctomycetacia;D_3__Isosphaerales;D_4__Isosphaeraceae	0	0	0	0	0	0	0	0	0	0	0	0	0	0	0	0	0	0	0	0	0	0	0	0	0	0	0	0	0	0	0	0	0	0	44	0	0	0	0	0	0	0	0
bb876ac0e2181c342d33e82bbe22e529	D_0__Bacteria;D_1__Bacteroidetes;D_2__Bacteroidia;D_3__Bacteroidales;D_4__Porphyromonadaceae;D_5__Porphyromonas;D_6__Porphyromonas sp. HMSC077F02	0	34	0	0	0	0	0	0	0	12	0	0	0	0	0	0	11	0	0	0	0	0	0	18	0	0	0	0	0	0	17	0	0	0	0	0	0	0	16	0	0	0	0
e18b5c42029fb15a2437d73299238a79	D_0__Bacteria;D_1__Planctomycetes;D_2__Planctomycetacia;D_3__Pirellulales;D_4__Pirellulaceae;D_5__Pir4 lineage;D_6__metagenome	0	0	0	0	0	0	0	0	0	0	0	0	0	0	0	0	0	0	0	0	0	0	0	0	0	0	24	0	0	0	0	0	0	0	0	0	22	0	0	0	0	0	4
f7906f1d271b02bd36a349291dde39e0	D_0__Bacteria;D_1__Proteobacteria;D_2__Alphaproteobacteria;D_3__Sphingomonadales;D_4__Sphingomonadaceae;D_5__Sphingomonas	0	0	0	0	0	0	0	0	0	0	0	0	18	0	0	0	0	0	0	0	0	0	0	0	0	0	0	0	0	0	0	0	0	0	0	0	0	0	0	0	0	21	0
9aa4e7b61da47dc0f4bfe16bfe2912ba	D_0__Bacteria;D_1__Armatimonadetes;D_2__Armatimonadia;D_3__Armatimonadales;D_4__uncultured bacterium;D_5__uncultured bacterium;D_6__uncultured bacterium	0	0	0	0	0	0	0	0	0	0	0	0	0	0	0	0	0	0	0	0	0	0	0	0	0	0	27	0	0	0	0	0	0	0	0	0	0	0	0	0	0	0	0
2e770de5fd3d628676d6f096172e06f3	D_0__Bacteria;D_1__Bacteroidetes;D_2__Bacteroidia;D_3__Bacteroidales;D_4__Muribaculaceae	0	0	0	0	4	0	0	0	0	0	0	0	0	0	0	0	0	0	0	0	0	0	0	0	0	0	0	0	0	0	0	0	0	0	0	0	0	68	0	0	0	0	0
b6a1b7f2bd153b63c11702d7c56efb6c	D_0__Bacteria;D_1__Acidobacteria;D_2__Subgroup 6	0	0	0	0	0	0	0	0	0	0	0	0	0	0	0	0	0	0	0	0	0	0	0	0	0	0	0	0	0	0	0	0	0	0	0	0	0	0	36	0	0	0	0
1df2a3cd5dfbac253ff29a249f9b0281	D_0__Bacteria;D_1__Planctomycetes;D_2__Planctomycetacia;D_3__Planctomycetales;D_4__uncultured	0	0	0	0	0	0	0	0	0	0	0	0	0	0	0	0	0	0	0	0	0	0	0	0	0	0	0	0	0	0	0	0	0	0	0	0	0	76	0	0	0	0	0
40ab1e37dbbfe0116635c07cf0755e79	D_0__Bacteria;D_1__Firmicutes;D_2__Bacilli;D_3__Bacillales;D_4__Listeriaceae;D_5__Listeria	0	0	0	0	0	32	0	0	0	0	0	0	0	0	0	0	0	0	0	0	0	0	0	0	0	0	0	0	0	0	0	0	0	0	0	0	0	0	0	0	0	0	0
0b99fd0c2f7b141797759af46266b216	D_0__Bacteria;D_1__Bacteroidetes;D_2__Bacteroidia;D_3__Bacteroidales;D_4__Bacteroidaceae;D_5__Bacteroides;D_6__Bacteroides stercoris ATCC 43183	0	60	0	0	0	0	0	0	0	33	0	0	0	0	0	0	33	0	0	0	0	0	0	30	34	0	0	0	0	0	43	0	0	0	0	0	0	0	37	0	0	0	0
34fcc7857fa562153dc4c40352c83a9a	D_0__Bacteria;D_1__Actinobacteria;D_2__Actinobacteria;D_3__Micrococcales;D_4__Microbacteriaceae;D_5__Microbacterium	0	0	0	0	0	0	0	24	0	0	0	0	0	42	0	0	0	0	0	0	0	0	0	0	0	0	0	0	0	0	0	0	0	0	0	0	0	0	0	0	0	0	0
aba81ee250bf5029952655502b2b4535	D_0__Bacteria;D_1__Planctomycetes;D_2__Planctomycetacia;D_3__Isosphaerales;D_4__Isosphaeraceae;D_5__uncultured;D_6__uncultured bacterium	0	0	0	0	0	0	0	0	0	0	0	0	0	0	0	0	0	0	0	0	0	0	0	0	30	0	0	0	0	0	0	0	0	0	0	0	0	0	0	0	0	0	0
be67eb5c05cac65cd79893a0dfd2022f	D_0__Bacteria;D_1__Verrucomicrobia;D_2__Verrucomicrobiae;D_3__Verrucomicrobiales;D_4__Akkermansiaceae;D_5__Akkermansia;D_6__uncultured bacterium	38	34	0	0	0	0	24	29	29	22	0	0	0	16	31	29	30	0	0	18	31	34	27	25	0	0	0	14	39	43	14	0	0	0	20	36	52	30	20	0	0	10	11
69aad6fef24f1781ff28a1fda225fc8d	D_0__Bacteria;D_1__Proteobacteria;D_2__Gammaproteobacteria;D_3__Betaproteobacteriales;D_4__Burkholderiaceae;D_5__Limnobacter;D_6__uncultured organism	0	0	0	0	0	0	0	0	0	0	0	0	0	0	0	0	0	0	0	0	0	0	0	0	0	0	0	0	0	0	0	0	0	0	0	0	0	0	29	0	0	0	0
34437ff6527fa24ef7b554700caae2a0	D_0__Bacteria;D_1__Firmicutes;D_2__Clostridia;D_3__Clostridiales;D_4__Lachnospiraceae;D_5__Roseburia	0	0	0	0	0	0	0	0	0	0	0	0	0	0	45	0	0	0	0	0	0	0	0	0	0	0	0	0	0	0	0	0	0	0	0	0	0	0	0	0	0	0	0
35b22be8f1b7827ef864e0b55ced3688	D_0__Bacteria;D_1__Verrucomicrobia;D_2__Verrucomicrobiae;D_3__Verrucomicrobiales;D_4__Verrucomicrobiaceae;D_5__uncultured	0	0	0	0	0	0	0	0	0	0	0	0	0	0	0	0	0	0	0	0	0	0	0	0	0	0	0	0	0	0	0	0	0	0	0	0	0	0	27	0	0	0	0
f523192431bbd06601105ad1fd446b9d	D_0__Bacteria;D_1__Bacteroidetes;D_2__Bacteroidia;D_3__Chitinophagales;D_4__Chitinophagaceae;D_5__Sediminibacterium;D_6__uncultured soil bacterium	0	22	0	0	0	49	0	0	0	0	0	0	0	0	0	0	44	0	2	0	0	0	0	0	0	0	0	0	0	0	0	0	0	6	18	0	0	0	50	21	0	0	25
d40955a2131517f6867ce734c9d26b27	D_0__Bacteria;D_1__Patescibacteria;D_2__Parcubacteria;D_3__Candidatus Ryanbacteria;D_4__Candidatus Giovannonibacteria bacterium GW2011_GWB1_47_6b;D_5__Candidatus Giovannonibacteria bacterium GW2011_GWB1_47_6b;D_6__Candidatus Giovannonibacteria bacterium GW2011_GWB1_47_6b	0	0	0	0	0	0	0	0	0	0	0	0	0	0	0	0	0	0	0	0	0	0	0	0	0	0	0	0	0	0	0	0	0	0	31	0	0	0	0	0	0	0	0
4781cb6bc2dcef3d1a4747cfd741f914	D_0__Bacteria;D_1__Firmicutes;D_2__Bacilli;D_3__Bacillales;D_4__Staphylococcaceae;D_5__Staphylococcus	107	0	0	0	0	0	0	0	0	21	0	0	0	0	0	0	0	0	0	0	0	0	0	0	0	0	0	0	0	105	0	0	0	0	0	88	0	0	147	27	22	0	0
3c97dad6c81cf5ec47e016cb49201262	D_0__Bacteria;D_1__Acidobacteria;D_2__Subgroup 6	0	0	0	0	0	0	0	0	0	0	0	0	0	0	0	0	25	0	0	0	0	0	0	0	0	0	0	0	0	0	0	0	0	0	0	0	0	0	0	0	0	0	0
6968eac90690dde31d11f9cf1f0ef25c	D_0__Bacteria;D_1__Proteobacteria;D_2__Gammaproteobacteria	0	0	0	0	0	0	0	0	0	0	0	0	0	0	0	0	32	0	0	0	0	0	0	0	0	0	0	0	0	0	0	0	0	0	0	0	0	0	0	0	0	0	0
4f526b11f9b44c1c508818e493b8e1d4	D_0__Bacteria;D_1__Proteobacteria;D_2__Gammaproteobacteria;D_3__Xanthomonadales;D_4__Xanthomonadaceae;D_5__Pseudoxanthomonas	0	0	0	0	0	0	0	0	0	0	0	0	0	0	0	0	0	0	0	0	0	0	0	0	0	0	0	0	0	27	0	0	0	0	0	0	0	0	0	0	0	0	0
b61ace6303090e68e2b430caf649a306	D_0__Bacteria;D_1__Proteobacteria;D_2__Alphaproteobacteria;D_3__Rhizobiales;D_4__Beijerinckiaceae;D_5__Microvirga	0	0	0	0	0	36	0	0	0	0	0	0	0	0	0	0	0	0	0	0	0	0	0	0	22	0	0	0	0	0	0	0	0	0	0	0	0	0	0	0	0	0	0
f8045a08afa42a24af6e48986c2886e8	D_0__Bacteria;D_1__Acidobacteria;D_2__Blastocatellia (Subgroup 4);D_3__Pyrinomonadales;D_4__Pyrinomonadaceae;D_5__RB41	0	0	0	0	0	0	0	0	0	0	0	0	0	0	12	0	0	0	0	0	0	0	0	0	0	0	0	0	0	0	0	0	0	0	0	0	0	0	0	0	0	22	0
dbda78a42dbd7a22026acea5e38f1718	D_0__Bacteria;D_1__Bacteroidetes;D_2__Bacteroidia;D_3__Flavobacteriales;D_4__Flavobacteriaceae;D_5__uncultured;D_6__gut metagenome	9	0	0	0	0	0	0	0	3	0	0	0	0	0	0	2	0	0	0	0	0	0	9	0	0	0	0	0	0	0	0	0	0	3	0	0	0	6	0	0	0	0	0
fd9b25e3e327da6d352deea1fabb8ede	D_0__Bacteria;D_1__Actinobacteria;D_2__Actinobacteria;D_3__Pseudonocardiales;D_4__Pseudonocardiaceae;D_5__Amycolatopsis	0	0	0	0	0	0	0	0	0	0	0	21	0	0	0	0	0	23	0	0	0	0	0	0	0	0	28	9	8	0	0	0	0	0	0	16	23	0	0	13	0	104	0
06b330498f96e2486fa9765b1abf5195	D_0__Bacteria;D_1__Firmicutes;D_2__Clostridia;D_3__Clostridiales;D_4__Family XI;D_5__Peptoniphilus;D_6__Peptoniphilus coxii	0	0	0	0	0	0	0	0	30	0	0	0	0	0	0	0	0	0	0	0	0	0	0	0	0	0	0	0	0	0	0	0	0	0	0	0	0	0	0	0	0	0	0
7259a2654a788354966f3be853894216	D_0__Bacteria;D_1__Spirochaetes;D_2__Spirochaetia;D_3__Spirochaetales;D_4__Spirochaetaceae;D_5__Spirochaeta 2	0	0	0	0	0	0	0	0	0	0	0	0	0	0	0	0	0	0	0	0	0	0	0	0	0	4	0	0	0	0	0	9	0	0	0	0	0	0	48	0	0	0	0
1ad335309528e661bd083a421b14656b	D_0__Bacteria;D_1__Firmicutes;D_2__Bacilli;D_3__Bacillales;D_4__Staphylococcaceae;D_5__Staphylococcus	0	0	0	0	0	0	0	0	0	0	0	0	0	0	0	0	0	0	0	0	0	0	0	0	0	0	0	0	0	0	0	0	0	79	0	0	0	0	0	1373	0	0	0
49d9bfa2d39e21e8f812aa7a3e7721a2	D_0__Bacteria;D_1__Bacteroidetes;D_2__Bacteroidia;D_3__Flavobacteriales;D_4__Weeksellaceae;D_5__Chryseobacterium	0	0	0	0	0	0	0	0	0	0	44	0	0	0	0	0	0	0	0	0	0	0	0	0	0	0	0	0	0	0	0	0	0	0	0	0	0	0	0	0	0	0	0
39e443be0223d5df08d0aee46a705c85	D_0__Bacteria;D_1__Proteobacteria;D_2__Alphaproteobacteria;D_3__Sphingomonadales;D_4__Sphingomonadaceae	0	0	0	0	0	0	0	0	0	20	0	44	0	0	0	0	65	0	0	0	0	0	0	0	0	0	0	0	0	0	0	0	0	0	0	43	0	0	37	0	0	0	0
f35cc8fe49dc956129b328d3e91cba1d	D_0__Bacteria;D_1__Bacteroidetes;D_2__Bacteroidia;D_3__Chitinophagales;D_4__Chitinophagaceae;D_5__Sediminibacterium;D_6__uncultured soil bacterium	0	0	0	0	0	0	0	0	0	0	0	0	0	0	0	0	0	0	0	0	0	0	0	0	0	0	0	0	0	0	0	0	0	0	0	0	0	70	0	0	0	0	0
81d7f8ce6a29f3dfea9ade2f8a1c4ff6	D_0__Bacteria;D_1__Proteobacteria;D_2__Deltaproteobacteria;D_3__Myxococcales;D_4__bacteriap25	0	0	0	0	0	0	0	0	0	0	0	0	0	0	0	0	0	0	0	0	0	0	0	0	0	0	0	0	0	0	0	0	0	0	0	0	0	108	0	0	0	0	0
aef1fef09ba9e1234e0563cdf0551bb2	D_0__Bacteria;D_1__Planctomycetes;D_2__Planctomycetacia;D_3__Isosphaerales;D_4__Isosphaeraceae	0	0	0	0	0	0	0	0	0	0	0	0	0	0	0	0	0	0	0	0	0	0	0	0	26	0	0	0	0	0	0	0	0	0	0	0	0	0	0	0	0	0	0
9de3a660ba937f70821adb7b02cbb87c	D_0__Bacteria;D_1__Actinobacteria;D_2__Thermoleophilia;D_3__Solirubrobacterales;D_4__67-14	0	0	0	0	0	0	0	0	0	0	0	0	0	0	0	0	0	0	0	0	0	0	0	0	0	0	0	0	0	0	0	0	0	0	0	0	0	62	0	0	0	0	0
f6bcc6b02c177cf805555c33882763d6	D_0__Bacteria;D_1__Acidobacteria;D_2__Subgroup 6	0	0	0	0	0	0	0	0	0	6	0	0	0	0	0	0	0	0	0	0	0	0	0	0	0	0	0	0	0	0	0	0	0	0	0	0	0	0	27	0	0	0	0
d7f13fdfb58f98497cf0c504ddd186ce	D_0__Bacteria;D_1__Proteobacteria;D_2__Gammaproteobacteria;D_3__Betaproteobacteriales;D_4__Burkholderiaceae;D_5__Ramlibacter	0	0	0	0	0	0	0	0	0	0	0	0	0	0	0	0	0	0	0	0	0	0	0	0	0	0	0	0	0	0	0	0	0	0	0	0	0	0	28	0	0	0	0
0612dc2b44698b518a3778f90017339f	D_0__Bacteria;D_1__Proteobacteria;D_2__Alphaproteobacteria;D_3__Rickettsiales	0	0	0	0	0	0	0	0	0	0	0	0	0	0	0	10	15	3	0	0	0	0	0	0	0	0	0	0	0	0	0	0	0	0	33	0	38	0	0	0	0	0	0
7ba84635334200f243d338a42bdc5e0e	D_0__Bacteria;D_1__Acidobacteria;D_2__Blastocatellia (Subgroup 4);D_3__Blastocatellales;D_4__Blastocatellaceae;D_5__Stenotrophobacter	0	0	0	0	0	0	0	0	0	0	0	0	0	0	0	0	0	0	0	0	0	0	0	0	0	0	0	0	0	0	0	0	0	0	0	0	0	119	0	0	0	0	0
568efd8768ba58d463d30a9d59d33765	D_0__Bacteria;D_1__Planctomycetes;D_2__Phycisphaerae;D_3__Tepidisphaerales;D_4__WD2101 soil group	0	0	0	0	0	0	0	0	0	0	0	0	0	0	0	0	0	0	0	0	0	0	0	0	0	0	0	0	0	0	0	0	0	0	0	0	0	0	52	0	0	0	0
9538f9d844d97c95ad8facf2619de817	D_0__Bacteria;D_1__Bacteroidetes;D_2__Bacteroidia;D_3__Cytophagales;D_4__Microscillaceae;D_5__uncultured	0	0	0	0	0	0	0	0	0	0	0	0	0	0	0	0	0	0	0	0	0	0	0	0	0	0	25	0	0	0	0	0	0	0	0	0	0	0	0	0	0	0	0
f8ce4c10410902635972aaf18a3c03eb	D_0__Bacteria;D_1__Planctomycetes;D_2__Phycisphaerae;D_3__Tepidisphaerales;D_4__WD2101 soil group	0	0	0	0	0	34	0	0	0	0	0	0	0	0	0	0	0	0	0	0	8	0	0	0	0	0	0	0	0	0	0	0	0	0	0	0	0	56	0	0	0	0	0
0675f5a997bea380ef780dc029dc528f	D_0__Bacteria;D_1__Gemmatimonadetes;D_2__Gemmatimonadetes;D_3__Gemmatimonadales;D_4__Gemmatimonadaceae;D_5__uncultured	0	0	0	0	0	0	0	0	0	0	0	0	0	0	0	0	0	0	0	0	0	0	0	0	0	0	0	0	0	48	0	0	0	0	0	0	0	0	0	0	0	0	0
bbfa3081c48bf2699f602e26c24ee680	D_0__Bacteria;D_1__Proteobacteria;D_2__Deltaproteobacteria;D_3__Myxococcales;D_4__Polyangiaceae;D_5__Sorangium	0	0	0	0	0	0	0	0	0	0	0	0	0	0	0	0	0	0	0	0	0	0	0	0	0	0	0	0	0	26	0	0	0	0	0	0	0	0	0	0	0	0	0
42031f00f492e308a501acf2344a608a	D_0__Bacteria;D_1__Verrucomicrobia;D_2__Verrucomicrobiae;D_3__Pedosphaerales;D_4__Pedosphaeraceae;D_5__uncultured soil bacterium;D_6__uncultured soil bacterium	0	0	0	0	0	46	0	0	0	0	0	0	0	0	0	0	0	0	0	0	0	0	0	17	0	0	0	0	0	0	0	0	0	0	0	0	0	0	0	0	0	0	0
42768cee4936551121c7559c093a8b3f	D_0__Bacteria;D_1__Firmicutes;D_2__Bacilli;D_3__Bacillales;D_4__Paenibacillaceae;D_5__Paenibacillus;D_6__Paenibacillus mucilaginosus	0	0	0	0	0	0	0	0	0	0	0	0	0	0	0	0	0	0	0	0	0	0	0	0	0	0	0	0	0	0	0	0	0	0	30	0	0	0	0	0	0	0	0
0f6cda3f2a1c301c628a9f4171be3629	D_0__Bacteria;D_1__Proteobacteria;D_2__Gammaproteobacteria;D_3__Pasteurellales;D_4__Pasteurellaceae;D_5__Haemophilus	0	0	0	0	0	0	0	0	0	0	0	0	0	0	0	0	0	0	0	0	0	0	0	0	0	0	0	0	0	0	0	0	0	0	0	0	0	0	0	0	0	0	134
5ea1a6656b897a0acd64cdd5059eb3b2	D_0__Bacteria;D_1__Proteobacteria;D_2__Alphaproteobacteria;D_3__uncultured;D_4__uncultured Bradyrhizobiaceae bacterium;D_5__uncultured Bradyrhizobiaceae bacterium;D_6__uncultured Bradyrhizobiaceae bacterium	0	0	0	0	0	0	0	0	0	0	0	0	0	0	0	0	0	0	0	0	0	0	0	0	0	0	0	0	0	43	0	0	0	0	0	0	0	0	0	0	0	0	0
a125259e71658b2aded6487fcb28b1ba	D_0__Bacteria;D_1__Verrucomicrobia;D_2__Verrucomicrobiae;D_3__Verrucomicrobiales;D_4__Akkermansiaceae;D_5__Akkermansia;D_6__uncultured bacterium	0	0	0	0	0	23	0	0	0	0	0	0	0	11	0	0	0	0	0	18	0	0	0	0	0	0	0	14	0	0	0	0	0	0	19	0	0	0	0	0	0	17	0
5710dd436071e409be396c82cd394f07	D_0__Bacteria;D_1__Proteobacteria;D_2__Alphaproteobacteria;D_3__Rickettsiales;D_4__Rickettsiaceae;D_5__Rickettsia	12	0	0	0	0	72	0	0	0	5	0	19	3	0	14	8	12	11	0	0	3	0	0	137	0	0	13	0	0	0	6	15	0	3	87	22	41	0	0	0	0	0	0
bd37f54c9a96de3f2a2e14a81e47744d	D_0__Bacteria;D_1__Proteobacteria;D_2__Gammaproteobacteria;D_3__Pseudomonadales;D_4__Moraxellaceae;D_5__Acinetobacter	0	0	0	0	0	0	0	0	0	0	0	0	0	0	0	0	0	0	0	0	0	0	0	0	0	0	0	29	0	0	0	0	0	0	0	70	0	0	0	0	0	0	0
7832bd18eacf6067861a0739577b9ca0	D_0__Bacteria;D_1__Firmicutes;D_2__Bacilli;D_3__Bacillales;D_4__Staphylococcaceae;D_5__Staphylococcus;D_6__Staphylococcus equorum	0	0	0	0	0	0	0	0	0	0	0	0	0	0	135	0	0	0	0	0	0	0	0	18	0	0	18	0	0	0	0	0	0	0	0	0	0	84	0	0	0	0	0
e0bb8fbc1b628ed81817af347745ca5a	D_0__Bacteria;D_1__Actinobacteria;D_2__Actinobacteria;D_3__Actinomycetales;D_4__Actinomycetaceae;D_5__Actinotignum;D_6__uncultured bacterium	0	0	0	0	0	0	0	0	0	0	0	0	0	0	16	0	28	3	0	0	0	0	0	0	78	7	0	5	0	0	6	6	0	0	0	0	0	69	0	9	0	0	0
c57fcb45e8bd981ca712a2f436c0d2f3	D_0__Bacteria;D_1__Proteobacteria;D_2__Gammaproteobacteria;D_3__Betaproteobacteriales;D_4__Neisseriaceae;D_5__Neisseria	0	0	0	0	0	0	0	0	0	0	0	0	0	0	0	0	0	0	0	0	0	0	0	0	0	3657	0	0	0	0	0	0	0	0	0	0	0	0	0	0	0	0	0
c20b9e504259564e4749bff6c445f088	D_0__Bacteria;D_1__Actinobacteria;D_2__Actinobacteria;D_3__Corynebacteriales;D_4__Corynebacteriaceae;D_5__Corynebacterium 1	0	0	0	0	0	0	0	0	0	0	0	0	0	0	0	0	0	0	0	0	0	0	0	0	0	0	64	0	0	0	0	0	0	0	0	0	0	0	0	0	0	0	0
7be05f8c5ab84241d7d204942e372e6b	D_0__Bacteria;D_1__Firmicutes;D_2__Bacilli;D_3__Bacillales;D_4__Bacillaceae;D_5__Bacillus	0	0	0	0	0	0	0	0	0	0	0	0	0	0	0	0	0	0	0	0	0	0	0	0	0	0	0	0	0	33	0	0	0	0	0	0	0	0	0	0	0	0	0
123e7412a4923a447ff701dadd75deb1	D_0__Bacteria;D_1__Firmicutes;D_2__Bacilli;D_3__Lactobacillales;D_4__Streptococcaceae;D_5__Streptococcus	0	0	0	0	0	0	21	0	0	0	0	0	0	0	0	0	0	17	0	0	0	0	0	0	841	147	19	2623	0	2557	0	0	0	0	0	0	0	0	0	0	0	0	255
1a2372dc7b9592807a86f812ce3b6221	D_0__Bacteria;D_1__Proteobacteria;D_2__Alphaproteobacteria;D_3__Sphingomonadales;D_4__Sphingomonadaceae	0	0	0	0	0	0	0	0	0	0	0	0	45	0	0	0	0	0	0	0	0	0	0	0	0	0	0	0	0	0	0	0	0	0	0	0	0	0	0	0	0	0	0
bd65d20e93e1827913eb627625358a90	D_0__Bacteria;D_1__Bacteroidetes;D_2__Bacteroidia;D_3__Bacteroidales;D_4__Prevotellaceae;D_5__Paraprevotella	0	27	0	0	0	0	0	0	0	20	33	0	0	0	0	0	16	28	0	0	0	18	0	20	0	0	0	0	0	0	21	28	0	0	0	0	0	0	20	0	0	0	0
449042da2771b8e626ed2b846e00d059	D_0__Bacteria;D_1__Firmicutes;D_2__Bacilli;D_3__Bacillales;D_4__Staphylococcaceae;D_5__Staphylococcus	0	0	0	0	0	0	0	11	0	0	0	0	0	0	0	0	0	0	0	0	0	0	37	0	0	0	0	1542	0	0	0	0	0	0	0	0	0	0	0	0	0	0	0
ddf06eec290c7df47652bda85689bb27	D_0__Bacteria;D_1__Proteobacteria;D_2__Gammaproteobacteria;D_3__Cellvibrionales	0	0	0	0	0	0	0	0	0	0	0	0	0	0	0	0	0	0	0	0	0	0	0	0	0	0	0	0	0	0	0	0	0	0	46	0	0	0	0	0	0	0	0
0da17f6fb7e4f0da6da884fbb74d4ea5	D_0__Bacteria;D_1__Actinobacteria;D_2__Actinobacteria;D_3__Propionibacteriales;D_4__Propionibacteriaceae;D_5__Cutibacterium	141	26	28	48	14	204	24	14	15	56	25	115	37	4	89	161	136	83	9	47	26	12	25	161	493	405	199	987	9	562	83	158	3	63	261	151	208	185	296	117	21	39	43
a6dab9dfe7faa7b7d74f768cd7ace322	D_0__Bacteria;D_1__Proteobacteria;D_2__Deltaproteobacteria;D_3__NB1-j	0	0	0	0	0	0	0	0	0	0	0	0	0	2	0	0	0	0	0	0	0	0	0	0	0	0	0	0	0	0	0	0	0	0	0	0	0	55	0	0	0	0	0
837d324a09ef0fb532a70bbddb496158	D_0__Bacteria;D_1__Proteobacteria;D_2__Alphaproteobacteria;D_3__Sphingomonadales;D_4__Sphingomonadaceae;D_5__Sphingomonas	0	0	0	0	0	0	0	0	0	0	0	0	0	0	0	0	0	0	0	0	0	0	0	0	0	0	0	0	0	0	0	0	0	0	0	0	0	0	39	0	0	0	0
58b5b302f835091a7a1ca79fa2102ffb	D_0__Bacteria;D_1__Planctomycetes;D_2__Planctomycetacia;D_3__Pirellulales;D_4__Pirellulaceae;D_5__uncultured;D_6__uncultured soil bacterium	0	0	0	0	0	0	0	0	0	0	0	0	0	0	19	0	0	0	0	0	0	0	0	0	0	0	30	0	0	0	0	0	0	0	0	0	0	0	0	0	0	0	0
b8db6ab98d602c132d3fe30d4d5310e0	D_0__Bacteria;D_1__Actinobacteria;D_2__Actinobacteria;D_3__Micrococcales;D_4__Dermabacteraceae;D_5__Brachybacterium	0	0	0	0	0	0	0	0	0	0	0	0	0	0	0	0	0	0	0	0	0	0	0	0	0	0	0	0	0	0	0	0	0	0	0	0	27	0	0	0	0	12	0
a2a2b1fce98a639b2ab12dfa79270ce3	D_0__Bacteria;D_1__Acidobacteria;D_2__Subgroup 17;D_3__uncultured Acidobacteria bacterium;D_4__uncultured Acidobacteria bacterium;D_5__uncultured Acidobacteria bacterium;D_6__uncultured Acidobacteria bacterium	0	0	0	0	0	0	0	0	0	0	0	0	0	0	0	0	0	0	0	0	0	0	0	0	0	0	0	0	0	0	0	0	0	0	0	0	0	34	0	0	0	0	0
50f28df17835898b7b257d6089df8204	D_0__Bacteria;D_1__Halanaerobiaeota;D_2__Halanaerobiia;D_3__Halanaerobiales;D_4__Halanaerobiaceae;D_5__Halanaerobium;D_6__uncultured Halanaerobium sp.	0	0	0	0	0	0	0	0	0	0	0	12	0	0	0	0	0	0	0	0	0	0	0	0	0	0	0	0	0	0	0	0	0	0	0	0	0	24	0	0	0	0	0
13a1a5ffd85ae7a233309962126b405e	D_0__Bacteria;D_1__Firmicutes;D_2__Bacilli;D_3__Lactobacillales;D_4__Carnobacteriaceae;D_5__Carnobacterium	10	32	0	7	8	57	0	18	0	0	0	35	0	0	0	0	0	13	0	0	18	0	0	30	16	0	47	0	0	23	13	24	0	18	0	21	0	49	136	21	0	16	19
67c7fb30cbb1a735c06242fa6a17319f	D_0__Bacteria;D_1__Planctomycetes;D_2__Planctomycetacia;D_3__Planctomycetales	0	0	0	0	0	0	0	0	0	0	0	0	0	0	0	0	0	0	0	0	0	0	0	0	0	0	0	0	0	56	0	0	0	0	0	0	0	0	0	0	0	0	0
df1bbd4f95e3161bdae4391a186b2c0a	D_0__Bacteria;D_1__Proteobacteria	0	0	0	0	0	0	0	0	0	0	0	0	0	0	0	0	0	0	0	0	0	0	0	0	0	0	0	0	0	0	0	0	0	0	28	0	0	0	0	0	0	0	0
996e732f3e02c0a3d1da5b956ffd2c1e	D_0__Bacteria;D_1__Proteobacteria;D_2__Deltaproteobacteria	0	0	0	0	0	0	0	0	0	0	0	0	0	0	0	0	0	0	0	0	0	0	0	0	0	0	0	0	0	0	0	0	0	0	0	32	0	0	0	0	0	0	0
c739fc41a1c7045c1efed9f0c166b4d3	D_0__Bacteria;D_1__Firmicutes;D_2__Clostridia;D_3__Clostridiales;D_4__Peptostreptococcaceae;D_5__Peptostreptococcus;D_6__uncultured organism	0	0	0	0	0	0	0	0	0	0	0	0	0	0	0	0	0	0	0	0	0	0	0	0	0	0	28	0	0	0	0	0	0	0	0	0	4	0	0	0	0	0	0
3b549bc53485c7bdee0c0b06a12325a8	D_0__Bacteria;D_1__Proteobacteria;D_2__Gammaproteobacteria;D_3__Diplorickettsiales;D_4__Diplorickettsiaceae;D_5__uncultured	0	0	0	0	0	0	0	0	0	0	0	0	0	0	0	0	0	0	0	0	0	0	0	0	0	0	0	0	0	0	0	0	0	0	0	0	0	0	41	0	0	0	0
497945ace599c8180843bf7df8758eb7	D_0__Bacteria;D_1__Planctomycetes;D_2__Planctomycetacia;D_3__Pirellulales;D_4__Pirellulaceae;D_5__Pir4 lineage	0	0	0	0	0	0	0	0	0	0	0	0	0	0	0	0	0	0	0	0	0	0	0	0	0	0	0	0	0	0	0	0	0	0	0	40	0	0	0	0	0	0	0
5364e3654bc8b1e8a9d7b96e74a68cff	D_0__Bacteria;D_1__Planctomycetes;D_2__Planctomycetacia;D_3__Gemmatales;D_4__Gemmataceae;D_5__uncultured	0	0	0	0	0	0	0	0	0	0	0	0	0	0	0	0	0	0	0	0	0	0	0	0	0	0	0	0	0	0	0	0	0	0	0	30	0	0	0	0	0	0	0
0884814e98f05cc0badaf6226f51aeba	D_0__Bacteria;D_1__Firmicutes;D_2__Bacilli;D_3__Bacillales;D_4__Bacillaceae;D_5__Fictibacillus	0	0	0	0	0	0	0	0	0	0	0	0	0	0	0	0	0	0	0	0	0	0	0	39	0	0	0	0	0	0	0	0	0	0	0	0	0	0	0	0	0	0	0
6e9ec30da4043cb4955cd2d09a9389d6	D_0__Bacteria;D_1__Planctomycetes;D_2__Planctomycetacia;D_3__Gemmatales;D_4__Gemmataceae;D_5__uncultured;D_6__uncultured bacterium	0	0	0	0	0	0	0	0	0	0	0	0	0	0	0	0	0	0	0	0	0	0	0	0	0	0	0	0	0	0	0	0	0	0	39	0	0	0	0	0	0	0	0
b1118963e50043a14a2699af79ac3e10	D_0__Bacteria;D_1__Actinobacteria;D_2__WCHB1-81;D_3__uncultured organism;D_4__uncultured organism;D_5__uncultured organism;D_6__uncultured organism	0	0	0	0	0	0	0	0	0	0	0	0	0	0	0	0	0	0	0	0	0	0	0	0	0	0	0	0	0	0	0	0	0	0	0	0	0	0	44	0	0	0	0
9263c0f82b8ae817b9bcf14b516197da	D_0__Bacteria;D_1__Actinobacteria;D_2__Actinobacteria;D_3__Actinomycetales;D_4__Actinomycetaceae;D_5__Actinomyces	0	0	0	0	0	0	0	0	0	0	0	0	0	0	0	0	0	0	0	0	0	0	0	0	0	0	0	0	0	0	0	0	0	0	0	0	0	81	0	0	0	0	0
52ffc2b717b0c4bc4f5de67be33219d9	D_0__Bacteria;D_1__Proteobacteria;D_2__Gammaproteobacteria;D_3__Alteromonadales;D_4__Shewanellaceae;D_5__Shewanella	0	0	41	0	0	40	0	0	0	0	0	0	0	0	0	0	0	0	0	0	0	103	0	0	0	0	0	0	0	0	0	0	0	0	0	0	0	0	0	0	0	0	0
aec3fe9a58ae489a3a5d99eb1416215a	D_0__Bacteria;D_1__Planctomycetes;D_2__Phycisphaerae;D_3__Tepidisphaerales;D_4__WD2101 soil group;D_5__uncultured bacterium;D_6__uncultured bacterium	0	0	0	0	0	0	0	0	0	0	0	0	0	0	0	0	0	0	0	0	0	0	0	0	0	0	0	0	0	30	0	0	3	0	0	0	0	0	0	0	0	0	0
498dfaf2088e2cf29879b19ef1ca06f6	D_0__Bacteria;D_1__Actinobacteria;D_2__Actinobacteria;D_3__Bifidobacteriales;D_4__Bifidobacteriaceae;D_5__Bifidobacterium	0	0	0	0	0	0	4	0	0	0	0	0	10	0	5	0	0	0	18	0	4	0	0	0	0	0	10	0	0	0	0	0	0	22	0	0	0	0	0	0	0	0	2
692c6e808278726d7534ae5a6d6ea774	D_0__Bacteria;D_1__Proteobacteria;D_2__Gammaproteobacteria;D_3__Betaproteobacteriales;D_4__Nitrosomonadaceae;D_5__MND1	0	0	0	0	0	44	0	0	0	0	0	0	0	0	0	0	0	0	0	0	0	0	0	0	0	0	0	0	0	0	0	0	0	0	0	0	0	0	0	0	0	0	0
ad223d11ecde06b380c858822e88be24	D_0__Bacteria;D_1__Firmicutes;D_2__Bacilli;D_3__Lactobacillales;D_4__Streptococcaceae;D_5__Streptococcus	0	0	0	0	0	0	0	0	0	0	0	0	0	0	0	0	0	0	0	0	0	0	0	0	0	0	29	0	0	0	0	0	0	0	0	0	0	0	0	0	0	0	0
61e90e34e09ac9c352b463648ad35998	D_0__Bacteria;D_1__Proteobacteria;D_2__Gammaproteobacteria;D_3__Pseudomonadales;D_4__Moraxellaceae;D_5__Acinetobacter	0	0	0	0	0	0	0	0	0	0	0	0	0	0	0	0	0	0	0	0	0	0	0	0	0	0	29	0	0	0	0	0	0	0	0	0	0	0	0	0	0	0	0
ae62c3524543eec5d081065b2a915004	D_0__Bacteria;D_1__Actinobacteria;D_2__Actinobacteria;D_3__Corynebacteriales;D_4__Corynebacteriaceae;D_5__Corynebacterium 1	17	0	0	0	0	0	0	0	0	0	0	0	0	0	0	0	0	0	0	36	0	0	0	20	0	0	60	232	0	53	0	0	0	0	0	0	0	0	0	21	0	0	12
570c2013c5e41d5630ad7d14d7e3b51c	D_0__Bacteria;D_1__Planctomycetes;D_2__Planctomycetacia;D_3__Gemmatales;D_4__Gemmataceae;D_5__Gemmata	0	0	0	0	0	0	0	0	0	0	0	0	0	0	0	0	0	0	0	0	0	0	0	0	0	0	37	0	0	0	0	0	0	0	0	0	0	0	0	0	0	0	0
9ff49b2d6f83bb595aefddb272de3630	D_0__Bacteria;D_1__Actinobacteria;D_2__Rubrobacteria;D_3__Rubrobacterales;D_4__Rubrobacteriaceae;D_5__Rubrobacter;D_6__uncultured Rubrobacter sp.	0	0	0	0	0	0	0	0	0	0	0	10	0	0	0	44	0	0	0	0	0	0	0	0	0	0	0	0	0	0	22	0	0	0	0	0	0	59	0	0	0	0	0
2e9235199d30fd6de219c2d06d86cceb	D_0__Bacteria;D_1__Proteobacteria;D_2__Alphaproteobacteria;D_3__Sphingomonadales;D_4__Sphingomonadaceae;D_5__Sphingomonas	0	0	0	0	0	0	0	0	0	0	0	0	0	0	0	0	9	0	0	0	0	0	0	21	0	0	0	0	0	0	0	0	0	0	0	0	0	27	0	0	0	0	0
4ef955befe3ddfe6be6c8e0540d47d58	D_0__Bacteria;D_1__Proteobacteria;D_2__Gammaproteobacteria;D_3__Betaproteobacteriales;D_4__Burkholderiaceae;D_5__Tepidimonas	0	0	0	0	0	0	0	0	0	0	0	0	0	0	0	0	0	0	0	0	0	0	0	0	12	0	0	0	6	0	0	0	0	20	0	0	0	0	0	0	0	0	0
a0b165e1afd7b97bcbc34b9d29122dc6	D_0__Bacteria;D_1__Firmicutes;D_2__Bacilli;D_3__Bacillales;D_4__Bacillaceae	0	0	0	0	0	0	0	0	0	0	0	0	0	0	0	0	38	0	0	0	0	0	0	0	0	0	0	0	0	0	0	0	0	0	0	0	0	0	0	0	0	0	0
b601b1de3cd2aba9b3448c5a2b140fba	D_0__Bacteria;D_1__Proteobacteria;D_2__Gammaproteobacteria;D_3__Betaproteobacteriales;D_4__Methylophilaceae;D_5__Methylotenera	0	0	0	0	0	0	0	19	0	0	0	0	0	0	0	0	0	0	0	0	0	0	0	0	0	0	0	10	0	0	0	0	0	0	0	0	32	0	0	0	0	0	0
3ab4de7b2ae178f4275204d9487e60f7	D_0__Bacteria;D_1__Bacteroidetes;D_2__Bacteroidia;D_3__Bacteroidales;D_4__Prevotellaceae;D_5__Alloprevotella	0	0	0	0	0	0	0	0	0	0	0	0	0	0	9	0	0	0	0	0	0	0	0	0	0	0	17	0	0	0	0	0	0	0	0	0	0	0	0	0	0	0	0
620792ca8766213cbd435dcfdf953134	D_0__Bacteria;D_1__Firmicutes;D_2__Bacilli;D_3__Lactobacillales;D_4__Streptococcaceae;D_5__Streptococcus;D_6__Streptococcus equi	0	0	0	0	0	0	0	0	0	0	0	0	11	12	209	0	0	0	0	0	0	0	0	17	0	0	0	0	0	0	0	0	0	0	0	0	24	0	0	0	0	0	0
6e3ed258ef365daa30baff208a490dc0	D_0__Bacteria;D_1__Proteobacteria;D_2__Alphaproteobacteria;D_3__Rhizobiales;D_4__Amb-16S-1323;D_5__uncultured bacterium;D_6__uncultured bacterium	0	0	0	0	0	0	0	0	0	0	0	0	0	0	0	0	0	0	0	0	0	0	0	0	0	0	0	0	0	0	0	0	0	0	0	0	0	47	0	0	0	0	0
9178392fc06d5176668c493fd4915ef0	D_0__Bacteria;D_1__Entotheonellaeota;D_2__Entotheonellia;D_3__Entotheonellales;D_4__Entotheonellaceae	0	0	0	0	0	0	0	0	0	0	0	0	0	0	0	0	25	0	0	0	0	0	0	0	0	0	0	0	0	0	0	0	0	0	0	0	0	0	0	0	0	0	0
3a95e288b5f8baad702c0e1d122eb2d2	D_0__Bacteria;D_1__Proteobacteria;D_2__Alphaproteobacteria;D_3__Rhizobiales;D_4__Beijerinckiaceae;D_5__Microvirga	0	0	0	0	0	0	0	0	0	0	0	0	0	0	0	0	0	0	0	0	0	0	0	0	0	0	0	0	0	36	0	0	0	0	0	0	0	0	0	0	0	0	0
caa8c7a276d4cc400007a15c880a0229	D_0__Bacteria;D_1__Firmicutes;D_2__Bacilli;D_3__Bacillales;D_4__Family XI;D_5__Gemella	0	0	0	0	0	0	0	0	0	0	0	0	0	0	0	0	0	0	0	0	0	0	0	0	0	0	0	0	0	0	0	0	0	0	0	0	0	0	0	0	0	0	136
e41321846ea8641044852dd6b0ca5f65	D_0__Bacteria;D_1__Firmicutes;D_2__Bacilli;D_3__Bacillales;D_4__Bacillaceae;D_5__Bacillus	0	0	17	0	0	0	0	0	0	0	0	0	8	0	0	0	0	0	0	0	0	0	0	0	0	0	0	0	0	0	0	25	0	0	0	34	0	0	0	0	0	0	0
55d9bb6425039c0b517b2e4e81043599	D_0__Bacteria;D_1__Firmicutes;D_2__Clostridia;D_3__Clostridiales;D_4__Ruminococcaceae;D_5__Ruminococcus 1;D_6__uncultured organism	34	16	0	0	0	20	0	0	19	10	9	7	0	26	0	16	11	0	0	17	0	0	24	6	0	10	0	17	0	28	7	0	7	0	28	0	0	28	12	0	0	7	0
83f2851a708b4417a7d7740bd8e1d765	D_0__Bacteria;D_1__Proteobacteria;D_2__Gammaproteobacteria;D_3__Betaproteobacteriales;D_4__Burkholderiaceae;D_5__Comamonas;D_6__Comamonas aquatica	0	0	0	0	0	0	0	0	0	0	0	0	0	0	0	0	0	0	0	0	0	0	0	0	0	0	0	0	0	0	0	0	0	0	0	0	0	32	0	0	0	0	0
d8bc95449368ce16036f29ed422d7f18	D_0__Bacteria;D_1__Proteobacteria;D_2__Gammaproteobacteria;D_3__Betaproteobacteriales;D_4__Neisseriaceae;D_5__Neisseria	157	0	0	0	0	0	0	0	0	418	0	11	0	0	62	0	131	0	0	0	0	0	0	0	63	0	121	0	0	0	0	0	0	0	0	0	0	0	0	52	0	0	50
542c054253d4ed201168ecd7649b3040	D_0__Bacteria;D_1__Firmicutes;D_2__Erysipelotrichia;D_3__Erysipelotrichales;D_4__Erysipelotrichaceae;D_5__Erysipelothrix	0	0	0	0	0	0	0	0	0	0	0	0	0	0	0	0	0	0	0	0	0	0	0	0	14	4	31	0	0	0	0	0	0	7	0	0	0	0	0	0	0	0	0
8bb94d3609026d271f8185d5b113ffab	D_0__Bacteria;D_1__Bacteroidetes;D_2__Bacteroidia;D_3__Bacteroidales;D_4__Tannerellaceae;D_5__Parabacteroides;D_6__Parabacteroides distasonis	0	0	0	0	13	0	0	0	0	0	0	0	17	0	0	0	0	0	19	0	0	4	0	0	0	0	15	0	0	0	10	0	0	20	0	0	0	0	0	0	0	0	0
a9bb0441e50430bf1f6e8e9f793e78fd	D_0__Bacteria;D_1__Firmicutes;D_2__Bacilli;D_3__Bacillales;D_4__Bacillaceae;D_5__Terribacillus;D_6__Terribacillus aidingensis	0	0	0	0	0	0	0	0	0	0	0	0	0	0	16	0	0	0	0	0	0	0	0	16	0	0	0	0	0	0	0	0	0	0	0	0	0	0	0	0	0	0	0
b9813669b31d9041b5162f69282d72a6	D_0__Bacteria;D_1__Proteobacteria;D_2__Gammaproteobacteria;D_3__Betaproteobacteriales;D_4__Neisseriaceae;D_5__Neisseria	0	0	0	0	0	0	0	0	0	159	0	0	0	0	0	0	0	0	0	0	0	0	0	0	0	0	0	0	0	0	0	0	0	0	0	0	0	0	0	0	0	0	0
8502c77a1d1edb9fb8ada1a9b3b041ab	D_0__Bacteria;D_1__Proteobacteria;D_2__Alphaproteobacteria;D_3__Rhizobiales;D_4__Beijerinckiaceae;D_5__Microvirga	0	0	0	0	0	0	0	0	0	0	0	0	0	0	0	0	0	0	0	0	0	0	0	0	0	0	0	0	0	0	0	0	0	0	0	0	0	38	0	0	0	0	0
fd0530bd91c4b6ce3e75b990570cec84	D_0__Bacteria;D_1__Bacteroidetes;D_2__Bacteroidia;D_3__Bacteroidales;D_4__Prevotellaceae;D_5__Prevotella;D_6__Chlamydia trachomatis	0	0	0	0	0	0	0	0	0	0	0	0	0	0	0	0	0	0	0	0	0	0	0	0	0	0	0	0	0	0	0	0	0	0	0	0	0	0	0	0	0	0	50
5eb73c4b5c3d3a8082a334329126eaa8	D_0__Bacteria;D_1__Proteobacteria;D_2__Deltaproteobacteria;D_3__Desulfobacterales;D_4__Desulfobulbaceae	0	0	0	0	0	0	0	0	0	0	0	0	0	0	0	0	0	0	0	0	0	0	0	0	0	0	0	0	0	0	0	0	0	0	31	0	0	0	0	0	0	0	0
bc5f5d0b8ba42d8e1d69f83308054e40	D_0__Bacteria;D_1__Proteobacteria;D_2__Alphaproteobacteria;D_3__Azospirillales;D_4__Azospirillaceae;D_5__Skermanella;D_6__uncultured bacterium	0	0	0	0	0	0	0	0	0	10	0	0	0	0	0	0	0	0	0	0	0	0	0	29	0	0	0	0	0	0	0	19	0	7	0	0	0	0	0	0	0	0	0
a7df8b83b0092fa2c7ae6688f0391f11	D_0__Bacteria;D_1__Proteobacteria;D_2__Gammaproteobacteria;D_3__Pseudomonadales;D_4__Moraxellaceae;D_5__Acinetobacter	0	0	0	0	0	0	0	0	0	0	0	0	0	0	0	0	0	0	0	0	0	0	0	17	0	0	0	0	0	0	0	0	0	0	40	0	0	0	0	0	0	0	0
8c2b0d2aea8a95cd809d12e1dd34f4a4	D_0__Bacteria;D_1__Proteobacteria;D_2__Deltaproteobacteria;D_3__Myxococcales;D_4__Archangiaceae;D_5__Anaeromyxobacter;D_6__uncultured proteobacterium	0	0	0	0	0	0	0	0	0	0	0	0	0	0	0	0	0	0	0	0	0	0	0	0	0	0	0	0	0	0	0	0	0	0	34	0	0	0	0	0	0	0	0
82a5eb3a5d17365cb9e7bd5ae887a47d	D_0__Bacteria;D_1__Proteobacteria;D_2__Alphaproteobacteria;D_3__Rhizobiales;D_4__Rhizobiaceae	0	0	0	0	0	0	0	0	0	0	0	0	0	0	0	0	0	0	0	0	0	0	0	0	0	0	0	0	0	0	0	0	0	0	0	0	0	48	0	0	0	0	0
923a0bd5816a7c50bbbe244421207ac9	D_0__Bacteria;D_1__Proteobacteria;D_2__Gammaproteobacteria;D_3__Pseudomonadales;D_4__Moraxellaceae;D_5__Acinetobacter	0	0	0	0	0	0	0	0	0	0	0	0	0	0	0	0	30	0	0	0	0	0	0	0	0	0	0	0	0	0	0	0	0	0	0	0	0	66	0	0	0	0	0
1643d3c93941efade4c197ec6bd2c0a8	D_0__Bacteria;D_1__Proteobacteria;D_2__Alphaproteobacteria;D_3__Sphingomonadales;D_4__Sphingomonadaceae;D_5__Sphingomonas	0	0	0	0	0	0	0	0	49	0	0	0	0	0	0	0	0	0	0	0	0	0	0	0	0	0	0	0	0	0	0	0	0	0	0	0	0	0	0	0	0	0	0
b5986964fa0d8e152afab6747c2472b5	D_0__Bacteria;D_1__Proteobacteria;D_2__Alphaproteobacteria;D_3__Sphingomonadales;D_4__Sphingomonadaceae;D_5__Novosphingobium	0	0	0	0	0	0	0	0	0	0	0	0	0	0	0	0	4	0	0	0	0	0	0	0	27	0	19	0	0	0	0	0	0	0	0	0	0	0	0	0	0	5	12
18428b9b139c9e1721c2c271ff85c5be	D_0__Bacteria;D_1__Firmicutes;D_2__Bacilli;D_3__Bacillales;D_4__Planococcaceae;D_5__Lysinibacillus	0	0	0	0	0	0	0	0	0	0	0	0	0	0	0	0	66	0	0	0	0	0	0	0	0	0	0	0	0	0	0	0	0	0	0	0	0	0	0	0	0	0	0
83a73cc235a9af525cb47ddfb0c6cda6	D_0__Bacteria;D_1__Acidobacteria;D_2__Subgroup 6	0	0	0	0	0	15	0	0	4	0	0	12	0	0	0	0	0	0	0	0	0	0	0	0	0	0	0	0	0	0	0	0	0	0	0	44	0	0	0	0	0	0	0
c5e13c2a96144d0629c9f247738b512d	D_0__Bacteria;D_1__Actinobacteria;D_2__Actinobacteria;D_3__Corynebacteriales;D_4__Corynebacteriaceae;D_5__Corynebacterium 1	0	0	0	0	0	0	0	0	0	0	0	0	0	0	0	0	0	0	0	0	0	0	0	0	0	16	0	0	0	57	0	0	0	0	0	0	0	0	0	0	0	0	0
4a42c71e3caa58bb42efec8dca9c0952	D_0__Bacteria;D_1__Proteobacteria;D_2__Alphaproteobacteria;D_3__Sphingomonadales;D_4__Sphingomonadaceae;D_5__Novosphingobium	0	0	0	0	0	0	0	0	0	0	0	0	0	0	0	0	0	0	0	0	0	0	0	35	0	0	0	0	0	0	0	0	0	0	0	0	0	0	0	0	0	0	0
53617534a9c5d50ba419cf6b69a3ac5c	D_0__Bacteria;D_1__Bacteroidetes;D_2__Bacteroidia;D_3__Bacteroidales;D_4__Prevotellaceae;D_5__Prevotella 9	0	0	0	0	0	0	0	0	0	0	0	0	0	0	44	0	0	0	0	0	0	0	0	0	0	0	0	0	0	0	0	0	0	0	0	0	0	0	0	0	0	0	0
7662a05c5a44f875ee253c5c275276c5	D_0__Bacteria;D_1__Bacteroidetes;D_2__Bacteroidia;D_3__Bacteroidales;D_4__Prevotellaceae;D_5__Prevotella	0	0	0	0	0	0	0	0	0	0	0	0	0	0	0	0	0	0	0	0	0	0	0	0	0	0	0	0	0	0	0	0	0	0	0	0	984	0	0	0	0	0	0
80fed1fa011bff986eabe27a83bd86f9	D_0__Bacteria;D_1__Proteobacteria;D_2__Gammaproteobacteria;D_3__Betaproteobacteriales;D_4__Burkholderiaceae	0	0	0	0	45	0	0	0	0	0	0	0	0	0	0	0	0	0	0	0	0	0	0	0	0	0	0	0	0	0	0	0	0	0	0	0	0	0	0	0	0	0	0
a1a18e71e1288808591a355b5989d64e	D_0__Bacteria;D_1__Proteobacteria;D_2__Gammaproteobacteria;D_3__Xanthomonadales;D_4__Xanthomonadaceae;D_5__Stenotrophomonas	103	0	0	0	0	0	0	0	0	63	0	0	0	0	124	62	346	29	0	12	0	0	0	54	39	0	164	63	29	58	0	0	0	0	27	213	97	161	29	0	20	92	10
b5610c704223b585a6f94af234de0fba	D_0__Bacteria;D_1__Firmicutes;D_2__Bacilli;D_3__Bacillales;D_4__Staphylococcaceae;D_5__Staphylococcus	0	0	0	0	0	0	0	0	0	0	0	0	0	0	0	0	0	0	0	0	0	0	0	0	0	0	0	0	0	0	0	0	0	0	0	0	0	0	0	208	0	0	0
eb50341ce51275fe19adbabe45ef17e0	D_0__Bacteria;D_1__Bacteroidetes;D_2__Bacteroidia;D_3__Chitinophagales;D_4__uncultured	0	0	0	0	0	0	0	0	0	0	0	0	0	0	0	0	0	0	0	0	0	0	0	0	0	0	0	0	0	0	0	0	0	0	0	0	0	86	0	0	0	0	0
c6354c01586ca9c7f33b2942940cfd28	D_0__Bacteria;D_1__Actinobacteria;D_2__Actinobacteria;D_3__Actinomycetales;D_4__Actinomycetaceae;D_5__Trueperella;D_6__Trueperella bernardiae	0	0	0	0	0	0	0	0	0	0	0	0	0	0	0	0	0	0	0	0	0	0	0	0	0	0	0	3	0	0	0	0	4	9	0	0	0	0	26	8	0	0	0
c2085996762b6617dd31f8ed7eba0658	D_0__Bacteria;D_1__Firmicutes;D_2__Bacilli;D_3__Bacillales;D_4__Bacillaceae;D_5__Bacillus	0	0	0	0	0	0	35	0	0	0	0	0	0	0	0	0	0	9	0	0	0	0	0	0	14	0	0	0	0	0	0	0	0	0	0	15	0	0	12	32	0	0	0
dff900a7b12b2e132b887fe46df8d75f	D_0__Bacteria;D_1__Proteobacteria;D_2__Gammaproteobacteria;D_3__Betaproteobacteriales;D_4__Burkholderiaceae;D_5__Burkholderia-Caballeronia-Paraburkholderia	0	1170	160	197	176	236	175	0	0	0	0	0	0	0	0	0	0	0	358	227	155	404	566	0	0	0	0	0	0	0	289	83	196	296	0	0	0	0	0	0	0	0	0
0dfb97369e76f8220534aa23d0bbdf07	D_0__Bacteria;D_1__Planctomycetes;D_2__Phycisphaerae;D_3__Tepidisphaerales;D_4__WD2101 soil group;D_5__uncultured planctomycete;D_6__uncultured planctomycete	0	0	0	0	0	0	10	0	0	0	0	0	0	0	0	0	0	0	0	0	0	0	0	28	20	0	0	0	0	66	0	0	0	8	0	0	0	0	0	0	0	0	0
1b0f632e85e1e818d4ce4206ea38563e	D_0__Bacteria;D_1__Proteobacteria;D_2__Gammaproteobacteria;D_3__Xanthomonadales;D_4__Xanthomonadaceae;D_5__Arenimonas	0	0	0	0	0	0	0	0	0	0	0	0	0	0	0	0	0	0	0	0	0	0	0	0	40	0	0	0	0	0	0	0	0	0	0	0	0	0	0	0	0	0	0
5f0948d871d67a17dc8d4f19e06c84e9	D_0__Bacteria;D_1__Proteobacteria;D_2__Gammaproteobacteria;D_3__Betaproteobacteriales;D_4__Methylophilaceae	0	0	0	0	0	0	0	0	0	0	0	0	0	0	0	0	0	0	0	0	0	0	0	0	0	0	0	0	0	0	0	0	0	0	0	0	0	45	0	0	0	0	0
66bf35a6581640cb95307d8adaffd700	D_0__Bacteria;D_1__Firmicutes;D_2__Clostridia;D_3__Clostridiales;D_4__Ruminococcaceae;D_5__Ruminococcaceae UCG-002	0	0	16	8	27	0	0	0	0	0	14	0	28	0	0	0	0	0	27	0	0	0	0	0	10	0	19	0	0	0	0	25	0	26	0	0	0	0	0	7	0	0	0
808245949d3aed3550302458012a74de	D_0__Bacteria;D_1__Firmicutes;D_2__Clostridia;D_3__Clostridiales;D_4__Ruminococcaceae;D_5__[Eubacterium] coprostanoligenes group;D_6__uncultured organism	5	0	0	0	18	0	0	0	2	0	0	0	27	0	0	0	0	0	23	0	0	3	4	0	0	0	18	0	0	0	0	0	0	25	0	0	0	0	0	0	0	0	0
b5c09d5f381f67af45b32a76d5640ad5	D_0__Bacteria;D_1__Firmicutes;D_2__Clostridia;D_3__Clostridiales;D_4__Ruminococcaceae;D_5__Faecalibacterium	32	0	0	0	31	0	26	0	10	0	16	0	0	39	46	0	0	12	0	0	31	7	19	0	15	0	41	0	0	12	0	0	0	64	0	46	0	14	0	0	0	0	24
108cfece22f2397845bb37626e47b628	D_0__Bacteria;D_1__Proteobacteria;D_2__Alphaproteobacteria;D_3__Sphingomonadales;D_4__Sphingomonadaceae;D_5__Sphingomonas	131	0	0	0	0	0	0	0	0	0	0	0	0	0	0	0	145	0	0	0	0	0	0	0	0	0	0	0	0	60	0	0	0	0	0	151	0	104	206	0	0	0	0
1507b2db86788724991f69418f60f6ca	D_0__Bacteria;D_1__Actinobacteria;D_2__Rubrobacteria;D_3__Rubrobacterales;D_4__Rubrobacteriaceae;D_5__Rubrobacter	0	0	0	0	0	0	0	0	0	0	0	0	0	0	0	0	0	0	0	0	0	0	0	8	24	0	0	0	0	0	0	0	0	0	0	0	0	0	14	0	0	0	0
c7c52ca261527e239938139b74a3e76f	D_0__Bacteria;D_1__Firmicutes;D_2__Bacilli;D_3__Bacillales;D_4__Staphylococcaceae;D_5__Staphylococcus	474	0	0	0	0	0	0	0	0	0	0	0	0	0	0	0	0	0	0	0	0	0	0	0	0	0	0	0	0	0	0	0	0	0	0	0	126	0	0	0	0	0	0
e3aa5d73c2e008aad7e10e010de1b5b6	D_0__Bacteria;D_1__Proteobacteria;D_2__Alphaproteobacteria;D_3__Rhizobiales;D_4__Devosiaceae;D_5__Devosia	0	0	0	0	0	0	0	0	0	0	0	0	0	0	0	0	0	0	0	0	0	0	0	0	0	0	0	0	0	0	0	0	0	0	26	0	0	0	21	0	0	0	0
fe7cd59bdb632608a09047459c59aad3	D_0__Bacteria;D_1__Proteobacteria;D_2__Gammaproteobacteria;D_3__Betaproteobacteriales;D_4__Burkholderiaceae;D_5__Comamonas	0	43	0	0	0	0	0	0	0	0	0	0	0	0	188	0	23	0	0	0	0	0	0	43	19	0	25	0	0	0	0	0	0	0	0	35	12	0	0	0	0	51	0
b1da07d4452e655f7506b84ba364ed33	D_0__Bacteria;D_1__Proteobacteria;D_2__Alphaproteobacteria;D_3__Rhizobiales;D_4__Beijerinckiaceae;D_5__Microvirga	0	0	0	0	0	0	0	0	0	0	0	0	0	0	0	0	0	0	0	0	0	0	0	0	27	0	0	0	0	0	0	0	0	0	0	0	0	0	0	0	0	0	0
d07e29413bd5477d86b16d64fd811fe0	D_0__Bacteria;D_1__Proteobacteria;D_2__Alphaproteobacteria;D_3__Rickettsiales;D_4__Rickettsiaceae;D_5__Rickettsia	0	0	0	0	0	0	0	0	0	0	0	0	0	0	0	0	0	0	0	0	0	0	0	0	0	0	0	0	0	0	0	0	0	0	0	0	0	67	0	0	0	0	0
a32cf6377e11cfeece07dd5e7d49eb3c	D_0__Bacteria;D_1__Proteobacteria;D_2__Alphaproteobacteria;D_3__Rhizobiales;D_4__Rhizobiaceae	0	0	0	0	0	0	0	0	0	0	38	0	0	0	0	0	0	0	0	0	0	0	0	0	0	0	0	0	0	0	0	0	0	0	0	0	0	0	0	0	0	0	0
71e9c868e0d7c77345b68c1c9716dddf	D_0__Bacteria;D_1__Firmicutes;D_2__Bacilli;D_3__Lactobacillales;D_4__Streptococcaceae;D_5__Streptococcus	13	0	0	0	0	49	21	0	0	23	0	0	0	16	24	0	0	0	0	26	36	0	0	0	0	578	0	26	9	702	13	0	0	0	75	65	0	0	71	0	0	19	0
4f5aa64aaef821da74012058351acebd	D_0__Bacteria;D_1__Bacteroidetes;D_2__Bacteroidia;D_3__Flavobacteriales;D_4__Weeksellaceae;D_5__Chryseobacterium	22	362	63	101	115	0	0	0	0	10	0	0	0	0	0	0	65	0	271	131	25	0	41	0	0	0	0	0	0	0	77	72	53	0	0	56	0	85	45	0	0	0	12
1842708a497f8466334648cdae237b6e	D_0__Bacteria;D_1__Proteobacteria;D_2__Alphaproteobacteria;D_3__Rhizobiales;D_4__Xanthobacteraceae;D_5__Xanthobacter	0	11	0	0	0	0	0	0	10	0	0	0	0	9	0	0	0	0	0	0	0	0	0	0	0	0	0	0	0	0	0	0	0	0	0	0	0	0	0	0	0	0	0
8acac36d73881d475085497f970a9c99	D_0__Bacteria;D_1__Actinobacteria;D_2__Actinobacteria;D_3__Corynebacteriales;D_4__Corynebacteriaceae;D_5__Corynebacterium 1	0	0	0	0	0	0	0	0	0	0	0	0	0	0	0	0	0	0	0	0	0	0	0	0	0	39	0	0	0	0	0	0	0	0	0	0	0	0	0	0	0	0	0
941d9164a1ac257cb681811435fd3e94	D_0__Bacteria;D_1__Actinobacteria;D_2__Actinobacteria;D_3__Corynebacteriales;D_4__Corynebacteriaceae;D_5__Corynebacterium 1	0	0	0	0	0	0	0	0	0	0	0	0	0	0	0	0	0	0	0	0	0	0	0	0	0	0	0	41	0	0	0	0	0	0	0	0	0	0	0	0	0	0	0
1a233ac39689d7e30a5fea31bbdf073b	D_0__Bacteria;D_1__Acidobacteria;D_2__Blastocatellia (Subgroup 4);D_3__Pyrinomonadales;D_4__Pyrinomonadaceae;D_5__RB41;D_6__uncultured Acidobacteriaceae bacterium	0	0	0	0	0	0	0	0	0	0	0	0	0	0	0	0	0	0	0	0	0	0	0	0	0	0	32	0	0	0	0	0	0	0	0	0	0	0	0	0	0	0	0
2e1748e6b1cf59b143321e85dc11cef9	D_0__Bacteria;D_1__Proteobacteria;D_2__Gammaproteobacteria;D_3__Pseudomonadales;D_4__Moraxellaceae;D_5__Moraxella	0	0	0	0	0	0	0	0	0	0	0	0	0	0	0	0	0	0	0	0	0	0	0	0	0	0	0	0	0	41	0	0	0	0	0	0	0	0	0	0	0	0	0
053fe479d543346e6d042d0295ad9f18	D_0__Bacteria;D_1__Proteobacteria;D_2__Gammaproteobacteria;D_3__Pasteurellales;D_4__Pasteurellaceae;D_5__Haemophilus	0	0	0	0	0	0	0	0	0	0	0	0	0	0	0	0	0	0	0	0	0	0	0	0	0	265	0	0	0	0	0	0	0	0	0	0	0	0	0	0	0	0	0
a3ecc19b5a74f9cd5ff17886798c1c47	D_0__Bacteria;D_1__Proteobacteria;D_2__Gammaproteobacteria;D_3__Pseudomonadales;D_4__Moraxellaceae;D_5__Acinetobacter;D_6__uncultured Moraxella sp.	0	0	0	0	0	0	0	0	0	0	0	0	0	0	0	0	13	0	0	0	0	0	0	0	0	0	0	0	0	0	0	0	0	0	30	0	7	0	0	0	0	0	0
99077783eac5e8159d0615555ae63a93	D_0__Bacteria;D_1__Planctomycetes;D_2__Planctomycetacia;D_3__Pirellulales;D_4__Pirellulaceae;D_5__uncultured;D_6__uncultured bacterium	0	0	0	0	0	0	0	0	0	0	0	0	0	0	0	0	0	0	0	0	0	0	0	0	0	0	0	0	0	0	0	0	0	0	0	29	0	0	0	0	0	0	0

## Sheet: Supplementary Table 2
Supplementary Table S2. Bacterial diversity and abundance of colostrum samples per subgroup at the taxonomic genera level (% relative abundance). NW-F, healthy normal weight – female (n=8); NW-M, healthy normal weight – male (n=10); Ob-F, obesity positive GDM negative– female (n=8); Ob-M, obesity positive GDM negative – male (n=4); GD-F, GDM positive obesity negative – female baby (n=6); GD-M, GD…
Family/Genus	Total	NW-F	NW-M	Ob-F	Ob-M	GD-F	GD-M
	(n=43)	(n=8)	(n=10)	(n = 8)	(n = 4)	(n = 6)	(n = 7)
Staphylococcus	13.9	9.9	4.7	24.2	7.6	15.5	21.9
Chryseobacterium	7.9	15	12	1.1	14.6	1.1	3.7
Rhizobiaceae	7.3	5	5.6	8.4	2.6	16.7	5.6
Streptococcus	7.1	6.6	12.5	13.9	1.3	1.7	0.4
Sphingomonas	6.6	8	9.3	4.5	5.6	4	6.4
Burkholderia	5.5	4.9	6.5	0.9	16.7	5.4	3.9
Stenotrophomonas	4.4	4.9	6.6	1.4	6.6	1	6
Xanthobacteraceae	4.4	5.3	3.6	4.9	0.2	8.4	3.2
Gemella	3.2	0.6	2.8	12.6	0.3	0.3	0.1
Prevotella	3.1	4.1	1.7	0	5.6	3.9	5.6
Rhizobium	2.8	2.4	3.8	0.5	3	5.9	1.5
Corynebacterium 1	2.5	1.6	0.5	5	2.1	3	3.6
WPS-2	2.1	5.5	4.2	0	0.9	0	0.2
P5D1-392	1.4	0.5	0	0.1	0.1	0	7.7
Pseudacidovorax	1.2	1.5	1.8	0.4	1	0.6	1.7
Anaerococcus	1.1	0.2	0.2	0.5	2	2.5	2.4
Neisseria	1.1	0.2	2.1	2.9	0	0.1	0.1
Other	24.2	23.8	22.2	18.7	29.8	29.8	25.9
